# Supplementary material for: Acetylome analyses provide novel insights into the effects of chronic intermittent hypoxia on hippocampus-dependent cognitive impairment
Source: Front Mol Neurosci. 2024 Feb 22;17:1324458. doi: 10.3389/fnmol.2024.1324458 (PMC10917988; doi:10.3389/fnmol.2024.1324458)
Supplement: Supplementary file 2 [file Table_1.xlsx]

## Sheet: Body Weight
Supplementary Table 1
Group	Number	8-week-old	12-week-old
CON	CON-1	20.32g	25.58g
	CON-2	20.17g	24.64g
	CON-3	17.97g	26.66g
	CON-4	20.11g	24.28g
	CON-5	19.68g	24.64g
	CON-6	19.98g	24.92g
	CON-7	21.02g	25.73g
	CON-8	20.01g	25.32g
	CON-9	19.32g	24.92g
	CON-10	19.55g	25.12g
	CON-11	19.89g	24.89g
	CON-12	19.79g	25.01g
CIH	CIH-1	20.17g	24.4g
	CIH-2	19.44g	24.62g
	CIH-3	20.19g	23.96g
	CIH-4	20.25g	24.83g
	CIH-5	19.68g	23.91g
	CIH-6	21.11g	24.5g
	CIH-7	20.07g	24.06g
	CIH-8	19.47g	23.57g
	CIH-9	19.74g	24.73g
	CIH-10	20.19g	24.8g
	CIH-11	19.93g	24.76g
	CIH-12	19.79g	24.91g

## Sheet: Y-maze
Supplementary Table 1
Group	Number	Total number of arm entries	Spontaneous alternations	Spontaneous alternation percentage
CON	CON-1	40	16	0.421053
	CON-2	35	20	0.606061
	CON-3	31	15	0.517241
	CON-4	40	19	0.5
	CON-5	39	17	0.459459
	CON-6	36	18	0.529412
	CON-7	40	23	0.605263
	CON-8	33	16	0.516129
	CON-9	33	13	0.419355
	CON-10	39	17	0.459459
	CON-11	38	17	0.472222
	CON-12	40	17	0.447368
CIH	CIH-1	44	14	0.333333
	CIH-2	42	13	0.325
	CIH-3	72	13	0.185714
	CIH-4	40	19	0.5
	CIH-5	28	7	0.269231
	CIH-6	40	17	0.447368
	CIH-7	38	17	0.472222
	CIH-8	34	8	0.25
	CIH-9	29	10	0.37037
	CIH-10	37	14	0.4
	CIH-11	42	19	0.475
	CIH-12	40	17	0.447368

## Sheet: NORT
Supplementary Table 1
Group	Number	TF (s)	TN (s)	Total time(s)	Preference Index (%)
CON	CON-1	1.93	7.17	9.1	78.7912
	CON-2	0.8	3.39	4.19	80.9069
	CON-3	0.49	1.63	2.12	76.8868
	CON-4	0.62	3.23	3.85	83.8961
	CON-5	0	2.88	2.88	100
	CON-6	1.44	8.05	9.49	84.8261
	CON-7	3.45	14.85	18.3	81.1475
	CON-8	2.22	13.39	15.61	85.7783
	CON-9	0	6.77	6.77	100
	CON-10	3.49	13.84	17.33	79.8615
	CON-11	3.11	16.11	19.22	83.8189
	CON-12	1.98	8.92	11.9	74.958
CIH	CIH-1	12.27	24.59	36.86	66.7119
	CIH-2	6.82	31.82	38.64	82.3499
	CIH-3	6	5.77	11.77	49.0229
	CIH-4	3.01	8.35	11.36	73.5035
	CIH-5	11.16	24.33	35.49	68.5545
	CIH-6	17.8	47.55	65.35	72.7621
	CIH-7	1.47	2.05	3.52	58.2386
	CIH-8	2.26	4.87	7.13	68.3029
	CIH-9	5.6	18.34	23.94	76.6082
	CIH-10	12.29	26.48	38.77	68.3002
	CIH-11	5.98	5.99	11.97	50.0418
	CIH-12	6.37	30.89	37.26	82.9039
CIH+SB	CIH+SB-1	2.67	14.94	17.61	84.8382
	CIH+SB-2	3.2	22.72	25.92	87.6543
	CIH+SB-3	8.67	39.6	48.27	82.0385
	CIH+SB-4	13.81	45.33	59.14	76.6486
	CIH+SB-5	9.25	37.8	47.05	80.3401
	CIH+SB-6	8.19	40.67	48.86	83.2378
	CIH+SB-7	5.1	32.13	37.23	86.3014
	CIH+SB-8	8.01	31.77	39.78	79.8643
	CIH+SB-9	3.42	52.89	56.31	93.9265
	CIH+SB-10	4.4	42.95	47.35	90.7075
	CIH+SB-11	4.4	19.99	24.39	81.9598
	CIH+SB-12	9.53	31.62	41.15	76.8408
CIH+SAL	CIH+SAL-1	12.78	22.86	35.64	64.1414
	CIH+SAL-2	6.24	15.38	21.62	71.1378
	CIH+SAL-3	18.48	27.04	45.52	59.4025
	CIH+SAL-4	9.14	19.71	28.85	68.3189
	CIH+SAL-5	7.74	22.96	30.7	74.7883
	CIH+SAL-6	14.03	31.33	45.36	69.0697
	CIH+SAL-7	15.15	17.71	32.86	53.8953
	CIH+SAL-8	16.22	19.62	35.84	54.7433
	CIH+SAL-9	23.62	40.35	63.97	63.0764
	CIH+SAL-10	11.46	16.39	27.85	58.851
	CIH+SAL-11	10.95	26.92	37.87	71.0853
	CIH+SAL-12	14.61	36.33	50.94	71.3192

## Sheet: Locomotor activity
Supplementary Table 1
Group	Number	Total distance (cm)
CON	CON-1	1078.42
	CON-2	2000.7
	CON-3	973.14
	CON-4	984.9
	CON-5	599.34
	CON-6	1747.35
	CON-7	1743.25
	CON-8	1143.09
	CON-9	983.5
	CON-10	1256.51
	CON-11	1357.45
	CON-12	1054.98
CIH	CIH-1	1020.73
	CIH-2	1048.54
	CIH-3	1495.7
	CIH-4	727.73
	CIH-5	1148.36
	CIH-6	1100.69
	CIH-7	968.2
	CIH-8	881.07
	CIH-9	830.65
	CIH-10	998.74
	CIH-11	698.35
	CIH-12	699.63

## Sheet: Food and water intake
Supplementary Table 1
Group	Subset	Food (g)	Water (ml)
CON	Subset-1	15.38	18
	Subset-2	15.82	24
	Subset-3	16.14	24
CIH	Subset-4	15.12	24
	Subset-5	13.42	27
	Subset-6	13.22	27
n= 6 mice/subset
