# Supplementary material for: Acetylome analyses provide novel insights into the effects of chronic intermittent hypoxia on hippocampus-dependent cognitive impairment
Source: Front Mol Neurosci. 2024 Feb 22;17:1324458. doi: 10.3389/fnmol.2024.1324458 (PMC10917988; doi:10.3389/fnmol.2024.1324458)
Supplement: Supplementary file 3 [file Table_2.xlsx]

## Sheet: Sheet1
Supplementary Table 2
Protein accession	Protein description	Gene name	MW [kDa]	Coverage [%]	MS/MS Counts	Peptides	Unique peptides	LFQ intensity CIH_1	LFQ intensity CIH_2	LFQ intensity CIH_3	LFQ intensity CON_1	LFQ intensity CON_2	LFQ intensity CON_3	CIH/CON Ratio	CIH/CON P value
Q6PDJ1	VWFA and cache domain-containing protein 1 OS=Mus musculus OX=10090 GN=Cachd1 PE=2 SV=1	Cachd1	143.81	2.4	2	2	2	0	0	0	0	0	0	0.001	0.001
Q8CIP5	Protein dispatched homolog 2 OS=Mus musculus OX=10090 GN=Disp2 PE=1 SV=1	Disp2	147.94	1.7	2	2	2	0	0	0	0	0	0	0.001	0.001
Q9DCH6	AN1-type zinc finger protein 6 OS=Mus musculus OX=10090 GN=Zfand6 PE=1 SV=1	Zfand6	24.001	10.8	5	2	2	11004	0	0	47492	0	0	0.231702
A2AAJ9	Obscurin OS=Mus musculus OX=10090 GN=Obscn PE=1 SV=3	Obscn	966.58	0.3	8	2	2	0	77231	0	0	304870	317340	0.248247
Q9D7N3	28S ribosomal protein S9, mitochondrial OS=Mus musculus OX=10090 GN=Mrps9 PE=1 SV=3	Mrps9	44.929	20	8	5	5	0	0	41469	0	173930	131820	0.271261
Q99LT0	Protein dpy-30 homolog OS=Mus musculus OX=10090 GN=Dpy30 PE=1 SV=1	Dpy30	11.213	45.5	10	3	3	79026	0	0	253740	0	0	0.311445
Q80XD1	Beta-chimaerin OS=Mus musculus OX=10090 GN=Chn2 PE=1 SV=2	Chn2	38.218	9.6	6	2	2	17963	0	0	53806	0	0	0.333848
O35943	Frataxin, mitochondrial OS=Mus musculus OX=10090 GN=Fxn PE=1 SV=1	Fxn	22.924	14	7	2	2	0	0	14783	0	0	41741	0.35416
Q80U58	Pumilio homolog 2 OS=Mus musculus OX=10090 GN=Pum2 PE=1 SV=2	Pum2	114.31	6.3	9	5	3	0	15281	0	35905	39108	0	0.407423
Q9Z280	Phospholipase D1 OS=Mus musculus OX=10090 GN=Pld1 PE=1 SV=1	Pld1	123.97	5.8	7	4	4	0	0	10917	25137	0	0	0.4343
Q61263	Sterol O-acyltransferase 1 OS=Mus musculus OX=10090 GN=Soat1 PE=1 SV=2	Soat1	63.798	5.7	6	2	2	7544	0	7030.7	22488	0	10966	0.435664	0.275761
Q9D4V0	Ethanolamine kinase 1 OS=Mus musculus OX=10090 GN=Etnk1 PE=1 SV=2	Etnk1	41.983	8.8	5	2	2	42785	24608	0	77060	0	0	0.437276
P01878	Ig alpha chain C region OS=Mus musculus OX=10090 PE=1 SV=1	--	36.875	10.5	11	2	2	17299	14080	15291	0	36629	32605	0.449394	0.00284808
A2A8Z1	Oxysterol-binding protein-related protein 9 OS=Mus musculus OX=10090 GN=Osbpl9 PE=1 SV=1	Osbpl9	83.108	5	6	3	3	0	17560	14472	0	35019	0	0.457352
Q3U1F9	Phosphoprotein associated with glycosphingolipid-enriched microdomains 1 OS=Mus musculus OX=10090 GN=Pag1 PE=1 SV=2	Pag1	46.549	18.4	12	4	4	29793	0	41423	84502	79932	60869	0.474135	0.0249753
O35900	U6 snRNA-associated Sm-like protein LSm2 OS=Mus musculus OX=10090 GN=Lsm2 PE=1 SV=1	Lsm2	10.834	31.6	9	2	2	0	130610	0	286090	261200	242350	0.496213
Q91WI7	KICSTOR complex protein ITFG2 OS=Mus musculus OX=10090 GN=Itfg2 PE=2 SV=1	Itfg2	48.971	7.9	3	2	2	5336.5	0	0	10516	0	0	0.507465
Q80SY5	Pre-mRNA-splicing factor 38B OS=Mus musculus OX=10090 GN=Prpf38b PE=1 SV=1	Prpf38b	63.752	4.1	9	2	2	0	93987	0	184010	0	0	0.510771
Q9QXN3	Activating signal cointegrator 1 OS=Mus musculus OX=10090 GN=Trip4 PE=1 SV=2	Trip4	66.197	5	2	2	2	77703	0	0	0	0	143380	0.541938
Q99J95	Cyclin-dependent kinase 9 OS=Mus musculus OX=10090 GN=Cdk9 PE=1 SV=1	Cdk9	42.761	7.8	6	3	2	25483	0	19255	41166	0	0	0.543385
P35846	Folate receptor alpha OS=Mus musculus OX=10090 GN=Folr1 PE=1 SV=2	Folr1	29.449	29.4	20	5	5	49001	58902	54608	93243	101060	103470	0.545755	0.000608524
Q8VDP3	[F-actin]-monooxygenase MICAL1 OS=Mus musculus OX=10090 GN=Mical1 PE=1 SV=1	Mical1	116.78	3.8	10	3	3	0	0	10205	18614	0	0	0.548243
P97318	Disabled homolog 1 OS=Mus musculus OX=10090 GN=Dab1 PE=1 SV=2	Dab1	63.577	3.6	6	2	2	37162	0	0	67242	0	0	0.552661
Q9D1F4	Proline-rich AKT1 substrate 1 OS=Mus musculus OX=10090 GN=Akt1s1 PE=1 SV=1	Akt1s1	27.483	23.3	9	4	3	14828	23047	33268	50512	32729	44947	0.55499	0.0791826
Q8BHB9	Chloride intracellular channel protein 6 OS=Mus musculus OX=10090 GN=Clic6 PE=1 SV=1	Clic6	62.885	37.8	61	13	13	110280	87390	102710	177310	181470	179240	0.558306	0.00105286
Q91YN9	BAG family molecular chaperone regulator 2 OS=Mus musculus OX=10090 GN=Bag2 PE=1 SV=1	Bag2	23.473	27.6	21	5	5	30692	126680	104770	179330	160790	119560	0.570271	0.197026
Q920L1	Acyl-CoA (8-3)-desaturase OS=Mus musculus OX=10090 GN=Fads1 PE=1 SV=1	Fads1	52.322	9.6	6	4	4	35057	0	0	0	0	60789	0.5767
P62858	40S ribosomal protein S28 OS=Mus musculus OX=10090 GN=Rps28 PE=1 SV=1	Rps28	7.8409	46.4	9	3	3	422760	444960	225590	641360	719560	526640	0.579219	0.0698175
Q7TN98	Cytoplasmic polyadenylation element-binding protein 4 OS=Mus musculus OX=10090 GN=Cpeb4 PE=1 SV=1	Cpeb4	80.121	13.2	13	8	3	24913	39357	65463	69744	86740	65218	0.585168	0.106866
Q924T7	E3 ubiquitin-protein ligase RNF31 OS=Mus musculus OX=10090 GN=Rnf31 PE=1 SV=2	Rnf31	119.31	4.3	6	3	3	12490	0	8960.2	15436	27438	11831	0.58816	0.256049
Q99LU0	Charged multivesicular body protein 1B1 OS=Mus musculus OX=10090 GN=Chmp1b1 PE=1 SV=1	Chmp1b1	22.124	12.6	11	3	3	22365	37088	58263	64142	54631	75037	0.607378	0.124639
Q6NSQ9	Glucose-6-phosphatase 3 OS=Mus musculus OX=10090 GN=G6pc3 PE=1 SV=1	G6pc3	38.781	9.5	7	2	2	18258	15099	0	38290	21841	21886	0.610063	0.163326
Q62148	Retinal dehydrogenase 2 OS=Mus musculus OX=10090 GN=Aldh1a2 PE=1 SV=2	Aldh1a2	56.625	11.8	5	5	3	32899	47410	0	0	76202	54769	0.613182	0.185022
P48381	Transcription factor RFX3 OS=Mus musculus OX=10090 GN=Rfx3 PE=1 SV=2	Rfx3	83.511	9.5	9	3	3	153560	242480	155350	292000	296160	0	0.624989	0.0845674
P22907	Porphobilinogen deaminase OS=Mus musculus OX=10090 GN=Hmbs PE=1 SV=2	Hmbs	39.344	13.9	12	3	3	37984	32151	0	76108	0	35902	0.626149	0.472948
Q3TMP8	Trimeric intracellular cation channel type A OS=Mus musculus OX=10090 GN=Tmem38a PE=1 SV=2	Tmem38a	33.309	14.4	10	3	3	54258	109430	0	56082	146760	187170	0.62955	0.509619
Q8BTY8	Sec1 family domain-containing protein 2 OS=Mus musculus OX=10090 GN=Scfd2 PE=1 SV=1	Scfd2	74.75	5	7	2	2	18064	0	0	20315	36829	0	0.632227
Q6PD31	Trafficking kinesin-binding protein 1 OS=Mus musculus OX=10090 GN=Trak1 PE=1 SV=1	Trak1	104.47	2.9	8	2	2	44078	19625	0	50254	0	0	0.63381
Q3TIR1	Trafficking protein particle complex subunit 13 OS=Mus musculus OX=10090 GN=Trappc13 PE=2 SV=1	Trappc13	46.476	10.1	7	4	4	0	36122	0	51666	54150	65150	0.633845
A2ARS0	Ankyrin repeat domain-containing protein 63 OS=Mus musculus OX=10090 GN=Ankrd63 PE=1 SV=1	Ankrd63	41.067	7.2	2	2	2	0	20876	0	32802	0	0	0.636425
Q91ZT5	FYVE, RhoGEF and PH domain-containing protein 4 OS=Mus musculus OX=10090 GN=Fgd4 PE=1 SV=1	Fgd4	86.54	3.8	8	2	2	12704	10769	0	0	18808	17845	0.640411	0.0914969
Q8VD72	Tetratricopeptide repeat protein 8 OS=Mus musculus OX=10090 GN=Ttc8 PE=1 SV=1	Ttc8	58.439	5.8	5	2	2	10160	12127	0	0	17350	0	0.642277
P09470	Angiotensin-converting enzyme OS=Mus musculus OX=10090 GN=Ace PE=1 SV=3	Ace	150.92	12.1	36	11	11	76756	81011	77062	127070	110330	126790	0.644798	0.000933347
Q9CXY9	GPI-anchor transamidase OS=Mus musculus OX=10090 GN=Pigk PE=1 SV=2	Pigk	44.895	10.9	12	4	4	39312	43144	25204	66873	28007	70790	0.649846	0.332893
Q2TA57	Aspartate beta-hydroxylase domain-containing protein 1 OS=Mus musculus OX=10090 GN=Asphd1 PE=2 SV=2	Asphd1	38.265	22.5	12	4	4	0	19250	29854	28206	50114	34994	0.650017	0.214259
P15379	CD44 antigen OS=Mus musculus OX=10090 GN=Cd44 PE=1 SV=3	Cd44	85.616	3.2	9	2	2	0	62274	50293	86930	83329	89216	0.650739	0.143175
Q9D2R6	Cytochrome c oxidase assembly factor 3 homolog, mitochondrial OS=Mus musculus OX=10090 GN=Coa3 PE=1 SV=1	Coa3	11.987	20.4	4	2	2	77941	0	0	0	116090	122260	0.654005
C0HK80	Adipocyte-related X-chromosome expressed sequence 2 OS=Mus musculus OX=10090 GN=Arxes2 PE=1 SV=1	Arxes2	20.146	12.8	8	2	2	0	34617	83790	0	0	90357	0.655218
Q91VK1	eIF5-mimic protein 1 OS=Mus musculus OX=10090 GN=Bzw2 PE=1 SV=1	Bzw2	48.063	14.1	17	5	4	114830	104570	69970	152840	145140	141780	0.658018	0.0456863
Q9R087	Glypican-6 OS=Mus musculus OX=10090 GN=Gpc6 PE=1 SV=1	Gpc6	63.056	13.3	12	5	3	0	23156	23327	40144	37691	27874	0.659589	0.0690443
Q7TSH8	Transmembrane protein 94 OS=Mus musculus OX=10090 GN=Tmem94 PE=1 SV=1	Tmem94	151.79	2.3	8	3	3	20134	30142	0	36944	39036	0	0.6617	0.272851
P70181	Phosphatidylinositol 4-phosphate 5-kinase type-1 beta OS=Mus musculus OX=10090 GN=Pip5k1b PE=1 SV=1	Pip5k1b	60.803	11.5	5	4	3	0	0	421240	0	0	633280	0.665172
Q01149	Collagen alpha-2(I) chain OS=Mus musculus OX=10090 GN=Col1a2 PE=1 SV=2	Col1a2	129.56	5.5	12	5	5	65926	72852	79846	99420	101680	126280	0.667799	0.0130996
Q3TKY6	Spliceosome-associated protein CWC27 homolog OS=Mus musculus OX=10090 GN=Cwc27 PE=1 SV=1	Cwc27	53.542	6.8	11	2	2	11015	14179	0	15638	21045	19900	0.667886	0.075119
P55772	Ectonucleoside triphosphate diphosphohydrolase 1 OS=Mus musculus OX=10090 GN=Entpd1 PE=1 SV=1	Entpd1	57.205	9	15	3	3	36192	38265	48912	61298	59404	63677	0.669105	0.0123252
Q9Z2D8	Methyl-CpG-binding domain protein 3 OS=Mus musculus OX=10090 GN=Mbd3 PE=1 SV=1	Mbd3	32.168	8.8	8	2	2	55524	18395	48207	60371	0	0	0.674308
Q8C3X8	Lipase maturation factor 2 OS=Mus musculus OX=10090 GN=Lmf2 PE=1 SV=1	Lmf2	79.996	9	13	4	4	26559	17616	15720	25676	39364	23671	0.67517	0.154283
P09925	Surfeit locus protein 1 OS=Mus musculus OX=10090 GN=Surf1 PE=1 SV=3	Surf1	34.798	12.1	5	2	2	43298	68439	0	82708	0	0	0.675491
Q3TLS3	GDP-D-glucose phosphorylase 1 OS=Mus musculus OX=10090 GN=Gdpgp1 PE=1 SV=2	Gdpgp1	42.514	19.9	9	5	5	25171	93915	106610	144250	132310	56456	0.677733	0.428341
Q8CII2	Cell division cycle protein 123 homolog OS=Mus musculus OX=10090 GN=Cdc123 PE=1 SV=2	Cdc123	38.816	8.9	7	2	2	0	25032	0	0	42563	30748	0.682899
Q80YX1	Tenascin OS=Mus musculus OX=10090 GN=Tnc PE=1 SV=1	Tnc	231.8	33.6	190	47	47	175800	172800	172880	243170	266110	254340	0.682905	0.000139057
Q6WKZ8	E3 ubiquitin-protein ligase UBR2 OS=Mus musculus OX=10090 GN=Ubr2 PE=1 SV=2	Ubr2	199.15	3.6	13	4	4	145640	320380	339040	324490	513360	340330	0.683308	0.240779
P23780	Beta-galactosidase OS=Mus musculus OX=10090 GN=Glb1 PE=1 SV=1	Glb1	73.12	16.7	20	7	7	1725300	1866000	2261300	2932600	3134200	2471800	0.685429	0.0239318
P16015	Carbonic anhydrase 3 OS=Mus musculus OX=10090 GN=Ca3 PE=1 SV=3	Ca3	29.366	9.2	8	2	2	89063	177650	37076	0	0	147620	0.685971
Q9CY50	Translocon-associated protein subunit alpha OS=Mus musculus OX=10090 GN=Ssr1 PE=1 SV=1	Ssr1	32.065	11.9	14	3	3	122440	122850	94961	163990	173740	156930	0.687848	0.0135243
P98197	Phospholipid-transporting ATPase IH OS=Mus musculus OX=10090 GN=Atp11a PE=1 SV=1	Atp11a	135.5	3.5	6	2	2	14437	16144	0	23128	21285	0	0.68856	0.0390689
D3Z6Q9	Bridging integrator 2 OS=Mus musculus OX=10090 GN=Bin2 PE=1 SV=1	Bin2	52.553	8.4	4	4	2	11122	0	0	16112	0	0	0.690293
Q9EQ61	Pescadillo homolog OS=Mus musculus OX=10090 GN=Pes1 PE=1 SV=1	Pes1	67.795	6	3	2	2	28581	67474	0	0	47973	90248	0.694938	0.533426
Q8BHY8	Sorting nexin-14 OS=Mus musculus OX=10090 GN=Snx14 PE=1 SV=2	Snx14	111.86	4.8	9	3	3	21358	17075	19309	0	27621	0	0.696837
Q3TZM9	GDP-Man:Man(3)GlcNAc(2)-PP-Dol alpha-1,2-mannosyltransferase OS=Mus musculus OX=10090 GN=Alg11 PE=2 SV=1	Alg11	55.269	7.3	4	2	2	21292	15158	0	34695	17334	0	0.700571	0.531054
Q62426	Cystatin-B OS=Mus musculus OX=10090 GN=Cstb PE=1 SV=1	Cstb	11.045	66.3	15	4	4	984080	718980	784070	949040	1576600	1014300	0.702591	0.143547
P16254	Signal recognition particle 14 kDa protein OS=Mus musculus OX=10090 GN=Srp14 PE=1 SV=1	Srp14	12.51	23.6	9	2	2	63054	51606	100820	96095	118180	92393	0.702649	0.142452
Q8CIW6	Solute carrier family 26 member 6 OS=Mus musculus OX=10090 GN=Slc26a6 PE=1 SV=2	Slc26a6	82.833	7.3	10	3	3	25946	32453	48886	61237	70203	20934	0.70409	0.57288
Q80TN4	DnaJ homolog subfamily C member 16 OS=Mus musculus OX=10090 GN=Dnajc16 PE=1 SV=2	Dnajc16	89.135	9.5	15	5	5	70953	83787	93537	114680	124580	112950	0.704912	0.0144437
Q8BHT6	Beta-1,3-glucosyltransferase OS=Mus musculus OX=10090 GN=B3glct PE=1 SV=3	B3glct	55.357	17.4	14	5	5	67822	61629	33870	81119	77343	73158	0.705125	0.148318
Q99PP7	E3 ubiquitin-protein ligase TRIM33 OS=Mus musculus OX=10090 GN=Trim33 PE=1 SV=2	Trim33	123.84	2.1	11	2	2	25108	21536	24472	29020	37861	0	0.708881	0.0626898
Q8R2Z5	von Willebrand factor A domain-containing protein 1 OS=Mus musculus OX=10090 GN=Vwa1 PE=1 SV=1	Vwa1	44.708	15.7	10	4	4	26182	25800	0	0	36538	0	0.711342
Q9D6K8	FUN14 domain-containing protein 2 OS=Mus musculus OX=10090 GN=Fundc2 PE=1 SV=1	Fundc2	16.564	33.1	19	5	5	159790	243160	295690	278660	335200	365010	0.713721	0.141428
Q8BFW7	Lipoma-preferred partner homolog OS=Mus musculus OX=10090 GN=Lpp PE=1 SV=1	Lpp	65.89	11.4	10	4	4	28857	0	18938	23631	35149	41635	0.713962	0.30294
Q9CQI7	U2 small nuclear ribonucleoprotein B'' OS=Mus musculus OX=10090 GN=Snrpb2 PE=1 SV=1	Snrpb2	25.323	18.7	14	3	3	469270	1335200	569210	976940	1223100	1124000	0.714095	0.248914
Q8BHN0	Protein phosphatase 1L OS=Mus musculus OX=10090 GN=Ppm1l PE=1 SV=1	Ppm1l	41.049	14.4	12	3	3	23396	26152	23129	26944	37691	37006	0.715036	0.0482319
Q3U3Q1	Serine/threonine-protein kinase ULK3 OS=Mus musculus OX=10090 GN=Ulk3 PE=2 SV=1	Ulk3	53.571	14.8	12	5	5	30280	23735	33463	39186	44516	38467	0.716041	0.0377432
Q8K2Y9	Cerebral cavernous malformations protein 2 homolog OS=Mus musculus OX=10090 GN=Ccm2 PE=1 SV=1	Ccm2	49.917	19.2	18	6	6	15448	20705	20499	31538	29707	17763	0.717041	0.206156
Q6R5N8	Toll-like receptor 13 OS=Mus musculus OX=10090 GN=Tlr13 PE=1 SV=1	Tlr13	114.44	1.7	7	2	2	417820	682910	0	0	767150	0	0.717415
Q9R1E6	Ectonucleotide pyrophosphatase/phosphodiesterase family member 2 OS=Mus musculus OX=10090 GN=Enpp2 PE=1 SV=3	Enpp2	98.884	15.2	29	10	10	30170	31085	0	39179	48983	39748	0.718337	0.040334
Q9EPQ7	StAR-related lipid transfer protein 5 OS=Mus musculus OX=10090 GN=Stard5 PE=1 SV=2	Stard5	23.922	20.2	7	2	2	0	12073	0	0	16806	0	0.718374
Q8BZZ3	NEDD4-like E3 ubiquitin-protein ligase WWP1 OS=Mus musculus OX=10090 GN=Wwp1 PE=1 SV=2	Wwp1	104.69	5.7	6	5	3	45008	0	0	0	0	62568	0.719345
Q00899	Transcriptional repressor protein YY1 OS=Mus musculus OX=10090 GN=Yy1 PE=1 SV=1	Yy1	44.716	8	5	2	2	38935	44995	46882	0	0	60536	0.720299
P70295	Lipid droplet-regulating VLDL assembly factor AUP1 OS=Mus musculus OX=10090 GN=Aup1 PE=1 SV=1	Aup1	46.121	6.1	8	2	2	0	0	17328	21625	0	26447	0.720919
Q80YA3	Phospholipase DDHD1 OS=Mus musculus OX=10090 GN=Ddhd1 PE=1 SV=1	Ddhd1	61.822	18.3	17	7	7	184690	229980	208600	291110	279010	290850	0.723916	0.00732468
Q9CWU9	Nucleoporin Nup37 OS=Mus musculus OX=10090 GN=Nup37 PE=1 SV=2	Nup37	36.731	10.1	8	2	2	0	43412	60536	0	0	71654	0.725347
Q9D920	BLOC-1-related complex subunit 5 OS=Mus musculus OX=10090 GN=Borcs5 PE=1 SV=1	Borcs5	22.12	31.8	8	4	4	35229	41532	0	52514	55432	50767	0.72547	0.01881
O89116	Vesicle transport through interaction with t-SNAREs homolog 1A OS=Mus musculus OX=10090 GN=Vti1a PE=1 SV=1	Vti1a	24.986	26.3	11	4	4	24175	32685	34543	36758	50603	38461	0.726447	0.0977388
Q7TNG8	Probable D-lactate dehydrogenase, mitochondrial OS=Mus musculus OX=10090 GN=Ldhd PE=1 SV=1	Ldhd	51.847	6.2	4	2	2	35776	18566	0	34999	0	39706	0.727421	0.458152
Q924K8	Metastasis-associated protein MTA3 OS=Mus musculus OX=10090 GN=Mta3 PE=1 SV=1	Mta3	67.076	9.8	8	4	2	30001	0	61565	0	62852	0	0.728426
P13808	Anion exchange protein 2 OS=Mus musculus OX=10090 GN=Slc4a2 PE=1 SV=1	Slc4a2	136.81	4.2	4	4	3	0	29193	0	41391	0	38737	0.728659
Q3TCN2	Putative phospholipase B-like 2 OS=Mus musculus OX=10090 GN=Plbd2 PE=1 SV=2	Plbd2	66.289	16.8	28	7	7	90683	69008	52199	81596	103180	104490	0.732509	0.138105
Q9Z0Z4	Hephaestin OS=Mus musculus OX=10090 GN=Heph PE=1 SV=3	Heph	129.66	2.4	7	2	2	7807.7	0	0	0	0	10614	0.735604
Q9D6I9	Leucine rich adaptor protein 1 OS=Mus musculus OX=10090 GN=Lurap1 PE=1 SV=1	Lurap1	25.83	20.1	8	3	3	0	15464	0	25860	20181	16982	0.736112
Q61072	Disintegrin and metalloproteinase domain-containing protein 9 OS=Mus musculus OX=10090 GN=Adam9 PE=1 SV=2	Adam9	92.079	3.4	10	2	2	46003	0	36370	85563	0	26339	0.736117	0.842936
E9Q137	Testis-expressed protein 264 homolog OS=Mus musculus OX=10090 GN=Tex264 PE=2 SV=1	Tex264	33.589	14.9	10	3	3	82280	75347	60029	117980	89041	87978	0.737819	0.0867651
Q812E0	Cytoplasmic polyadenylation element-binding protein 2 OS=Mus musculus OX=10090 GN=Cpeb2 PE=1 SV=1	Cpeb2	58.441	18.4	8	8	2	16372	20305	18326	22944	23810	27765	0.738107	0.0234811
P51880	Fatty acid-binding protein, brain OS=Mus musculus OX=10090 GN=Fabp7 PE=1 SV=2	Fabp7	14.893	36.4	30	5	5	452410	446530	465190	587140	645780	615140	0.738142	0.000541887
Q8BL48	RING finger protein unkempt homolog OS=Mus musculus OX=10090 GN=Unk PE=1 SV=1	Unk	88.057	10.4	18	5	4	98322	110100	102440	142690	127410	150690	0.738758	0.00713253
Q8K012	Formin-binding protein 1-like OS=Mus musculus OX=10090 GN=Fnbp1l PE=1 SV=2	Fnbp1l	69.885	6.9	8	4	4	29896	35046	37741	62398	45234	31349	0.738828	0.270996
Q9Z2M6	Ubiquitin-like protein 3 OS=Mus musculus OX=10090 GN=Ubl3 PE=1 SV=1	Ubl3	13.18	33.3	12	3	3	59431	51148	44973	96226	54863	59294	0.739375	0.226425
O89026	Roundabout homolog 1 OS=Mus musculus OX=10090 GN=Robo1 PE=1 SV=1	Robo1	176.4	3.8	10	5	3	0	16568	0	26296	22358	18492	0.740238
P62892	60S ribosomal protein L39 OS=Mus musculus OX=10090 GN=Rpl39 PE=1 SV=2	Rpl39	6.4066	19.6	9	2	2	101830	111680	101570	141030	132830	151540	0.740668	0.00368447
Q69Z38	Inactive tyrosine-protein kinase PEAK1 OS=Mus musculus OX=10090 GN=Peak1 PE=1 SV=4	Peak1	191.09	4.4	11	5	5	35994	44058	43127	51613	62804	51623	0.741863	0.0311754
Q8CHP5	Partner of Y14 and mago OS=Mus musculus OX=10090 GN=Pym1 PE=1 SV=2	Pym1	22.689	30	10	3	3	53153	0	0	80916	92662	41288	0.742132
P97792	Coxsackievirus and adenovirus receptor homolog OS=Mus musculus OX=10090 GN=Cxadr PE=1 SV=1	Cxadr	39.947	16.4	10	5	5	25813	36145	42946	52484	47925	40818	0.742804	0.132836
Q9JKN6	RNA-binding protein Nova-1 OS=Mus musculus OX=10090 GN=Nova1 PE=1 SV=2	Nova1	51.755	23.9	9	8	4	49351	56323	48030	80530	57170	0	0.744149	0.141083
O35988	Syndecan-4 OS=Mus musculus OX=10090 GN=Sdc4 PE=1 SV=1	Sdc4	21.482	13.6	7	2	2	0	174170	0	261640	205190	234730	0.744783
Q9CXU9	Eukaryotic translation initiation factor 1b OS=Mus musculus OX=10090 GN=Eif1b PE=1 SV=2	Eif1b	12.823	76.1	4	7	3	0	29513	0	54722	34563	29559	0.745002
Q922Q8	Leucine-rich repeat-containing protein 59 OS=Mus musculus OX=10090 GN=Lrrc59 PE=1 SV=1	Lrrc59	34.877	39.7	50	9	9	279320	251240	302530	340430	407620	368820	0.745915	0.0173056
Q9CQ91	NADH dehydrogenase [ubiquinone] 1 alpha subcomplex subunit 3 OS=Mus musculus OX=10090 GN=Ndufa3 PE=1 SV=1	Ndufa3	9.3308	50	20	3	3	738490	791670	1012100	1009300	1155800	1231100	0.74856	0.057831
P41241	Tyrosine-protein kinase CSK OS=Mus musculus OX=10090 GN=Csk PE=1 SV=2	Csk	50.716	15.8	11	5	3	36825	41153	28636	40642	38858	62628	0.750127	0.214257
Q9D1P0	39S ribosomal protein L13, mitochondrial OS=Mus musculus OX=10090 GN=Mrpl13 PE=1 SV=1	Mrpl13	20.677	44.4	23	7	7	34540	53039	50708	62284	68172	53806	0.750491	0.120706
Q921T2	Torsin-1A-interacting protein 1 OS=Mus musculus OX=10090 GN=Tor1aip1 PE=1 SV=3	Tor1aip1	66.78	14.5	11	5	5	56254	31031	50171	122430	20900	39781	0.75067	0.931488
Q9R1C7	Pre-mRNA-processing factor 40 homolog A OS=Mus musculus OX=10090 GN=Prpf40a PE=1 SV=1	Prpf40a	108.48	8.7	17	7	7	41570	0	37147	43569	43108	70440	0.751513	0.310129
Q9JMF3	Guanine nucleotide-binding protein G(I)/G(S)/G(O) subunit gamma-13 OS=Mus musculus OX=10090 GN=Gng13 PE=1 SV=1	Gng13	7.9793	41.8	9	3	3	94225	0	64039	0	93387	116630	0.753577	0.343172
P07214	SPARC OS=Mus musculus OX=10090 GN=Sparc PE=1 SV=1	Sparc	34.45	16.6	11	4	4	32928	31685	32558	42525	42500	43664	0.755084	4.16275e-05
Q8VCA8	Secernin-2 OS=Mus musculus OX=10090 GN=Scrn2 PE=1 SV=1	Scrn2	46.6	23.8	23	5	5	40337	46762	48363	44818	94519	39843	0.756011	0.498937
Q04519	Sphingomyelin phosphodiesterase OS=Mus musculus OX=10090 GN=Smpd1 PE=1 SV=2	Smpd1	69.926	5.7	15	3	3	42414	44919	42360	45419	62030	64003	0.756439	0.0735367
P56873	Protein ZNRD2 OS=Mus musculus OX=10090 GN=Znrd2 PE=1 SV=1	Znrd2	21.336	42.2	10	4	4	104790	143400	108210	0	149580	164480	0.756543	0.119648
Q60715	Prolyl 4-hydroxylase subunit alpha-1 OS=Mus musculus OX=10090 GN=P4ha1 PE=1 SV=2	P4ha1	60.909	4.5	7	2	2	18632	21289	0	28710	0	24007	0.75727	0.141711
Q9DCE5	p21-activated protein kinase-interacting protein 1 OS=Mus musculus OX=10090 GN=Pak1ip1 PE=1 SV=2	Pak1ip1	42.116	7.9	7	2	2	0	9420.3	0	0	12433	0	0.757685
Q91YW3	DnaJ homolog subfamily C member 3 OS=Mus musculus OX=10090 GN=Dnajc3 PE=1 SV=1	Dnajc3	57.463	12.7	21	5	5	55284	70049	74445	86077	87693	89875	0.757754	0.0357547
Q8BVI5	Syntaxin-16 OS=Mus musculus OX=10090 GN=Stx16 PE=1 SV=3	Stx16	37.08	30.7	26	7	7	90703	156610	149810	190230	174730	159050	0.757854	0.172017
O88196	E3 ubiquitin-protein ligase TTC3 OS=Mus musculus OX=10090 GN=Ttc3 PE=1 SV=2	Ttc3	223.93	8.6	33	12	12	25023	20275	25532	28118	31256	33980	0.758725	0.038733
Q8R1F1	Protein Niban 2 OS=Mus musculus OX=10090 GN=Niban2 PE=1 SV=2	Niban2	84.818	13.8	16	8	8	36275	18728	32771	35981	41114	38463	0.759567	0.209051
Q80TE0	RNA polymerase II-associated protein 1 OS=Mus musculus OX=10090 GN=Rpap1 PE=1 SV=2	Rpap1	155.27	3.5	5	3	3	13980	0	8472.4	0	0	14759	0.760634
Q921I9	Exosome complex component RRP41 OS=Mus musculus OX=10090 GN=Exosc4 PE=1 SV=3	Exosc4	26.249	17.1	7	3	3	0	13532	0	10979	24595	0	0.76078
Q8C460	ERI1 exoribonuclease 3 OS=Mus musculus OX=10090 GN=Eri3 PE=1 SV=1	Eri3	37.189	17.8	30	5	5	218080	251740	275880	265590	357800	354450	0.762599	0.0894112
Q8R2U4	N-terminal Xaa-Pro-Lys N-methyltransferase 1 OS=Mus musculus OX=10090 GN=Ntmt1 PE=1 SV=3	Ntmt1	25.42	17.9	12	3	3	0	36387	45917	46305	63962	51617	0.76262	0.171459
Q9WUU7	Cathepsin Z OS=Mus musculus OX=10090 GN=Ctsz PE=1 SV=1	Ctsz	33.996	11.1	11	2	2	47437	44041	0	52413	67997	59469	0.762829	0.0780576
Q9D7H3	RNA 3'-terminal phosphate cyclase OS=Mus musculus OX=10090 GN=RtcA PE=1 SV=2	RtcA	39.254	18.6	13	5	5	104570	109160	100210	124920	132680	153770	0.763157	0.0159027
Q9CQ85	Mitochondrial import inner membrane translocase subunit Tim22 OS=Mus musculus OX=10090 GN=Timm22 PE=1 SV=1	Timm22	20.114	16	6	2	2	189940	210500	134420	235030	221330	243590	0.76414	0.107953
Q3UH93	Plexin-D1 OS=Mus musculus OX=10090 GN=Plxnd1 PE=1 SV=1	Plxnd1	211.61	5.6	21	7	7	29348	28133	50420	43157	55941	41879	0.76538	0.230117
Q8BJ05	Zinc finger CCCH domain-containing protein 14 OS=Mus musculus OX=10090 GN=Zc3h14 PE=1 SV=1	Zc3h14	82.408	5.9	9	3	3	16805	18117	9318.9	22106	15777	19867	0.766076	0.269818
Q9R1Q7	Proteolipid protein 2 OS=Mus musculus OX=10090 GN=Plp2 PE=1 SV=1	Plp2	16.607	21.1	11	2	2	62466	84924	107440	95342	118900	118390	0.766102	0.174469
Q9JLB2	Protein PALS1 OS=Mus musculus OX=10090 GN=Pals1 PE=1 SV=1	Pals1	77.229	9.5	12	5	5	41873	52283	54427	64565	64982	64198	0.7669	0.0290761
Q9ES89	Exostosin-like 2 OS=Mus musculus OX=10090 GN=Extl2 PE=1 SV=1	Extl2	37.39	30.3	27	8	8	121510	132870	118510	157410	157690	171070	0.766995	0.00387227
Q9CQU5	ZW10 interactor OS=Mus musculus OX=10090 GN=Zwint PE=1 SV=1	Zwint	28.713	19.8	13	3	3	109220	97522	82019	121220	136030	118900	0.767675	0.0446189
Q61112	45 kDa calcium-binding protein OS=Mus musculus OX=10090 GN=Sdf4 PE=1 SV=1	Sdf4	42.064	16.1	16	5	5	33826	41273	46042	47053	56080	54636	0.767838	0.0631941
Q9CQ20	Mid1-interacting protein 1 OS=Mus musculus OX=10090 GN=Mid1ip1 PE=1 SV=1	Mid1ip1	20.356	20.9	9	2	2	16823	0	26266	0	34954	21103	0.768664	0.527085
Q8VE85	PRELI domain containing protein 3A OS=Mus musculus OX=10090 GN=Prelid3a PE=1 SV=1	Prelid3a	19.026	36.6	14	4	4	33823	28374	39527	51224	40436	40622	0.768994	0.098061
Q8CIV8	Tubulin-specific chaperone E OS=Mus musculus OX=10090 GN=Tbce PE=1 SV=1	Tbce	59.085	22.5	19	8	7	135490	74351	44161	124640	113300	92319	0.769099	0.345947
P97412	Lysosomal-trafficking regulator OS=Mus musculus OX=10090 GN=Lyst PE=1 SV=1	Lyst	425.28	2.6	17	8	8	53338	40812	39426	52392	62319	58842	0.769655	0.0681704
P06797	Procathepsin L OS=Mus musculus OX=10090 GN=Ctsl PE=1 SV=2	Ctsl	37.547	14.4	11	4	4	356270	554300	616410	358490	1071600	550640	0.770918	0.635915
Q9Z0L0	Trophoblast glycoprotein OS=Mus musculus OX=10090 GN=Tpbg PE=1 SV=3	Tpbg	46.451	12	12	4	4	48877	37317	0	57304	67388	43011	0.770952	0.29034
Q8K2Q0	COMM domain-containing protein 9 OS=Mus musculus OX=10090 GN=Commd9 PE=1 SV=3	Commd9	21.85	58.1	20	6	6	340520	396050	339450	374510	592920	427840	0.771191	0.17009
O35855	Branched-chain-amino-acid aminotransferase, mitochondrial OS=Mus musculus OX=10090 GN=Bcat2 PE=1 SV=2	Bcat2	44.127	22.9	24	6	6	74824	70038	76984	98344	94205	95013	0.771472	0.00109638
Q8VCH5	Rab9 effector protein with kelch motifs OS=Mus musculus OX=10090 GN=Rabepk PE=1 SV=2	Rabepk	41.119	29.2	16	6	6	49481	27910	34850	52712	55494	37283	0.771474	0.260609
P43276	Histone H1.5 OS=Mus musculus OX=10090 GN=H1-5 PE=1 SV=2	H1-5	22.576	17.5	16	3	3	436330	437360	379940	530450	549880	542910	0.772301	0.00547473
Q61578	NADPH:adrenodoxin oxidoreductase, mitochondrial OS=Mus musculus OX=10090 GN=Fdxr PE=1 SV=1	Fdxr	54.201	16.8	13	5	5	227860	104330	280360	366940	160520	265260	0.772719	0.501933
Q80X85	28S ribosomal protein S7, mitochondrial OS=Mus musculus OX=10090 GN=Mrps7 PE=1 SV=1	Mrps7	28.062	16.9	9	3	3	53576	48771	74906	66694	77607	85058	0.772819	0.142506
Q9QZB9	Dynactin subunit 5 OS=Mus musculus OX=10090 GN=Dctn5 PE=1 SV=1	Dctn5	20.14	11.5	10	2	2	142120	152850	176830	188510	225690	196220	0.77291	0.0372994
Q8JZR6	Electroneutral sodium bicarbonate exchanger 1 OS=Mus musculus OX=10090 GN=Slc4a8 PE=1 SV=1	Slc4a8	122.42	14.4	27	12	6	161360	180980	137940	204090	214210	201890	0.774408	0.0317792
O35375	Neuropilin-2 OS=Mus musculus OX=10090 GN=Nrp2 PE=1 SV=2	Nrp2	104.63	14.7	35	10	10	88286	98573	73304	107350	113380	115150	0.774571	0.0420685
P97298	Pigment epithelium-derived factor OS=Mus musculus OX=10090 GN=Serpinf1 PE=1 SV=2	Serpinf1	46.233	11.3	7	2	2	19052	0	0	24580	0	0	0.775102
Q3UFY7	7-methylguanosine phosphate-specific 5'-nucleotidase OS=Mus musculus OX=10090 GN=Nt5c3b PE=1 SV=3	Nt5c3b	34.425	17	18	4	4	201030	233360	234960	338550	261380	262040	0.776535	0.0678654
O88983	Syntaxin-8 OS=Mus musculus OX=10090 GN=Stx8 PE=1 SV=1	Stx8	26.925	21.6	10	4	4	29820	60932	96032	77550	96947	66021	0.776591	0.385628
P61804	Dolichyl-diphosphooligosaccharide--protein glycosyltransferase subunit DAD1 OS=Mus musculus OX=10090 GN=Dad1 PE=1 SV=3	Dad1	12.497	28.3	14	3	3	192670	114760	238190	233710	252080	216160	0.777292	0.254437
Q0GNC1	Inverted formin-2 OS=Mus musculus OX=10090 GN=Inf2 PE=1 SV=1	Inf2	138.56	18.2	51	16	16	66888	68599	71493	86588	91441	88025	0.777962	0.000573072
O89029	Matrilin-4 OS=Mus musculus OX=10090 GN=Matn4 PE=1 SV=1	Matn4	68.918	14.6	24	7	7	274710	288060	237180	383580	308090	335560	0.778745	0.04496
P47856	Glutamine--fructose-6-phosphate aminotransferase [isomerizing] 1 OS=Mus musculus OX=10090 GN=Gfpt1 PE=1 SV=3	Gfpt1	78.538	20.4	27	10	10	74367	79012	68631	87163	103190	94327	0.779858	0.0175451
Q8BK75	Elongator complex protein 6 OS=Mus musculus OX=10090 GN=Elp6 PE=1 SV=1	Elp6	29.326	12.8	7	3	3	34437	0	0	44936	46580	40955	0.779876
Q7TSK2	Seizure protein 6 OS=Mus musculus OX=10090 GN=Sez6 PE=1 SV=1	Sez6	107.43	10.1	30	6	6	40665	35352	30083	42117	49896	43953	0.780342	0.0662175
P41234	ATP-binding cassette sub-family A member 2 OS=Mus musculus OX=10090 GN=Abca2 PE=1 SV=4	Abca2	270.51	5.5	21	9	9	497060	422880	443070	672090	554030	519470	0.780831	0.0555274
Q9CQ19	Myosin regulatory light polypeptide 9 OS=Mus musculus OX=10090 GN=Myl9 PE=1 SV=3	Myl9	19.854	55.8	8	8	3	80284	82640	78475	120300	154120	34656	0.781034	0.886705
Q9Z0J0	NPC intracellular cholesterol transporter 2 OS=Mus musculus OX=10090 GN=Npc2 PE=1 SV=1	Npc2	16.442	16.8	14	2	2	62519	63980	66456	76866	81981	88043	0.781542	0.00469417
A2AGL3	Ryanodine receptor 3 OS=Mus musculus OX=10090 GN=Ryr3 PE=1 SV=1	Ryr3	551.32	3.1	10	13	6	770670	961040	811070	966100	1277500	1009500	0.781648	0.0904008
Q9R049	E3 ubiquitin-protein ligase AMFR OS=Mus musculus OX=10090 GN=Amfr PE=1 SV=2	Amfr	73.104	8.6	10	4	4	23887	26226	0	32366	29604	34112	0.782347	0.0311391
Q8VCF0	Mitochondrial antiviral-signaling protein OS=Mus musculus OX=10090 GN=Mavs PE=1 SV=1	Mavs	53.398	22.5	18	6	6	55939	55697	55406	75371	58870	79175	0.782706	0.0611809
Q99LH2	Phosphatidylserine synthase 1 OS=Mus musculus OX=10090 GN=Ptdss1 PE=1 SV=1	Ptdss1	55.603	7.2	9	2	2	54614	59899	60560	79419	71876	72266	0.783111	0.00606658
Q91Z49	UAP56-interacting factor OS=Mus musculus OX=10090 GN=Fyttd1 PE=1 SV=1	Fyttd1	35.887	15.5	10	4	4	40649	44224	58614	60480	67796	54707	0.784155	0.118007
Q6QI06	Rapamycin-insensitive companion of mTOR OS=Mus musculus OX=10090 GN=Rictor PE=1 SV=2	Rictor	191.57	4.9	14	6	6	15381	23237	25470	26157	28759	26787	0.784402	0.168345
Q9CQ26	STAM-binding protein OS=Mus musculus OX=10090 GN=Stambp PE=1 SV=1	Stambp	48.513	19.6	32	6	6	72158	77964	56889	89368	86831	87358	0.785451	0.0583537
P37804	Transgelin OS=Mus musculus OX=10090 GN=Tagln PE=1 SV=3	Tagln	22.576	52.7	41	11	11	162360	176530	170840	199230	217400	229990	0.788299	0.00806197
Q8BZ05	Arf-GAP with Rho-GAP domain, ANK repeat and PH domain-containing protein 2 OS=Mus musculus OX=10090 GN=Arap2 PE=1 SV=2	Arap2	193.4	2.2	8	3	3	0	0	16106	15693	20055	25524	0.788582
Q8BJU2	Tetraspanin-9 OS=Mus musculus OX=10090 GN=Tspan9 PE=1 SV=1	Tspan9	26.738	13.8	7	2	2	176260	120290	0	200790	175110	0	0.788907	0.396955
Q61210	Rho guanine nucleotide exchange factor 1 OS=Mus musculus OX=10090 GN=Arhgef1 PE=1 SV=2	Arhgef1	102.8	7.6	14	4	4	24868	29163	23280	35613	32890	29427	0.789452	0.0518564
Q6P9P6	Kinesin-like protein KIF11 OS=Mus musculus OX=10090 GN=Kif11 PE=1 SV=1	Kif11	118.03	3	5	2	2	1043100	1228600	1540500	0	1483300	1732700	0.790257	0.216211
Q8C1E7	Ion channel TACAN OS=Mus musculus OX=10090 GN=Tmem120a PE=1 SV=1	Tmem120a	40.751	8.2	6	2	2	25365	15937	0	0	31753	20509	0.790287	0.533005
Q6EDY6	F-actin-uncapping protein LRRC16A OS=Mus musculus OX=10090 GN=Carmil1 PE=1 SV=2	Carmil1	151.86	3.8	11	4	4	67576	58888	70996	83263	0	0	0.790507
O89114	DnaJ homolog subfamily B member 5 OS=Mus musculus OX=10090 GN=Dnajb5 PE=2 SV=1	Dnajb5	39.119	12.6	16	4	4	27365	58244	69621	70365	56288	69406	0.791751	0.363531
Q8BH24	Transmembrane 9 superfamily member 4 OS=Mus musculus OX=10090 GN=Tm9sf4 PE=1 SV=1	Tm9sf4	74.692	13.5	51	8	8	59693	65760	62747	81216	77770	78639	0.792004	0.00162033
Q6ZWV7	60S ribosomal protein L35 OS=Mus musculus OX=10090 GN=Rpl35 PE=1 SV=1	Rpl35	14.552	13.8	11	2	2	198010	240230	307540	293720	327200	320500	0.792186	0.132457
Q9D8V7	Signal peptidase complex catalytic subunit SEC11C OS=Mus musculus OX=10090 GN=Sec11c PE=1 SV=3	Sec11c	21.66	23.4	14	4	4	33198	43124	45889	48902	47648	57711	0.792235	0.108501
A3KMP2	Tetratricopeptide repeat protein 38 OS=Mus musculus OX=10090 GN=Ttc38 PE=1 SV=2	Ttc38	52.223	19.6	13	7	7	24019	27278	0	28628	31276	37073	0.793441	0.12757
Q9CQ86	Migration and invasion enhancer 1 OS=Mus musculus OX=10090 GN=Mien1 PE=1 SV=1	Mien1	12.295	24.3	12	3	3	235480	250070	287550	304960	334300	335020	0.793509	0.0248616
P97813	Phospholipase D2 OS=Mus musculus OX=10090 GN=Pld2 PE=1 SV=2	Pld2	106.17	5.5	13	4	4	22217	14720	11919	17690	23101	20704	0.794471	0.263157
Q99PI5	Phosphatidate phosphatase LPIN2 OS=Mus musculus OX=10090 GN=Lpin2 PE=1 SV=2	Lpin2	99.611	5.3	11	3	3	13475	0	11354	17372	13310	16161	0.795071	0.15731
P15208	Insulin receptor OS=Mus musculus OX=10090 GN=Insr PE=1 SV=2	Insr	155.61	7.3	23	8	8	24552	26512	27445	35278	30962	32499	0.795116	0.0104425
Q9Z277	Tyrosine-protein kinase BAZ1B OS=Mus musculus OX=10090 GN=Baz1b PE=1 SV=2	Baz1b	170.65	3	6	3	3	0	0	22594	20556	36413	28253	0.795358
Q99JF5	Diphosphomevalonate decarboxylase OS=Mus musculus OX=10090 GN=Mvd PE=1 SV=2	Mvd	44.072	5.2	12	2	2	27973	30954	31243	31629	41066	40645	0.795571	0.0734413
Q8C7H1	Methylmalonic aciduria type A homolog, mitochondrial OS=Mus musculus OX=10090 GN=Mmaa PE=1 SV=1	Mmaa	45.932	10.6	5	3	3	71600	81909	64072	90954	91346	0	0.795688	0.0840958
Q8CBC4	Consortin OS=Mus musculus OX=10090 GN=Cnst PE=1 SV=1	Cnst	76.865	10.7	15	5	5	21504	24819	0	25178	31607	30463	0.796402	0.122304
O09164	Extracellular superoxide dismutase [Cu-Zn] OS=Mus musculus OX=10090 GN=Sod3 PE=1 SV=1	Sod3	27.392	17.5	11	3	3	45451	49448	47819	54808	57643	66749	0.796417	0.0246462
P26350	Prothymosin alpha OS=Mus musculus OX=10090 GN=Ptma PE=1 SV=2	Ptma	12.254	25.2	16	3	3	51288	43952	50426	56768	75459	50548	0.796969	0.170349
Q80UM7	Mannosyl-oligosaccharide glucosidase OS=Mus musculus OX=10090 GN=Mogs PE=1 SV=1	Mogs	91.83	19.3	48	11	11	113680	126340	108150	139950	150080	146790	0.797056	0.0104369
Q62188	Dihydropyrimidinase-related protein 3 OS=Mus musculus OX=10090 GN=Dpysl3 PE=1 SV=1	Dpysl3	61.936	63.2	187	24	20	2306400	2286900	2336600	2876400	2903300	2912400	0.797264	6.35866e-06
P47964	60S ribosomal protein L36 OS=Mus musculus OX=10090 GN=Rpl36 PE=1 SV=2	Rpl36	12.215	18.1	9	2	2	230770	245710	0	298800	0	0	0.797323
Q9JHR9	Nuclear receptor-interacting protein 2 OS=Mus musculus OX=10090 GN=Nrip2 PE=1 SV=2	Nrip2	29.284	21.1	18	4	4	50735	54485	42901	57827	63028	64883	0.797473	0.0433158
Q8CBX0	Calcium permeable stress-gated cation channel 1 OS=Mus musculus OX=10090 GN=Tmem63c PE=1 SV=1	Tmem63c	93.01	4	5	2	2	0	15191	0	18969	0	19120	0.797658
Q9QYI4	DnaJ homolog subfamily B member 12 OS=Mus musculus OX=10090 GN=Dnajb12 PE=1 SV=2	Dnajb12	41.987	14.6	9	3	3	67237	47893	51257	70502	78230	59817	0.797832	0.149913
P83877	Thioredoxin-like protein 4A OS=Mus musculus OX=10090 GN=Txnl4a PE=1 SV=1	Txnl4a	16.786	33.1	6	4	4	0	43966	52048	55737	57892	66708	0.798621	0.0972614
P47758	Signal recognition particle receptor subunit beta OS=Mus musculus OX=10090 GN=Srprb PE=1 SV=1	Srprb	29.579	36.4	34	7	7	126230	131040	144430	162170	175680	164950	0.798926	0.00862406
Q99KR6	E3 ubiquitin-protein ligase RNF34 OS=Mus musculus OX=10090 GN=Rnf34 PE=1 SV=1	Rnf34	42.03	19.9	11	5	5	37733	36666	27392	33964	45497	47862	0.799471	0.206482
Q9EQJ9	Membrane-associated guanylate kinase, WW and PDZ domain-containing protein 3 OS=Mus musculus OX=10090 GN=Magi3 PE=1 SV=2	Magi3	161.67	6.2	11	6	6	54318	62980	79458	76129	93509	76387	0.79974	0.149833
Q9DBE0	Cysteine sulfinic acid decarboxylase OS=Mus musculus OX=10090 GN=Csad PE=1 SV=1	Csad	55.144	14.4	20	6	6	43450	42561	48757	49819	61472	57047	0.80058	0.0418108
Q99N92	39S ribosomal protein L27, mitochondrial OS=Mus musculus OX=10090 GN=Mrpl27 PE=1 SV=1	Mrpl27	15.944	19.6	12	2	2	32302	29363	20341	35207	31750	35407	0.801121	0.174763
Q3TDX8	Cytochrome b5 reductase 4 OS=Mus musculus OX=10090 GN=Cyb5r4 PE=2 SV=3	Cyb5r4	59.716	7.8	6	3	3	18512	0	0	24385	21775	0	0.80208
P19324	Serpin H1 OS=Mus musculus OX=10090 GN=Serpinh1 PE=1 SV=3	Serpinh1	46.533	21.6	27	7	7	83873	80824	82615	98670	101140	108130	0.803117	0.00174246
Q8K2D3	Enhancer of mRNA-decapping protein 3 OS=Mus musculus OX=10090 GN=Edc3 PE=1 SV=1	Edc3	55.957	9.3	5	4	4	12874	13626	0	15617	0	17378	0.803152	0.101704
Q9CQP2	Trafficking protein particle complex subunit 2 OS=Mus musculus OX=10090 GN=Trappc2 PE=1 SV=1	Trappc2	16.441	24.3	7	3	3	74951	89429	92234	126760	88587	104030	0.803483	0.157409
P69566	Ran-binding protein 9 OS=Mus musculus OX=10090 GN=Ranbp9 PE=1 SV=1	Ranbp9	71.011	28.8	44	12	11	138370	167860	176810	217270	176030	207410	0.804115	0.089085
O09117	Synaptophysin-like protein 1 OS=Mus musculus OX=10090 GN=Sypl1 PE=1 SV=2	Sypl1	28.899	13	12	2	2	256970	250110	292910	299990	354100	339730	0.804965	0.0358384
Q91Z38	Tetratricopeptide repeat protein 1 OS=Mus musculus OX=10090 GN=Ttc1 PE=1 SV=1	Ttc1	33.263	28.8	19	4	4	191250	212250	230620	260890	263270	263370	0.805201	0.0154993
P54227	Stathmin OS=Mus musculus OX=10090 GN=Stmn1 PE=1 SV=2	Stmn1	17.274	41.6	31	7	4	1002300	1176400	1429200	1406100	1582500	1491000	0.805407	0.105001
P26339	Chromogranin-A OS=Mus musculus OX=10090 GN=Chga PE=1 SV=1	Chga	51.789	9.1	5	3	3	0	19325	19234	0	23919	0	0.806033
Q0VE82	Copine-7 OS=Mus musculus OX=10090 GN=Cpne7 PE=1 SV=1	Cpne7	61.89	40.4	74	19	18	222280	228120	226330	265610	280450	293270	0.806274	0.00193556
Q8K0S5	Reticulon-4 receptor-like 1 OS=Mus musculus OX=10090 GN=Rtn4rl1 PE=1 SV=1	Rtn4rl1	49.836	5.4	12	2	2	19808	21012	19723	28956	23572	22539	0.80652	0.0585542
Q80TB8	Synaptic vesicle membrane protein VAT-1 homolog-like OS=Mus musculus OX=10090 GN=Vat1l PE=1 SV=2	Vat1l	45.817	33.6	53	11	11	266280	298120	284830	338590	352950	360660	0.807099	0.00465958
Q99N93	39S ribosomal protein L16, mitochondrial OS=Mus musculus OX=10090 GN=Mrpl16 PE=1 SV=1	Mrpl16	28.803	10.8	5	2	2	30124	29296	37833	40165	0	0	0.807112
Q9CX56	26S proteasome non-ATPase regulatory subunit 8 OS=Mus musculus OX=10090 GN=Psmd8 PE=1 SV=2	Psmd8	39.93	24.9	27	7	7	230950	257560	289400	302310	312100	349210	0.807279	0.050957
P06837	Neuromodulin OS=Mus musculus OX=10090 GN=Gap43 PE=1 SV=1	Gap43	23.632	60.4	149	13	13	2853900	2867700	3243600	3591300	3786900	3723200	0.807574	0.00855653
P50096	Inosine-5'-monophosphate dehydrogenase 1 OS=Mus musculus OX=10090 GN=Impdh1 PE=1 SV=2	Impdh1	55.278	6.8	5	3	2	4897800	0	3754400	5767500	4941900	0	0.807907	0.317478
P09242	Alkaline phosphatase, tissue-nonspecific isozyme OS=Mus musculus OX=10090 GN=Alpl PE=1 SV=2	Alpl	57.514	17.9	22	6	6	41638	48408	63290	63757	65233	60802	0.807916	0.140141
Q9WTS4	Teneurin-1 OS=Mus musculus OX=10090 GN=Tenm1 PE=1 SV=1	Tenm1	305.79	5.2	33	10	9	642040	719790	793150	884660	937480	844230	0.808207	0.0340562
Q5FW52	Muscular LMNA-interacting protein OS=Mus musculus OX=10090 GN=Mlip PE=1 SV=1	Mlip	29.465	12.6	9	2	2	64841	0	0	76991	83431	0	0.80838
Q02013	Aquaporin-1 OS=Mus musculus OX=10090 GN=Aqp1 PE=1 SV=3	Aqp1	28.793	14.5	11	3	3	256660	0	378800	357500	400660	420740	0.808542	0.440957
Q08331	Calretinin OS=Mus musculus OX=10090 GN=Calb2 PE=1 SV=3	Calb2	31.372	50.2	50	12	11	578640	613620	691570	741350	809740	778790	0.808552	0.0212219
Q8BM72	Heat shock 70 kDa protein 13 OS=Mus musculus OX=10090 GN=Hspa13 PE=1 SV=1	Hspa13	51.709	10.4	18	4	4	64695	56664	64154	73978	84596	70565	0.809609	0.0385641
P59823	Interleukin-1 receptor accessory protein-like 1 OS=Mus musculus OX=10090 GN=Il1rapl1 PE=1 SV=1	Il1rapl1	79.629	11.2	17	6	6	79708	83139	62677	90242	98237	90049	0.8097	0.0782317
Q91VS7	Microsomal glutathione S-transferase 1 OS=Mus musculus OX=10090 GN=Mgst1 PE=1 SV=3	Mgst1	17.551	18.7	6	2	2	0	34930	0	0	0	43116	0.81014
Q9CZU3	Exosome RNA helicase MTR4 OS=Mus musculus OX=10090 GN=Mtrex PE=1 SV=1	Mtrex	117.64	9.5	13	7	7	67937	76981	73093	102350	80724	85995	0.810242	0.0605102
Q8CBH5	Major facilitator superfamily domain-containing protein 6 OS=Mus musculus OX=10090 GN=Mfsd6 PE=1 SV=1	Mfsd6	86.075	4.9	8	3	3	91732	91285	66032	142220	97696	67184	0.81097	0.511084
Q8JZU2	Tricarboxylate transport protein, mitochondrial OS=Mus musculus OX=10090 GN=Slc25a1 PE=1 SV=1	Slc25a1	33.931	35.7	47	10	10	250440	247920	284990	311350	322000	332300	0.811215	0.0122902
P02469	Laminin subunit beta-1 OS=Mus musculus OX=10090 GN=Lamb1 PE=1 SV=3	Lamb1	197.09	3.5	13	4	4	63751	81914	89793	98331	92070	99739	0.811532	0.10667
O35114	Lysosome membrane protein 2 OS=Mus musculus OX=10090 GN=Scarb2 PE=1 SV=3	Scarb2	54.043	10.7	15	5	5	74340	83518	98589	99414	100790	115670	0.811865	0.0888994
Q8JZZ7	Adhesion G protein-coupled receptor L2 OS=Mus musculus OX=10090 GN=Adgrl2 PE=1 SV=3	Adgrl2	166.58	7.5	15	8	6	43229	55252	104650	105960	106860	37340	0.812004	0.709202
Q3UZV7	Endosome/lysosome-associated apoptosis and autophagy regulator family member 2 OS=Mus musculus OX=10090 GN=Elapor2 PE=1 SV=1	Elapor2	113.66	6.7	16	4	4	19113	24940	13047	24470	25704	20121	0.812291	0.306845
Q91YI4	Beta-arrestin-2 OS=Mus musculus OX=10090 GN=Arrb2 PE=1 SV=1	Arrb2	46.313	15.4	8	5	5	58699	60190	54190	71931	75322	65743	0.812593	0.0153473
Q9D2V5	Protein AAR2 homolog OS=Mus musculus OX=10090 GN=Aar2 PE=1 SV=3	Aar2	43.408	9.1	4	2	2	14685	12717	0	16852	0	0	0.813019
Q8BYM8	Probable cysteine--tRNA ligase, mitochondrial OS=Mus musculus OX=10090 GN=Cars2 PE=1 SV=2	Cars2	61.271	21.6	27	10	10	65207	70512	68982	82075	84817	84114	0.815522	0.00127519
P59708	Splicing factor 3B subunit 6 OS=Mus musculus OX=10090 GN=Sf3b6 PE=1 SV=1	Sf3b6	14.585	32	10	3	3	133000	120490	0	172790	160120	133190	0.81578	0.158057
Q9DBZ5	Eukaryotic translation initiation factor 3 subunit K OS=Mus musculus OX=10090 GN=Eif3k PE=1 SV=1	Eif3k	25.086	31.2	25	6	6	183490	192120	190320	223440	246160	223690	0.816296	0.00447406
Q9R069	Basal cell adhesion molecule OS=Mus musculus OX=10090 GN=Bcam PE=1 SV=1	Bcam	67.669	14.8	19	6	6	127940	111930	118890	149130	154120	135980	0.816793	0.0197644
P97490	Adenylate cyclase type 8 OS=Mus musculus OX=10090 GN=Adcy8 PE=1 SV=2	Adcy8	140.09	3	15	4	4	18747	17107	18142	22106	21880	22091	0.817168	0.0016833
Q9CR39	WD repeat domain phosphoinositide-interacting protein 3 OS=Mus musculus OX=10090 GN=Wdr45b PE=1 SV=2	Wdr45b	38.02	21.8	18	5	5	121320	127140	95484	130730	157020	133100	0.81726	0.124263
E9Q7T7	Chondroadherin-like protein OS=Mus musculus OX=10090 GN=Chadl PE=1 SV=1	Chadl	81.36	9.5	8	5	5	74592	88054	117790	0	135080	93550	0.817729	0.425361
Q8CFE6	Sodium-coupled neutral amino acid symporter 2 OS=Mus musculus OX=10090 GN=Slc38a2 PE=1 SV=1	Slc38a2	55.503	7.3	10	2	2	38400	36395	23022	36020	0	43720	0.8178	0.391696
Q9ET43	Claudin-12 OS=Mus musculus OX=10090 GN=Cldn12 PE=1 SV=2	Cldn12	26.994	11.1	9	2	2	77697	54069	0	0	80538	0	0.818036
O54990	Prominin-1 OS=Mus musculus OX=10090 GN=Prom1 PE=1 SV=1	Prom1	97.112	13.6	20	7	7	62238	76550	68499	75404	96516	81291	0.818633	0.103612
Q9Z2V6	Histone deacetylase 5 OS=Mus musculus OX=10090 GN=Hdac5 PE=1 SV=2	Hdac5	120.94	4.6	4	3	3	0	13476	10225	13377	12373	17640	0.819348	0.337464
Q62179	Semaphorin-4B OS=Mus musculus OX=10090 GN=Sema4b PE=1 SV=2	Sema4b	91.391	6.7	7	4	4	72022	0	0	0	87869	0	0.819652
Q99LH9	SH3 domain-binding protein 5-like OS=Mus musculus OX=10090 GN=Sh3bp5l PE=1 SV=1	Sh3bp5l	43.374	6.1	8	2	2	31239	33668	25083	0	0	36595	0.819693
Q9CSH3	Exosome complex exonuclease RRP44 OS=Mus musculus OX=10090 GN=Dis3 PE=1 SV=4	Dis3	108.84	2.9	4	2	2	0	10948	0	0	0	13352	0.819952
P43275	Histone H1.1 OS=Mus musculus OX=10090 GN=H1-1 PE=1 SV=2	H1-1	21.785	28.6	22	5	4	408540	416150	404170	459770	500730	538130	0.819989	0.0132041
Q9D1L0	Coiled-coil-helix-coiled-coil-helix domain-containing protein 2 OS=Mus musculus OX=10090 GN=Chchd2 PE=2 SV=1	Chchd2	15.661	30.7	20	3	3	494120	531720	656940	658810	689670	703390	0.82012	0.0789088
Q9JLB9	Nectin-3 OS=Mus musculus OX=10090 GN=Nectin3 PE=1 SV=1	Nectin3	60.582	11.3	11	3	3	31364	36246	0	38558	45802	39276	0.820271	0.11215
Q9R0S3	Matrix metalloproteinase-17 OS=Mus musculus OX=10090 GN=Mmp17 PE=1 SV=3	Mmp17	64.333	9.5	9	3	3	50331	41610	47191	54859	0	58204	0.82038	0.0763489
Q91XV3	Brain acid soluble protein 1 OS=Mus musculus OX=10090 GN=Basp1 PE=1 SV=3	Basp1	22.086	78.3	154	13	13	9057400	9725100	10969000	11500000	12362000	12378000	0.820958	0.0305253
Q8K1E0	Syntaxin-5 OS=Mus musculus OX=10090 GN=Stx5 PE=1 SV=3	Stx5	39.713	9.6	9	2	2	61693	70392	0	80109	74793	86319	0.821353	0.0727367
Q8BHA3	D-aminoacyl-tRNA deacylase 2 OS=Mus musculus OX=10090 GN=Dtd2 PE=1 SV=1	Dtd2	18.236	46.4	17	5	5	60594	72255	66857	65452	102410	75126	0.821876	0.271318
Q9EPB4	Apoptosis-associated speck-like protein containing a CARD OS=Mus musculus OX=10090 GN=Pycard PE=1 SV=1	Pycard	21.458	24.9	6	3	3	24870	20379	15379	28625	20543	0	0.822052	0.424529
Q60949	TBC1 domain family member 1 OS=Mus musculus OX=10090 GN=Tbc1d1 PE=1 SV=3	Tbc1d1	142.02	6.3	14	5	5	238430	386670	753570	854280	448290	373370	0.822625	0.595295
P61620	Protein transport protein Sec61 subunit alpha isoform 1 OS=Mus musculus OX=10090 GN=Sec61a1 PE=1 SV=2	Sec61a1	52.264	15.3	20	6	6	97465	104650	114530	126150	129650	128820	0.823267	0.0142993
Q0GA42	Metal transporter CNNM1 OS=Mus musculus OX=10090 GN=Cnnm1 PE=1 SV=5	Cnnm1	103.98	8.9	23	8	5	55790	55863	54859	69627	67817	64758	0.823493	0.00091275
Q9DC23	DnaJ homolog subfamily C member 10 OS=Mus musculus OX=10090 GN=Dnajc10 PE=1 SV=2	Dnajc10	90.582	11.3	20	6	6	45768	41338	33153	51813	54625	39498	0.824053	0.236276
Q9DCC4	Pyrroline-5-carboxylate reductase 3 OS=Mus musculus OX=10090 GN=Pycr3 PE=1 SV=2	Pycr3	28.721	31.8	46	6	6	267610	292680	225350	306670	342750	303640	0.824334	0.0832519
Q8C0M0	GATOR complex protein WDR59 OS=Mus musculus OX=10090 GN=Wdr59 PE=1 SV=2	Wdr59	111.72	4.5	12	3	3	28558	21492	20447	19339	37615	0	0.825192	0.633944
P60764	Ras-related C3 botulinum toxin substrate 3 OS=Mus musculus OX=10090 GN=Rac3 PE=1 SV=1	Rac3	21.379	43.2	11	7	2	97614	99002	97527	116820	115460	124110	0.82534	0.00112018
P70407	Cadherin-9 OS=Mus musculus OX=10090 GN=Cdh9 PE=2 SV=2	Cdh9	88.3	6	10	4	3	30637	35954	29928	38373	39560	38996	0.82545	0.0286667
Q9CWP6	Motile sperm domain-containing protein 2 OS=Mus musculus OX=10090 GN=Mospd2 PE=1 SV=2	Mospd2	59.854	5.6	6	2	2	0	21453	25681	0	0	28532	0.825985
Q7TNF0	Double C2-like domain-containing protein alpha OS=Mus musculus OX=10090 GN=Doc2a PE=2 SV=1	Doc2a	44.608	20.5	13	6	5	42172	35735	26799	43835	43929	38935	0.826415	0.21028
Q80YE7	Death-associated protein kinase 1 OS=Mus musculus OX=10090 GN=Dapk1 PE=1 SV=3	Dapk1	161.44	3.9	20	5	5	3459300	3856600	3207600	4227500	3703000	4792800	0.827105	0.110784
Q923D5	WW domain-binding protein 11 OS=Mus musculus OX=10090 GN=Wbp11 PE=1 SV=2	Wbp11	69.874	8.7	14	5	5	45268	43399	52081	53721	62018	54390	0.827302	0.056688
Q62172	RalA-binding protein 1 OS=Mus musculus OX=10090 GN=Ralbp1 PE=1 SV=4	Ralbp1	75.042	22.1	38	11	11	76534	76942	93414	93315	100140	104880	0.82756	0.0596083
Q8VBX6	Multiple PDZ domain protein OS=Mus musculus OX=10090 GN=Mpdz PE=1 SV=2	Mpdz	218.71	6.2	24	9	9	36245	35018	35538	43136	36112	49629	0.828705	0.124259
O54818	Tumor protein D53 OS=Mus musculus OX=10090 GN=Tpd52l1 PE=1 SV=1	Tpd52l1	22.515	26	17	4	4	63197	57369	70767	75070	80582	75210	0.828776	0.042449
Q99KI3	ER membrane protein complex subunit 3 OS=Mus musculus OX=10090 GN=Emc3 PE=1 SV=3	Emc3	29.98	37.2	19	7	7	104380	106430	94307	124400	115610	127960	0.82919	0.0175667
Q99KW9	T-cell immunomodulatory protein OS=Mus musculus OX=10090 GN=Itfg1 PE=1 SV=2	Itfg1	67.464	22	30	8	8	49473	69323	57925	65941	100640	46527	0.829256	0.578496
P61514	60S ribosomal protein L37a OS=Mus musculus OX=10090 GN=Rpl37a PE=1 SV=2	Rpl37a	10.275	51.1	26	5	5	320370	362260	388540	401910	451960	437580	0.829432	0.0465283
Q99KN2	Probable cytosolic iron-sulfur protein assembly protein CIAO1 OS=Mus musculus OX=10090 GN=Ciao1 PE=1 SV=1	Ciao1	37.632	9.7	11	2	2	25148	50633	64878	48370	64333	56779	0.829935	0.439514
Q8CHE4	PH domain leucine-rich repeat-containing protein phosphatase 1 OS=Mus musculus OX=10090 GN=Phlpp1 PE=1 SV=2	Phlpp1	182.36	9.4	17	9	9	36281	30645	39355	41023	42333	44703	0.829938	0.0700178
A3KGB4	TBC1 domain family member 8B OS=Mus musculus OX=10090 GN=Tbc1d8b PE=1 SV=1	Tbc1d8b	127.89	9.9	27	7	7	37683	39822	41456	48185	45522	49550	0.830403	0.0075257
Q9WV32	Actin-related protein 2/3 complex subunit 1B OS=Mus musculus OX=10090 GN=Arpc1b PE=1 SV=4	Arpc1b	41.063	25.5	25	7	6	124800	121060	122160	143460	148130	151390	0.830782	0.000507633
P02802	Metallothionein-1 OS=Mus musculus OX=10090 GN=Mt1 PE=1 SV=1	Mt1	6.0181	55.7	12	2	2	286260	224980	222520	279900	283480	319730	0.830882	0.108624
P97825	Jupiter microtubule associated homolog 1 OS=Mus musculus OX=10090 GN=Jpt1 PE=1 SV=3	Jpt1	16.08	27.3	10	2	2	151360	159390	47067	156360	119190	155000	0.83107	0.488159
Q99J31	Oligophrenin-1 OS=Mus musculus OX=10090 GN=Ophn1 PE=1 SV=1	Ophn1	91.984	5.1	9	4	4	34348	35702	45602	44865	49781	44392	0.831801	0.117572
Q9CZV8	F-box/LRR-repeat protein 20 OS=Mus musculus OX=10090 GN=Fbxl20 PE=1 SV=3	Fbxl20	48.396	14.2	19	5	5	84530	107280	102510	119750	116470	117470	0.832141	0.0620036
Q99L27	GMP reductase 2 OS=Mus musculus OX=10090 GN=Gmpr2 PE=1 SV=2	Gmpr2	38.018	19.5	14	5	4	49305	57093	67705	65544	75239	68377	0.832391	0.130837
P14602	Heat shock protein beta-1 OS=Mus musculus OX=10090 GN=Hspb1 PE=1 SV=3	Hspb1	23.014	38.8	16	6	6	94845	145440	84150	141670	115740	131920	0.833316	0.304534
Q91VE6	MKI67 FHA domain-interacting nucleolar phosphoprotein OS=Mus musculus OX=10090 GN=Nifk PE=1 SV=1	Nifk	36.265	10.7	9	2	2	28713	0	17881	0	27943	0	0.833733
P97493	Thioredoxin, mitochondrial OS=Mus musculus OX=10090 GN=Txn2 PE=1 SV=1	Txn2	18.255	36.7	22	3	3	461440	321790	510820	459860	564540	526800	0.834225	0.267303
Q8BMK4	Cytoskeleton-associated protein 4 OS=Mus musculus OX=10090 GN=Ckap4 PE=1 SV=2	Ckap4	63.691	30.8	72	14	14	122040	127240	129480	144900	151370	157720	0.834292	0.00387075
P15626	Glutathione S-transferase Mu 2 OS=Mus musculus OX=10090 GN=Gstm2 PE=1 SV=2	Gstm2	25.716	37.2	7	8	2	35464	37201	0	41533	46787	42210	0.835038	0.0397988
P70460	Vasodilator-stimulated phosphoprotein OS=Mus musculus OX=10090 GN=Vasp PE=1 SV=4	Vasp	39.666	23.7	26	6	6	29134	32906	31115	35771	35597	40146	0.835366	0.0271762
Q3V0I2	Proline-rich protein 7 OS=Mus musculus OX=10090 GN=Prr7 PE=1 SV=1	Prr7	30.354	7.1	9	2	2	62255	53005	61218	66993	75540	68652	0.835656	0.0451694
Q9CXW3	Calcyclin-binding protein OS=Mus musculus OX=10090 GN=Cacybp PE=1 SV=1	Cacybp	26.51	62	61	12	12	465680	495590	547830	584300	610300	610730	0.835914	0.0215913
Q8BQ47	Protein canopy homolog 4 OS=Mus musculus OX=10090 GN=Cnpy4 PE=1 SV=1	Cnpy4	28.093	28.2	18	5	5	49526	40620	46405	53619	53882	55806	0.836161	0.0379616
Q8R4G0	Netrin-G1 OS=Mus musculus OX=10090 GN=Ntng1 PE=1 SV=2	Ntng1	60.565	14.1	30	7	7	89580	100930	104040	99163	135630	117460	0.836189	0.163438
Q9ET22	Dipeptidyl peptidase 2 OS=Mus musculus OX=10090 GN=Dpp7 PE=1 SV=2	Dpp7	56.253	9.3	18	4	4	1655100	1622100	1683500	1875700	2018200	2037700	0.836317	0.00324169
P63024	Vesicle-associated membrane protein 3 OS=Mus musculus OX=10090 GN=Vamp3 PE=1 SV=1	Vamp3	11.48	54.4	11	4	2	57386	111070	159400	124950	133620	133200	0.836858	0.433039
Q91W34	RUS family member 1 OS=Mus musculus OX=10090 GN=Rusf1 PE=1 SV=1	Rusf1	50.469	6.7	7	2	2	73829	76910	73858	95663	87538	85139	0.836987	0.00933963
Q8BPM2	Mitogen-activated protein kinase kinase kinase kinase 5 OS=Mus musculus OX=10090 GN=Map4k5 PE=1 SV=2	Map4k5	95.044	13.5	18	7	7	37151	40125	41551	43988	47937	49938	0.837618	0.0239213
Q78JW9	Ubiquitin domain-containing protein UBFD1 OS=Mus musculus OX=10090 GN=Ubfd1 PE=1 SV=2	Ubfd1	40.143	14.1	19	4	4	144090	171490	182930	180410	203980	210580	0.837874	0.103336
P33175	Kinesin heavy chain isoform 5A OS=Mus musculus OX=10090 GN=Kif5a PE=1 SV=3	Kif5a	117.02	33.1	64	26	15	48270	44490	45760	52042	56404	56794	0.838296	0.00877681
Q9R0M4	Podocalyxin OS=Mus musculus OX=10090 GN=Podxl PE=1 SV=2	Podxl	53.389	9.3	7	4	4	40296	30015	36837	0	42605	0	0.838305
P70677	Caspase-3 OS=Mus musculus OX=10090 GN=Casp3 PE=1 SV=1	Casp3	31.474	13	12	3	3	33738	34042	0	36190	43025	42046	0.838439	0.0898568
Q62441	Transducin-like enhancer protein 4 OS=Mus musculus OX=10090 GN=Tle4 PE=1 SV=4	Tle4	83.786	6.6	9	4	4	17392	27307	38142	35841	34320	28540	0.839313	0.406556
P62301	40S ribosomal protein S13 OS=Mus musculus OX=10090 GN=Rps13 PE=1 SV=2	Rps13	17.222	29.8	21	4	4	573970	722910	579770	557160	1271800	406650	0.839435	0.871208
O70378	ER membrane protein complex subunit 8 OS=Mus musculus OX=10090 GN=Emc8 PE=1 SV=1	Emc8	23.348	37.2	35	5	5	125340	133560	122070	148230	154300	151280	0.839492	0.00380659
Q61220	Protein kinase C-binding protein NELL2 OS=Mus musculus OX=10090 GN=Nell2 PE=1 SV=3	Nell2	91.431	27	65	15	15	89529	93851	97650	111900	117390	105450	0.839547	0.0119249
P62855	40S ribosomal protein S26 OS=Mus musculus OX=10090 GN=Rps26 PE=1 SV=3	Rps26	13.015	31.3	20	3	3	289590	284770	298080	329240	348210	361410	0.839805	0.0044994
P00520	Tyrosine-protein kinase ABL1 OS=Mus musculus OX=10090 GN=Abl1 PE=1 SV=3	Abl1	122.67	5.3	10	4	3	518390	637430	948760	762380	846770	896770	0.839843	0.327923
A2A8L1	Chromodomain-helicase-DNA-binding protein 5 OS=Mus musculus OX=10090 GN=Chd5 PE=1 SV=1	Chd5	222.51	8	9	12	4	26256	24785	26104	32159	28348	31306	0.84024	0.0152457
Q3UVG3	Protein FAM91A1 OS=Mus musculus OX=10090 GN=Fam91a1 PE=1 SV=1	Fam91a1	93.462	16.2	23	10	10	47894	38437	43722	46950	51599	56211	0.840353	0.100261
Q8C008	Double zinc ribbon and ankyrin repeat-containing protein 1 OS=Mus musculus OX=10090 GN=Dzank1 PE=1 SV=2	Dzank1	85.024	18.4	27	10	10	63331	68690	67426	74792	80178	82363	0.840368	0.0100719
Q99JH7	Calsyntenin-3 OS=Mus musculus OX=10090 GN=Clstn3 PE=1 SV=1	Clstn3	105.87	7.3	13	6	6	0	43984	0	51102	54656	51233	0.840507
Q3UJD6	Ubiquitin carboxyl-terminal hydrolase 19 OS=Mus musculus OX=10090 GN=Usp19 PE=1 SV=1	Usp19	150.55	19	32	15	15	52229	51695	45112	61420	57125	58752	0.840601	0.0274906
P99027	60S acidic ribosomal protein P2 OS=Mus musculus OX=10090 GN=Rplp2 PE=1 SV=3	Rplp2	11.651	69.6	28	5	5	2015200	1831000	1178900	1948200	1977500	2051600	0.840697	0.296094
Q9Z127	Large neutral amino acids transporter small subunit 1 OS=Mus musculus OX=10090 GN=Slc7a5 PE=1 SV=2	Slc7a5	55.872	9.8	32	5	4	538910	627180	715840	712240	755670	769710	0.841041	0.103458
Q00915	Retinol-binding protein 1 OS=Mus musculus OX=10090 GN=Rbp1 PE=1 SV=2	Rbp1	15.846	67.4	45	8	8	254200	256730	254900	296970	307040	306520	0.841082	0.000104022
Q9ERA6	Tuftelin-interacting protein 11 OS=Mus musculus OX=10090 GN=Tfip11 PE=1 SV=1	Tfip11	96.304	4.8	8	3	3	171320	160530	168080	197830	175020	221240	0.841505	0.0749654
Q07113	Cation-independent mannose-6-phosphate receptor OS=Mus musculus OX=10090 GN=Igf2r PE=1 SV=1	Igf2r	273.81	3.1	14	6	6	320640	428720	275590	349160	425940	442790	0.841578	0.283994
Q9CQ65	S-methyl-5'-thioadenosine phosphorylase OS=Mus musculus OX=10090 GN=Mtap PE=1 SV=1	Mtap	31.062	54.1	56	10	10	77031	89066	88317	95818	101730	104630	0.841934	0.0319583
A2RSQ0	DENN domain-containing protein 5B OS=Mus musculus OX=10090 GN=Dennd5b PE=1 SV=2	Dennd5b	144.63	5.9	8	5	5	0	32041	14606	33794	21610	0	0.841943	0.682041
Q9QZR0	E3 ubiquitin-protein ligase RNF25 OS=Mus musculus OX=10090 GN=Rnf25 PE=1 SV=2	Rnf25	51.226	16.9	14	5	5	58777	47370	43575	76495	45161	56164	0.841986	0.426486
Q3TKT4	Transcription activator BRG1 OS=Mus musculus OX=10090 GN=Smarca4 PE=1 SV=1	Smarca4	181.43	8.6	8	11	4	72193	66717	0	87266	74629	85556	0.842045	0.092969
Q9CWZ3	RNA-binding protein 8A OS=Mus musculus OX=10090 GN=Rbm8a PE=1 SV=4	Rbm8a	19.889	48.9	23	6	5	141820	153560	171490	178320	192830	183250	0.842118	0.0431373
Q8K341	Alpha-tubulin N-acetyltransferase 1 OS=Mus musculus OX=10090 GN=Atat1 PE=1 SV=1	Atat1	47.163	25.7	47	8	8	91763	92022	89865	102560	112730	109660	0.84213	0.00415508
Q69ZS7	HBS1-like protein OS=Mus musculus OX=10090 GN=Hbs1l PE=1 SV=2	Hbs1l	75.1	19.8	25	9	9	70578	80117	70784	87949	88710	86305	0.842241	0.0151724
P56528	ADP-ribosyl cyclase/cyclic ADP-ribose hydrolase 1 OS=Mus musculus OX=10090 GN=Cd38 PE=1 SV=2	Cd38	34.407	23.4	24	5	5	603730	701900	693570	776910	782580	813910	0.842336	0.0262656
Q8CHS8	Vacuolar protein sorting-associated protein 37A OS=Mus musculus OX=10090 GN=Vps37a PE=1 SV=1	Vps37a	44.418	15.9	17	4	4	61170	61171	37191	56574	69705	63012	0.842787	0.335003
Q2KN98	Cytospin-A OS=Mus musculus OX=10090 GN=Specc1l PE=1 SV=1	Specc1l	124.49	7.8	12	6	6	50080	38246	23831	50340	55524	27201	0.842874	0.614008
P55144	Tyrosine-protein kinase receptor TYRO3 OS=Mus musculus OX=10090 GN=Tyro3 PE=1 SV=2	Tyro3	96.207	3.8	7	2	2	39168	0	30296	33275	49129	0	0.842969	0.572688
Q8BKY8	Transcription termination factor 2, mitochondrial OS=Mus musculus OX=10090 GN=Mterf2 PE=1 SV=1	Mterf2	43.452	7	4	2	2	28182	26361	0	33329	0	31348	0.843314	0.0646919
Q7M759	Alpha/beta hydrolase domain-containing protein 17B OS=Mus musculus OX=10090 GN=Abhd17b PE=1 SV=1	Abhd17b	32.2	32.3	23	6	6	79081	62065	84033	96985	85627	84385	0.843377	0.160001
Q99P47	Contactin-associated protein-like 4 OS=Mus musculus OX=10090 GN=Cntnap4 PE=1 SV=2	Cntnap4	144.73	8.5	22	8	8	84005	81164	83415	92607	89700	112290	0.84381	0.0807266
O35295	Transcriptional activator protein Pur-beta OS=Mus musculus OX=10090 GN=Purb PE=1 SV=3	Purb	33.901	51.9	50	11	10	1283800	1317000	1563300	1636700	1635100	1660100	0.84432	0.0493043
C0HKD9	Microfibrillar-associated protein 1B OS=Mus musculus OX=10090 GN=Mfap1b PE=1 SV=1	Mfap1b	51.954	12.8	15	3	3	46386	55388	40530	57476	54989	55833	0.845548	0.126622
P42703	Leukemia inhibitory factor receptor OS=Mus musculus OX=10090 GN=Lifr PE=1 SV=1	Lifr	122.57	5.5	7	4	4	30707	17282	0	28370	0	0	0.84577
P00405	Cytochrome c oxidase subunit 2 OS=Mus musculus OX=10090 GN=Mtco2 PE=1 SV=1	Mtco2	25.976	44.9	73	8	8	7550400	8999300	8825400	9829000	11151000	9014700	0.845986	0.11559
Q9CYZ2	Tumor protein D54 OS=Mus musculus OX=10090 GN=Tpd52l2 PE=1 SV=1	Tpd52l2	24.043	47.3	50	9	9	477860	512340	532540	554300	594800	650460	0.846174	0.0416866
B2RXC1	Trafficking protein particle complex subunit 11 OS=Mus musculus OX=10090 GN=Trappc11 PE=1 SV=1	Trappc11	128.39	19.1	52	15	15	94272	102070	91179	102330	121420	115870	0.846596	0.0538223
P62751	60S ribosomal protein L23a OS=Mus musculus OX=10090 GN=Rpl23a PE=1 SV=1	Rpl23a	17.695	36.5	28	5	5	999560	1071800	1093100	1187700	1304600	1244700	0.846792	0.012293
Q7M6Z0	Reticulon-4 receptor-like 2 OS=Mus musculus OX=10090 GN=Rtn4rl2 PE=1 SV=1	Rtn4rl2	46.075	12.4	30	6	6	86967	90440	96513	107130	109120	107170	0.846948	0.00572303
Q9D8V0	Minor histocompatibility antigen H13 OS=Mus musculus OX=10090 GN=Hm13 PE=1 SV=1	Hm13	41.747	5.8	8	2	2	52545	49461	47787	62622	58286	55894	0.847236	0.0186995
Q60960	Importin subunit alpha-5 OS=Mus musculus OX=10090 GN=Kpna1 PE=1 SV=2	Kpna1	60.182	16.5	13	7	3	0	179270	162600	183510	210920	210580	0.847598	0.0997365
Q8BHK1	Magnesium transporter NIPA1 OS=Mus musculus OX=10090 GN=Nipa1 PE=1 SV=1	Nipa1	34.105	9.9	21	2	2	64142	70366	79442	82183	85405	84810	0.847669	0.0552499
B1AR13	CDGSH iron-sulfur domain-containing protein 3, mitochondrial OS=Mus musculus OX=10090 GN=Cisd3 PE=1 SV=1	Cisd3	15.676	26.3	23	3	3	124180	130370	130020	146870	156340	150440	0.847724	0.00237215
Q8VC31	Coiled-coil domain-containing protein 9 OS=Mus musculus OX=10090 GN=Ccdc9 PE=1 SV=1	Ccdc9	61.445	8.7	11	3	3	64815	76574	74445	82210	87711	84651	0.847831	0.0379349
P08113	Endoplasmin OS=Mus musculus OX=10090 GN=Hsp90b1 PE=1 SV=2	Hsp90b1	92.475	47	223	36	35	1097600	1180500	1183500	1316000	1407700	1358700	0.847933	0.00628417
E9Q7X7	Neurexin-2 OS=Mus musculus OX=10090 GN=Nrxn2 PE=1 SV=1	Nrxn2	184.88	15.2	61	21	17	162760	165160	160670	191700	199710	184760	0.847996	0.00231668
Q7TPV4	Myb-binding protein 1A OS=Mus musculus OX=10090 GN=Mybbp1a PE=1 SV=2	Mybbp1a	152.04	9.9	32	10	10	63143	60635	66861	71199	73026	80437	0.848559	0.0248931
P62245	40S ribosomal protein S15a OS=Mus musculus OX=10090 GN=Rps15a PE=1 SV=2	Rps15a	14.839	51.5	40	6	6	583040	632440	586180	692530	713040	717460	0.848627	0.00441507
Q99JX4	Eukaryotic translation initiation factor 3 subunit M OS=Mus musculus OX=10090 GN=Eif3m PE=1 SV=1	Eif3m	42.516	39.8	58	12	12	201840	237970	291310	310520	295080	255610	0.848945	0.229009
Q9CPT4	Myeloid-derived growth factor OS=Mus musculus OX=10090 GN=Mydgf PE=1 SV=1	Mydgf	17.982	19.3	14	2	2	103430	115750	112960	128930	128970	133120	0.849419	0.0101115
Q8R332	Nucleoporin p58/p45 OS=Mus musculus OX=10090 GN=Nup58 PE=1 SV=1	Nup58	59.445	7.7	6	3	3	18964	20097	19215	0	24958	20754	0.849901	0.327327
Q3UHX2	28 kDa heat- and acid-stable phosphoprotein OS=Mus musculus OX=10090 GN=Pdap1 PE=1 SV=1	Pdap1	20.605	37.6	30	7	7	242110	257520	272230	310220	298230	299650	0.849972	0.0105461
Q9CQZ1	Heat shock factor-binding protein 1 OS=Mus musculus OX=10090 GN=Hsbp1 PE=1 SV=1	Hsbp1	8.6107	47.4	14	3	3	339270	309600	335080	382770	438840	335550	0.850315	0.130213
Q5NCE8	Magnesium transporter MRS2 homolog, mitochondrial OS=Mus musculus OX=10090 GN=Mrs2 PE=2 SV=2	Mrs2	49.299	12.7	9	4	4	78801	81094	71000	83050	86266	102180	0.850455	0.102044
Q9DC33	High mobility group protein 20A OS=Mus musculus OX=10090 GN=Hmg20a PE=1 SV=1	Hmg20a	39.917	8.4	11	2	2	34755	45926	0	47829	48114	46345	0.850539	0.433477
P70349	Adenosine 5'-monophosphoramidase HINT1 OS=Mus musculus OX=10090 GN=Hint1 PE=1 SV=3	Hint1	13.777	71.4	55	6	6	3108400	2776700	2427500	3184000	3302500	3286200	0.850594	0.0825493
O08600	Endonuclease G, mitochondrial OS=Mus musculus OX=10090 GN=Endog PE=1 SV=1	Endog	32.19	22.4	16	5	5	88869	88601	120960	116980	96650	137190	0.850664	0.323889
O35710	Nocturnin OS=Mus musculus OX=10090 GN=Noct PE=1 SV=3	Noct	48.3	18.2	28	5	5	117480	117370	110150	129670	127890	147920	0.850843	0.0351478
Q80UP8	Sodium-dependent phosphate transporter 2 OS=Mus musculus OX=10090 GN=Slc20a2 PE=1 SV=2	Slc20a2	70.865	12.7	15	4	4	95283	113680	129000	137720	117890	141510	0.851035	0.188425
O35449	Proline-rich transmembrane protein 1 OS=Mus musculus OX=10090 GN=Prrt1 PE=1 SV=1	Prrt1	31.389	22.9	20	4	4	274130	306610	331030	353140	362050	356040	0.851143	0.0411438
O89079	Coatomer subunit epsilon OS=Mus musculus OX=10090 GN=Cope PE=1 SV=3	Cope	34.567	31.2	31	6	6	247370	263250	285120	285220	332340	317010	0.85145	0.0583805
Q80UY2	E3 ubiquitin-protein ligase KCMF1 OS=Mus musculus OX=10090 GN=Kcmf1 PE=1 SV=1	Kcmf1	41.791	25.2	14	5	5	61800	57789	55452	127290	43806	34319	0.852133	0.978774
Q5SWT3	Solute carrier family 25 member 35 OS=Mus musculus OX=10090 GN=Slc25a35 PE=1 SV=2	Slc25a35	32.63	9.7	6	2	2	29983	0	28007	35325	0	32717	0.852268	0.0911193
Q9CXR1	Dehydrogenase/reductase SDR family member 7 OS=Mus musculus OX=10090 GN=Dhrs7 PE=1 SV=2	Dhrs7	38.167	9.5	12	3	3	65821	77508	142750	144930	159770	30871	0.852514	0.992009
Q8VEH6	Zinc-regulated GTPase metalloprotein activator 1 OS=Mus musculus OX=10090 GN=Zng1 PE=1 SV=1	Zng1	43.771	7.1	2	2	2	16894	0	0	0	19813	0	0.852672
Q61207	Prosaposin OS=Mus musculus OX=10090 GN=Psap PE=1 SV=2	Psap	61.422	20.3	52	10	10	190370	207860	215890	233460	245350	240980	0.853193	0.0161363
A6H5Y3	Methionine synthase OS=Mus musculus OX=10090 GN=Mtr PE=1 SV=1	Mtr	139.07	4.3	4	3	3	13888	0	0	0	17691	14861	0.853281
P97930	Thymidylate kinase OS=Mus musculus OX=10090 GN=Dtymk PE=1 SV=2	Dtymk	23.914	40.1	23	9	9	106290	103580	102760	119010	139170	108010	0.853737	0.109807
Q8C8T7	Protein ELFN1 OS=Mus musculus OX=10090 GN=Elfn1 PE=2 SV=1	Elfn1	90.814	7.4	10	4	2	35878	37334	47109	43778	39825	57322	0.853795	0.329774
Q7TNR6	Immunoglobulin superfamily member 21 OS=Mus musculus OX=10090 GN=Igsf21 PE=1 SV=1	Igsf21	51.937	19.9	28	7	7	159990	156340	140120	184510	157680	192410	0.853816	0.0996276
O89051	Integral membrane protein 2B OS=Mus musculus OX=10090 GN=Itm2b PE=1 SV=1	Itm2b	30.26	39.1	30	8	8	138440	128900	140540	158550	158470	160680	0.853841	0.00421429
Q8BTM8	Filamin-A OS=Mus musculus OX=10090 GN=Flna PE=1 SV=5	Flna	281.22	27	190	45	42	173910	179310	163900	195600	203470	206560	0.853855	0.00691898
Q9DAM7	Transmembrane protein 263 OS=Mus musculus OX=10090 GN=Tmem263 PE=1 SV=1	Tmem263	11.549	65.2	22	5	5	240780	269140	280230	296280	309460	319650	0.853856	0.0340415
P70158	Acid sphingomyelinase-like phosphodiesterase 3a OS=Mus musculus OX=10090 GN=Smpdl3a PE=1 SV=2	Smpdl3a	49.857	11.7	12	3	3	20295	27917	25926	24034	37010	25782	0.853869	0.418618
Q8BH27	Multiple epidermal growth factor-like domains protein 9 OS=Mus musculus OX=10090 GN=Megf9 PE=2 SV=1	Megf9	62.831	8.5	14	4	4	87963	84113	94963	106670	93778	112220	0.854066	0.0714965
Q61739	Integrin alpha-6 OS=Mus musculus OX=10090 GN=Itga6 PE=1 SV=3	Itga6	122.16	12.6	24	10	10	1738000	0	1559800	1864200	1967300	1957300	0.854529	0.0411473
Q9D287	Pre-mRNA-splicing factor SPF27 OS=Mus musculus OX=10090 GN=Bcas2 PE=1 SV=1	Bcas2	26.131	30.2	19	5	5	91786	96660	96970	112710	110330	110870	0.854769	0.00115047
P61164	Alpha-centractin OS=Mus musculus OX=10090 GN=Actr1a PE=1 SV=1	Actr1a	42.613	43.6	42	14	6	1327100	1404700	1303400	1482300	1627600	1610900	0.85477	0.0136179
Q8C080	Sorting nexin-16 OS=Mus musculus OX=10090 GN=Snx16 PE=1 SV=2	Snx16	38.817	17.7	16	4	4	73337	82802	82652	90155	94453	94747	0.854794	0.0216224
Q9WTT4	V-type proton ATPase subunit G 2 OS=Mus musculus OX=10090 GN=Atp6v1g2 PE=1 SV=1	Atp6v1g2	13.651	73.7	67	7	7	2681700	2419500	3370800	3268900	3410000	3231200	0.854885	0.169491
Q9D0V7	Receptor-binding cancer antigen expressed on SiSo cells OS=Mus musculus OX=10090 GN=Ebag9 PE=1 SV=2	Ebag9	24.319	16.9	6	2	2	38124	0	0	54307	34863	0	0.855086
Q6QWF9	Calcium/calmodulin-dependent protein kinase II inhibitor 1 OS=Mus musculus OX=10090 GN=Camk2n1 PE=1 SV=1	Camk2n1	8.5125	39.7	8	2	2	102500	105490	127500	130300	128950	133050	0.855187	0.080029
P61924	Coatomer subunit zeta-1 OS=Mus musculus OX=10090 GN=Copz1 PE=1 SV=1	Copz1	20.198	39.5	24	5	5	285530	298720	329590	363170	397190	307420	0.855832	0.152744
P26369	Splicing factor U2AF 65 kDa subunit OS=Mus musculus OX=10090 GN=U2af2 PE=1 SV=3	U2af2	53.516	33.3	36	8	8	424320	428210	421710	461780	559930	466930	0.855976	0.0727846
Q9DAI2	Intraflagellar transport protein 22 homolog OS=Mus musculus OX=10090 GN=Ift22 PE=1 SV=1	Ift22	20.833	44.9	23	6	6	97470	101300	83150	113580	108810	106800	0.856405	0.0662189
Q9D0F3	Protein ERGIC-53 OS=Mus musculus OX=10090 GN=Lman1 PE=1 SV=1	Lman1	57.788	17.4	30	6	6	200130	199590	192850	231080	229220	231590	0.856451	0.000229909
Q80YV3	Transformation/transcription domain-associated protein OS=Mus musculus OX=10090 GN=Trrap PE=1 SV=2	Trrap	291.55	3.9	12	7	7	982950	742880	880780	1241700	1071400	729610	0.856674	0.484316
P62900	60S ribosomal protein L31 OS=Mus musculus OX=10090 GN=Rpl31 PE=1 SV=1	Rpl31	14.463	17.6	11	2	2	516970	555990	639580	670160	645650	682970	0.856793	0.0704905
Q3UTZ3	Trafficking protein particle complex subunit 14 OS=Mus musculus OX=10090 GN=Trappc14 PE=1 SV=2	Trappc14	62.749	19.5	22	8	8	58493	60518	54114	67445	66036	68389	0.857606	0.011126
Q80ZS3	28S ribosomal protein S26, mitochondrial OS=Mus musculus OX=10090 GN=Mrps26 PE=1 SV=1	Mrps26	23.443	20.5	13	3	3	69771	57788	79530	0	72441	88540	0.857613	0.346823
Q3U1V6	Ubiquitin-conjugating enzyme E2 variant 3 OS=Mus musculus OX=10090 GN=Uevld PE=1 SV=1	Uevld	51.681	7	6	3	3	16586	16950	0	18783	20312	0	0.857808	0.139117
Q9WTN0	Geranylgeranyl pyrophosphate synthase OS=Mus musculus OX=10090 GN=Ggps1 PE=1 SV=1	Ggps1	34.706	22.3	17	6	6	101880	98537	116210	117660	124510	126730	0.8583	0.0483145
Q9D1P4	Cysteine and histidine-rich domain-containing protein 1 OS=Mus musculus OX=10090 GN=Chordc1 PE=1 SV=1	Chordc1	37.35	55.3	90	14	14	261370	277750	297780	323500	328440	322650	0.85872	0.0156555
Q3TXU5	Deoxyhypusine synthase OS=Mus musculus OX=10090 GN=Dhps PE=1 SV=2	Dhps	40.642	18.7	11	4	4	38547	38830	0	47170	45200	42789	0.858733	0.0254524
Q9DCT5	Stromal cell-derived factor 2 OS=Mus musculus OX=10090 GN=Sdf2 PE=1 SV=1	Sdf2	23.159	30.3	18	4	4	75379	85615	66165	80364	96556	87500	0.859084	0.165889
Q9JKF1	Ras GTPase-activating-like protein IQGAP1 OS=Mus musculus OX=10090 GN=Iqgap1 PE=1 SV=2	Iqgap1	188.74	17.4	71	20	17	64493	57496	63468	71266	66434	78164	0.859138	0.0634428
P43274	Histone H1.4 OS=Mus musculus OX=10090 GN=H1-4 PE=1 SV=2	H1-4	21.977	22.4	35	5	3	2680300	2745000	3138300	3192800	3424100	3348800	0.859307	0.0447751
Q9Z1T6	1-phosphatidylinositol 3-phosphate 5-kinase OS=Mus musculus OX=10090 GN=Pikfyve PE=1 SV=3	Pikfyve	236.87	5.3	14	8	8	27256	20990	21287	29729	26250	24893	0.859791	0.193933
Q62083	PRKCA-binding protein OS=Mus musculus OX=10090 GN=Pick1 PE=1 SV=2	Pick1	46.597	21.6	33	8	8	103470	95650	99132	111030	121150	114590	0.860086	0.0116051
Q9DCP2	Sodium-coupled neutral amino acid transporter 3 OS=Mus musculus OX=10090 GN=Slc38a3 PE=1 SV=1	Slc38a3	55.591	15	24	6	6	525720	550900	575520	643450	655930	621310	0.86018	0.00781593
Q6P2L7	Protein GOLM2 OS=Mus musculus OX=10090 GN=Golm2 PE=1 SV=1	Golm2	49.408	18.2	20	6	6	72067	67772	59272	81210	77432	72795	0.860325	0.0811034
Q9DBY1	E3 ubiquitin-protein ligase synoviolin OS=Mus musculus OX=10090 GN=Syvn1 PE=1 SV=3	Syvn1	67.296	4.1	8	2	2	0	0	28225	34035	29694	34688	0.86037
P48771	Cytochrome c oxidase subunit 7A2, mitochondrial OS=Mus musculus OX=10090 GN=Cox7a2 PE=1 SV=2	Cox7a2	9.2908	27.7	17	2	2	1885800	1982500	1453400	1987700	2177000	2020500	0.860393	0.188834
Q9DBR1	5'-3' exoribonuclease 2 OS=Mus musculus OX=10090 GN=Xrn2 PE=1 SV=1	Xrn2	108.69	14.5	25	10	10	96720	103210	58097	92742	101130	105920	0.860687	0.388985
Q9Z0R9	Acyl-CoA 6-desaturase OS=Mus musculus OX=10090 GN=Fads2 PE=1 SV=1	Fads2	52.387	14.2	21	5	5	51350	52615	70368	72300	66453	63758	0.860857	0.214108
P07356	Annexin A2 OS=Mus musculus OX=10090 GN=Anxa2 PE=1 SV=2	Anxa2	38.676	46.6	57	14	14	155740	171930	177640	187590	204030	195250	0.861025	0.03151
Q8VHQ9	Acyl-coenzyme A thioesterase 11 OS=Mus musculus OX=10090 GN=Acot11 PE=1 SV=1	Acot11	67.354	33.7	73	16	16	196140	201600	209460	229250	237310	238640	0.861032	0.00278233
P62852	40S ribosomal protein S25 OS=Mus musculus OX=10090 GN=Rps25 PE=1 SV=1	Rps25	13.742	29.6	17	5	5	906710	931480	916220	1019200	1065900	1112500	0.861399	0.00494991
Q9JKC6	Cell cycle exit and neuronal differentiation protein 1 OS=Mus musculus OX=10090 GN=Cend1 PE=1 SV=1	Cend1	14.987	46.3	30	6	6	1293900	1289100	1548200	1527800	1597100	1670700	0.861456	0.0815227
Q8CFI5	Probable proline--tRNA ligase, mitochondrial OS=Mus musculus OX=10090 GN=Pars2 PE=1 SV=2	Pars2	53.517	24.6	15	7	7	45524	44936	63032	50114	78266	49796	0.861463	0.498489
Q9R0N0	Galactokinase OS=Mus musculus OX=10090 GN=Galk1 PE=1 SV=2	Galk1	42.295	23.5	47	9	9	137560	141110	163860	168830	169240	175540	0.861607	0.0534928
Q8BVF2	Phosducin-like protein 3 OS=Mus musculus OX=10090 GN=Pdcl3 PE=1 SV=1	Pdcl3	27.581	12.5	6	3	3	147690	147470	132870	158310	182590	155550	0.862181	0.0757745
Q9D1I5	Methylmalonyl-CoA epimerase, mitochondrial OS=Mus musculus OX=10090 GN=Mcee PE=1 SV=1	Mcee	19.017	22.5	17	3	3	177080	201850	178170	210970	216400	218350	0.862758	0.0271822
Q8BRK9	Alpha-mannosidase 2x OS=Mus musculus OX=10090 GN=Man2a2 PE=1 SV=2	Man2a2	130.65	4.3	4	3	3	0	12525	0	0	0	14516	0.862841
Q62393	Tumor protein D52 OS=Mus musculus OX=10090 GN=Tpd52 PE=1 SV=2	Tpd52	24.313	28.1	21	6	6	453240	445890	478390	578390	532150	485560	0.863054	0.0570516
Q9CQK7	RWD domain-containing protein 1 OS=Mus musculus OX=10090 GN=Rwdd1 PE=1 SV=1	Rwdd1	27.785	10.3	7	2	2	141580	190000	180120	164360	215650	212860	0.86309	0.308147
Q9CR57	60S ribosomal protein L14 OS=Mus musculus OX=10090 GN=Rpl14 PE=1 SV=3	Rpl14	23.564	25.8	30	5	5	453480	505840	559060	553120	615260	590830	0.863103	0.0919858
Q04899	Cyclin-dependent kinase 18 OS=Mus musculus OX=10090 GN=Cdk18 PE=1 SV=1	Cdk18	51.847	24.6	12	8	5	30824	25079	21664	30639	32291	26922	0.863275	0.252166
Q91VU0	Protein FAM3C OS=Mus musculus OX=10090 GN=Fam3c PE=1 SV=1	Fam3c	24.752	9.3	6	2	2	0	0	62715	72645	0	0	0.863308
Q8R317	Ubiquilin-1 OS=Mus musculus OX=10090 GN=Ubqln1 PE=1 SV=1	Ubqln1	61.976	27.7	50	10	7	290370	323640	373740	372020	384070	387880	0.86344	0.109737
P61600	N-alpha-acetyltransferase 20 OS=Mus musculus OX=10090 GN=Naa20 PE=1 SV=1	Naa20	20.368	15.7	10	2	2	41748	45125	71507	59501	55715	68207	0.863469	0.387472
Q91WL8	WW domain-containing oxidoreductase OS=Mus musculus OX=10090 GN=Wwox PE=1 SV=1	Wwox	46.512	11.8	10	4	4	0	51310	38182	55304	49581	50578	0.863472	0.476426
Q9CX00	IST1 homolog OS=Mus musculus OX=10090 GN=Ist1 PE=1 SV=1	Ist1	39.468	18.8	30	5	5	140140	157550	153270	169480	176200	176410	0.863759	0.0173791
P97449	Aminopeptidase N OS=Mus musculus OX=10090 GN=Anpep PE=1 SV=4	Anpep	109.65	15.7	47	11	11	99833	96540	93901	110020	110710	115150	0.864219	0.00302215
P15209	BDNF/NT-3 growth factors receptor OS=Mus musculus OX=10090 GN=Ntrk2 PE=1 SV=1	Ntrk2	92.132	25.2	82	15	10	443590	453420	481570	540100	529760	524950	0.864416	0.00488132
Q8VHY0	Chondroitin sulfate proteoglycan 4 OS=Mus musculus OX=10090 GN=Cspg4 PE=1 SV=3	Cspg4	252.31	6.2	25	9	9	55349	54130	42628	60394	53493	62025	0.864677	0.189857
Q8K093	Thyrotropin-releasing hormone-degrading ectoenzyme OS=Mus musculus OX=10090 GN=Trhde PE=1 SV=1	Trhde	117.46	8.9	20	8	8	64084	77819	68062	77110	80871	84805	0.864815	0.0808367
Q9CQC6	eIF5-mimic protein 2 OS=Mus musculus OX=10090 GN=Bzw1 PE=1 SV=1	Bzw1	48.043	15.8	13	7	6	82063	122200	116180	112440	125010	132950	0.865127	0.306227
P62754	40S ribosomal protein S6 OS=Mus musculus OX=10090 GN=Rps6 PE=1 SV=1	Rps6	28.68	19.7	33	4	4	967880	1044000	989490	1083200	1137700	1248100	0.865197	0.0384245
Q8BGR9	Ubiquitin-like domain-containing CTD phosphatase 1 OS=Mus musculus OX=10090 GN=Ublcp1 PE=1 SV=1	Ublcp1	36.836	7.5	13	3	3	53584	52153	79464	72475	63230	78251	0.865603	0.346026
P58802	TBC1 domain family member 10A OS=Mus musculus OX=10090 GN=Tbc1d10a PE=1 SV=1	Tbc1d10a	56.202	12.2	5	4	4	51784	0	0	0	65310	54295	0.865917
P10630	Eukaryotic initiation factor 4A-II OS=Mus musculus OX=10090 GN=Eif4a2 PE=1 SV=2	Eif4a2	46.402	55.8	130	22	11	979660	1031600	1130300	1151200	1264100	1211800	0.866135	0.04384
Q5SWP3	NAC-alpha domain-containing protein 1 OS=Mus musculus OX=10090 GN=Nacad PE=1 SV=1	Nacad	156.76	10	26	8	8	1274900	1488200	1219100	1571000	1421800	1604600	0.866185	0.108945
Q9JI75	Ribosyldihydronicotinamide dehydrogenase [quinone] OS=Mus musculus OX=10090 GN=Nqo2 PE=1 SV=3	Nqo2	26.248	28.6	20	4	4	64567	74736	78526	89556	74756	87133	0.866309	0.151669
P00848	ATP synthase subunit a OS=Mus musculus OX=10090 GN=Mtatp6 PE=1 SV=1	Mtatp6	25.095	8.4	17	2	2	434810	485260	438510	471580	542880	553660	0.866375	0.0822604
Q8BFT9	Synaptic vesicle 2-related protein OS=Mus musculus OX=10090 GN=Svop PE=1 SV=1	Svop	60.768	13.5	23	6	6	110090	108950	132210	125600	134030	145790	0.866385	0.128761
Q8VI51	VPS10 domain-containing receptor SorCS3 OS=Mus musculus OX=10090 GN=Sorcs3 PE=1 SV=1	Sorcs3	135.98	8	22	7	7	44558	44725	49532	52011	53317	54886	0.866435	0.0191216
Q9CQI6	Coactosin-like protein OS=Mus musculus OX=10090 GN=Cotl1 PE=1 SV=3	Cotl1	15.944	74.6	55	10	10	1971000	2303100	3010100	2681200	2944900	2780800	0.866455	0.27992
Q9JKB3	Y-box-binding protein 3 OS=Mus musculus OX=10090 GN=Ybx3 PE=1 SV=2	Ybx3	38.813	11.1	12	3	2	302500	339090	409610	413160	407450	392490	0.86654	0.167819
Q69Z26	Contactin-4 OS=Mus musculus OX=10090 GN=Cntn4 PE=1 SV=2	Cntn4	113.49	4.8	11	4	4	138450	146560	124130	150630	163440	157980	0.86673	0.0556317
Q70FJ1	A-kinase anchor protein 9 OS=Mus musculus OX=10090 GN=Akap9 PE=1 SV=2	Akap9	435.87	1.9	6	5	5	12285	0	0	14167	0	0	0.867156
P61965	WD repeat-containing protein 5 OS=Mus musculus OX=10090 GN=Wdr5 PE=1 SV=1	Wdr5	36.588	9	11	2	2	121090	122440	122880	131950	123460	167110	0.867202	0.219161
Q3UTH8	Rho guanine nucleotide exchange factor 9 OS=Mus musculus OX=10090 GN=Arhgef9 PE=1 SV=1	Arhgef9	60.926	18.2	42	9	9	125960	124940	139490	146920	149870	153230	0.867495	0.0187141
Q6PAV2	Probable E3 ubiquitin-protein ligase HERC4 OS=Mus musculus OX=10090 GN=Herc4 PE=1 SV=2	Herc4	118.41	15.3	41	10	10	68142	70180	70671	74195	84064	82583	0.86776	0.0257679
Q80UU9	Membrane-associated progesterone receptor component 2 OS=Mus musculus OX=10090 GN=Pgrmc2 PE=1 SV=2	Pgrmc2	23.334	51.2	34	7	6	327340	340090	368020	379440	396290	417400	0.867843	0.032265
Q99K23	Ufm1-specific protease 2 OS=Mus musculus OX=10090 GN=Ufsp2 PE=1 SV=1	Ufsp2	52.515	17.4	15	7	7	30364	31913	37685	33248	48297	33630	0.867914	0.400956
Q8BXC6	COMM domain-containing protein 2 OS=Mus musculus OX=10090 GN=Commd2 PE=1 SV=1	Commd2	22.848	21.6	4	3	3	73948	77189	0	0	87046	0	0.868144
Q3U186	Probable arginine--tRNA ligase, mitochondrial OS=Mus musculus OX=10090 GN=Rars2 PE=1 SV=1	Rars2	65.335	17.5	21	8	8	36169	44998	61979	48634	56011	60226	0.86823	0.390531
Q03157	Amyloid beta precursor like protein 1 OS=Mus musculus OX=10090 GN=Aplp1 PE=1 SV=2	Aplp1	72.847	17.4	31	9	9	116020	127030	136220	138680	150900	147250	0.868232	0.0538286
Q64676	2-hydroxyacylsphingosine 1-beta-galactosyltransferase OS=Mus musculus OX=10090 GN=Ugt8 PE=1 SV=2	Ugt8	61.248	16.1	15	7	7	101220	93920	96549	115650	120140	100090	0.868432	0.0813212
Q8VDS4	Regulation of nuclear pre-mRNA domain-containing protein 1A OS=Mus musculus OX=10090 GN=Rprd1a PE=1 SV=1	Rprd1a	35.7	17.9	19	4	3	38590	36906	35776	37565	44669	45895	0.868437	0.107071
Q3V4B5	COMM domain-containing protein 6 OS=Mus musculus OX=10090 GN=Commd6 PE=1 SV=1	Commd6	9.7951	27.6	3	2	2	43482	0	0	0	50057	0	0.86865
P58742	Aladin OS=Mus musculus OX=10090 GN=Aaas PE=1 SV=1	Aaas	59.43	4.4	6	2	2	17147	10259	16697	0	0	16917	0.869008
Q9QXT8	Calsenilin OS=Mus musculus OX=10090 GN=Kcnip3 PE=1 SV=2	Kcnip3	29.462	16	8	3	3	0	35203	31813	36971	38198	40493	0.869119	0.0701658
Q6ZQI3	Malectin OS=Mus musculus OX=10090 GN=Mlec PE=1 SV=2	Mlec	32.342	30.6	32	8	8	201710	203410	209920	221450	241900	244240	0.869204	0.0140773
P62960	Y-box-binding protein 1 OS=Mus musculus OX=10090 GN=Ybx1 PE=1 SV=3	Ybx1	35.73	32.9	33	6	5	771200	787200	919720	898220	981120	971280	0.869327	0.0839295
P09055	Integrin beta-1 OS=Mus musculus OX=10090 GN=Itgb1 PE=1 SV=1	Itgb1	88.231	19.7	48	13	13	93839	96850	94883	109170	110390	108860	0.869533	0.000162921
Q9CQF0	39S ribosomal protein L11, mitochondrial OS=Mus musculus OX=10090 GN=Mrpl11 PE=1 SV=1	Mrpl11	20.68	24	7	4	4	0	0	62137	71457	0	0	0.869572
Q9CQL5	39S ribosomal protein L18, mitochondrial OS=Mus musculus OX=10090 GN=Mrpl18 PE=1 SV=1	Mrpl18	20.677	18.9	8	3	3	0	0	43086	0	49388	49679	0.869836
Q6PDS3	NAD(+) hydrolase SARM1 OS=Mus musculus OX=10090 GN=Sarm1 PE=1 SV=1	Sarm1	79.605	35.2	60	20	20	128760	120710	142120	143450	152410	154290	0.86991	0.0549022
Q8R4S0	Protein phosphatase 1 regulatory subunit 14C OS=Mus musculus OX=10090 GN=Ppp1r14c PE=1 SV=1	Ppp1r14c	17.754	34.1	17	3	3	76755	69124	67502	86685	72616	85974	0.869966	0.120393
Q6NXK8	Acid-sensing ion channel 1 OS=Mus musculus OX=10090 GN=Asic1 PE=1 SV=1	Asic1	59.667	5.7	9	3	3	0	18893	0	21918	20730	22495	0.87007
Q8VE09	Tetratricopeptide repeat protein 39C OS=Mus musculus OX=10090 GN=Ttc39c PE=1 SV=2	Ttc39c	65.444	18.6	45	8	8	71871	78974	76760	84944	87649	88924	0.870326	0.0108408
Q91WG4	Elongator complex protein 2 OS=Mus musculus OX=10090 GN=Elp2 PE=1 SV=1	Elp2	93.092	18.4	55	12	12	103730	111330	105370	121640	119940	126590	0.870332	0.0066042
Q61702	Inter-alpha-trypsin inhibitor heavy chain H1 OS=Mus musculus OX=10090 GN=Itih1 PE=1 SV=2	Itih1	101.07	6	8	3	3	26923	39514	0	0	38376	37952	0.870415	0.563194
Q9Z2A5	Arginyl-tRNA--protein transferase 1 OS=Mus musculus OX=10090 GN=Ate1 PE=1 SV=2	Ate1	59.146	25.8	35	9	9	131520	154270	155880	163070	181860	162450	0.870492	0.101762
Q8BV13	COP9 signalosome complex subunit 7b OS=Mus musculus OX=10090 GN=Cops7b PE=1 SV=1	Cops7b	29.689	27.3	16	5	4	132740	145510	142460	155010	166000	162230	0.870603	0.0154638
Q8BMQ2	General transcription factor 3C polypeptide 4 OS=Mus musculus OX=10090 GN=Gtf3c4 PE=1 SV=2	Gtf3c4	91.612	5.4	11	3	3	49786	53604	58382	62513	62456	60793	0.870856	0.0403158
P28571	Sodium- and chloride-dependent glycine transporter 1 OS=Mus musculus OX=10090 GN=Slc6a9 PE=1 SV=3	Slc6a9	76.543	7.4	10	4	4	76747	90018	98207	95005	111320	97890	0.871002	0.180881
Q9DAR7	m7GpppX diphosphatase OS=Mus musculus OX=10090 GN=Dcps PE=1 SV=1	Dcps	38.988	42.6	70	10	10	229970	265360	267390	297080	301290	277200	0.871113	0.0652065
P49817	Caveolin-1 OS=Mus musculus OX=10090 GN=Cav1 PE=1 SV=1	Cav1	20.538	12.4	9	2	2	56198	0	0	61649	67351	0	0.871287
Q9JM63	ATP-sensitive inward rectifier potassium channel 10 OS=Mus musculus OX=10090 GN=Kcnj10 PE=1 SV=1	Kcnj10	42.432	11.6	18	4	4	169910	175410	171030	188180	207750	196460	0.871639	0.0106691
Q8C3X2	Coiled-coil domain-containing protein 90B, mitochondrial OS=Mus musculus OX=10090 GN=Ccdc90b PE=1 SV=1	Ccdc90b	29.596	14.8	6	3	3	19094	26149	32597	29763	0	0	0.871776
Q8BNJ6	Neuropilin and tolloid-like protein 2 OS=Mus musculus OX=10090 GN=Neto2 PE=1 SV=1	Neto2	59.367	6.9	6	3	3	17373	0	0	25026	16403	18347	0.871905
Q9CQV4	Reticulophagy regulator 3 OS=Mus musculus OX=10090 GN=Retreg3 PE=1 SV=1	Retreg3	51.637	5.2	3	2	2	93931	0	0	0	131530	83931	0.871907
Q99P31	Hsp70-binding protein 1 OS=Mus musculus OX=10090 GN=Hspbp1 PE=1 SV=1	Hspbp1	39.166	38.1	34	9	9	136480	139850	151660	163250	160440	167080	0.872079	0.0154099
Q9DD02	Protein Hikeshi OS=Mus musculus OX=10090 GN=Hikeshi PE=1 SV=1	Hikeshi	21.618	14.7	10	3	3	131190	141350	139620	154210	152340	165810	0.872555	0.0178636
Q9D379	Epoxide hydrolase 1 OS=Mus musculus OX=10090 GN=Ephx1 PE=1 SV=2	Ephx1	52.576	34.9	67	12	12	143460	141040	132590	156440	165690	155850	0.87261	0.0117715
Q149F3	Eukaryotic peptide chain release factor GTP-binding subunit ERF3B OS=Mus musculus OX=10090 GN=Gspt2 PE=1 SV=1	Gspt2	69.146	22.9	17	13	5	45435	49607	49749	54977	58577	52348	0.87275	0.0368729
Q9CXE7	Transmembrane emp24 domain-containing protein 5 OS=Mus musculus OX=10090 GN=Tmed5 PE=1 SV=1	Tmed5	26.172	9.2	8	2	2	36518	38323	47705	52531	45416	42434	0.872953	0.251295
Q99N94	39S ribosomal protein L9, mitochondrial OS=Mus musculus OX=10090 GN=Mrpl9 PE=1 SV=2	Mrpl9	30.244	20.4	8	5	5	31476	48811	54075	50942	48252	54715	0.872996	0.39816
Q8BTZ4	Anaphase-promoting complex subunit 5 OS=Mus musculus OX=10090 GN=Anapc5 PE=1 SV=1	Anapc5	83.097	11.8	18	6	6	29160	32436	38824	47478	38794	28748	0.873066	0.507895
Q62092	Neuronal vesicle trafficking-associated protein 1 OS=Mus musculus OX=10090 GN=Nsg1 PE=1 SV=3	Nsg1	20.929	18.4	4	2	2	36097	0	0	41345	0	0	0.873068
Q91ZP9	N-terminal EF-hand calcium-binding protein 2 OS=Mus musculus OX=10090 GN=Necab2 PE=1 SV=1	Necab2	43.44	37.3	56	11	11	343050	352530	327830	388940	403730	379410	0.873157	0.00817765
Q61315	Adenomatous polyposis coli protein OS=Mus musculus OX=10090 GN=Apc PE=1 SV=1	Apc	311.09	11.1	74	20	20	99679	110920	115980	118380	131580	123940	0.873439	0.0661756
O08648	Mitogen-activated protein kinase kinase kinase 4 OS=Mus musculus OX=10090 GN=Map3k4 PE=1 SV=2	Map3k4	179.83	6.3	17	7	7	30531	37407	31059	45867	37021	30415	0.873737	0.407022
Q80U93	Nuclear pore complex protein Nup214 OS=Mus musculus OX=10090 GN=Nup214 PE=1 SV=2	Nup214	212.98	5.4	33	8	8	33343	36677	31412	35112	40486	40419	0.874286	0.109042
P31361	POU domain, class 3, transcription factor 3 OS=Mus musculus OX=10090 GN=Pou3f3 PE=2 SV=2	Pou3f3	50.199	5.2	5	2	2	20305	0	0	18528	27919	0	0.87433
Q3UYV9	Nuclear cap-binding protein subunit 1 OS=Mus musculus OX=10090 GN=Ncbp1 PE=1 SV=2	Ncbp1	91.926	19	35	10	10	66090	81275	64234	85749	78020	78206	0.874466	0.159408
Q69ZK0	Phosphatidylinositol 3,4,5-trisphosphate-dependent Rac exchanger 1 protein OS=Mus musculus OX=10090 GN=Prex1 PE=1 SV=2	Prex1	184.93	18.4	78	22	22	217430	225210	244510	264600	254970	266130	0.87457	0.0223014
Q6P9R4	Rho guanine nucleotide exchange factor 18 OS=Mus musculus OX=10090 GN=Arhgef18 PE=1 SV=3	Arhgef18	155.98	5.5	16	5	5	63087	50052	57415	56901	73601	64494	0.874654	0.255341
Q8VCR7	Putative protein-lysine deacylase ABHD14B OS=Mus musculus OX=10090 GN=Abhd14b PE=1 SV=1	Abhd14b	22.45	30.5	31	4	4	113780	115930	122540	127950	136130	138570	0.874829	0.015265
O08576	RUN domain-containing protein 3A OS=Mus musculus OX=10090 GN=Rundc3a PE=1 SV=1	Rundc3a	50.018	40.8	47	10	10	121170	124830	116640	135820	127160	151530	0.874864	0.0743872
Q9CYN2	Signal peptidase complex subunit 2 OS=Mus musculus OX=10090 GN=Spcs2 PE=1 SV=1	Spcs2	24.977	29.2	22	5	5	208460	182850	182690	210370	217720	227950	0.874947	0.0529599
P53702	Holocytochrome c-type synthase OS=Mus musculus OX=10090 GN=Hccs PE=1 SV=2	Hccs	30.977	47.1	31	10	10	79394	82335	78822	87446	90294	97166	0.87503	0.0174768
Q9CWX2	Complex I intermediate-associated protein 30, mitochondrial OS=Mus musculus OX=10090 GN=Ndufaf1 PE=1 SV=2	Ndufaf1	37.809	26.8	29	8	8	65106	64208	64506	70407	72792	78219	0.875358	0.013471
Q8CIH9	Amidophosphoribosyltransferase OS=Mus musculus OX=10090 GN=Ppat PE=1 SV=1	Ppat	57.402	13.7	25	5	5	61669	56162	51074	65500	62040	65379	0.875523	0.0769798
Q8BZW8	NHL repeat-containing protein 2 OS=Mus musculus OX=10090 GN=Nhlrc2 PE=1 SV=1	Nhlrc2	78.429	13.5	24	7	7	50819	44976	36591	51539	50495	49161	0.875598	0.217163
P11103	Poly [ADP-ribose] polymerase 1 OS=Mus musculus OX=10090 GN=Parp1 PE=1 SV=3	Parp1	113.1	22	62	16	16	83185	82424	79509	91940	96989	91004	0.875631	0.00530954
Q8BJ03	Cytochrome c oxidase assembly protein COX15 homolog OS=Mus musculus OX=10090 GN=Cox15 PE=1 SV=1	Cox15	45.852	10.7	9	3	3	36621	29873	30778	0	41408	32644	0.875709	0.361167
Q8K1S4	Netrin receptor UNC5A OS=Mus musculus OX=10090 GN=Unc5a PE=1 SV=1	Unc5a	98.856	16	32	10	10	67871	66546	64853	72621	77222	77694	0.87577	0.00634677
Q921W0	Charged multivesicular body protein 1a OS=Mus musculus OX=10090 GN=Chmp1a PE=1 SV=1	Chmp1a	21.607	12.8	10	3	3	92948	109770	127610	116030	128220	132910	0.87583	0.236639
Q99PL5	Ribosome-binding protein 1 OS=Mus musculus OX=10090 GN=Rrbp1 PE=1 SV=2	Rrbp1	172.88	17.6	89	20	20	100730	106060	95466	111330	117220	116450	0.876104	0.0181317
P97822	Acidic leucine-rich nuclear phosphoprotein 32 family member E OS=Mus musculus OX=10090 GN=Anp32e PE=1 SV=2	Anp32e	29.622	17.3	14	3	3	218850	261380	361740	350560	356530	253410	0.876596	0.484459
Q8C8T8	Pre-rRNA-processing protein TSR2 homolog OS=Mus musculus OX=10090 GN=Tsr2 PE=1 SV=1	Tsr2	20.891	19.4	15	3	3	308760	323150	317350	349030	371590	362170	0.87668	0.00427164
Q99PU8	ATP-dependent RNA helicase DHX30 OS=Mus musculus OX=10090 GN=Dhx30 PE=1 SV=1	Dhx30	136.67	26.9	84	27	27	54073	52117	51383	59974	58607	61134	0.876794	0.00251462
Q9R0P4	Small acidic protein OS=Mus musculus OX=10090 GN=Smap PE=1 SV=1	Smap	20.046	21.5	12	2	2	206620	347750	380290	344270	351620	370100	0.8768	0.437761
Q811L6	Microtubule-associated serine/threonine-protein kinase 4 OS=Mus musculus OX=10090 GN=Mast4 PE=1 SV=3	Mast4	284	4.7	6	7	3	44608	45462	23688	43246	0	0	0.876829
P70207	Plexin-A2 OS=Mus musculus OX=10090 GN=Plxna2 PE=1 SV=2	Plxna2	211.53	19.1	75	28	18	93258	97846	80810	109760	96505	103830	0.876873	0.123553
Q9JLI6	Selenocysteine lyase OS=Mus musculus OX=10090 GN=Scly PE=1 SV=1	Scly	47.173	16	15	4	4	30689	31348	26920	35810	34421	31185	0.87715	0.104558
Q64012	RNA-binding protein Raly OS=Mus musculus OX=10090 GN=Raly PE=1 SV=3	Raly	33.188	22.4	25	5	5	117300	114770	122730	128420	138920	137140	0.877176	0.0139711
P97820	Mitogen-activated protein kinase kinase kinase kinase 4 OS=Mus musculus OX=10090 GN=Map4k4 PE=1 SV=1	Map4k4	140.6	11.1	15	12	5	27104	22929	23612	25841	29228	28887	0.877186	0.110915
Q9WV96	Mitochondrial import inner membrane translocase subunit Tim10 B OS=Mus musculus OX=10090 GN=Timm10b PE=1 SV=1	Timm10b	11.314	43	15	3	3	191780	131510	186370	195420	192090	193460	0.877257	0.298183
Q9R1J0	Sterol-4-alpha-carboxylate 3-dehydrogenase, decarboxylating OS=Mus musculus OX=10090 GN=Nsdhl PE=1 SV=1	Nsdhl	40.685	18.2	14	5	5	24974	29580	52470	40196	31982	49818	0.877275	0.55263
Q9EQF6	Dihydropyrimidinase-related protein 5 OS=Mus musculus OX=10090 GN=Dpysl5 PE=1 SV=1	Dpysl5	61.516	75.4	190	27	27	1193100	1144300	1172000	1325000	1330400	1344600	0.87735	0.000524404
P14131	40S ribosomal protein S16 OS=Mus musculus OX=10090 GN=Rps16 PE=1 SV=4	Rps16	16.445	44.5	34	7	7	827340	860220	982910	969320	1037800	1035400	0.877716	0.0795856
Q8BGF9	Solute carrier family 25 member 44 OS=Mus musculus OX=10090 GN=Slc25a44 PE=1 SV=1	Slc25a44	35.339	7.3	11	2	2	43785	47198	43064	47299	48876	56545	0.87773	0.106339
Q9CY18	Sorting nexin-7 OS=Mus musculus OX=10090 GN=Snx7 PE=1 SV=1	Snx7	45	16	20	5	5	51061	43938	50485	52865	55065	57784	0.877922	0.073616
Q80X95	Ras-related GTP-binding protein A OS=Mus musculus OX=10090 GN=Rraga PE=1 SV=1	Rraga	36.566	28.4	15	8	2	89023	83176	75186	86485	95224	100050	0.878002	0.115145
Q80UK0	SEC14 domain and spectrin repeat-containing protein 1 OS=Mus musculus OX=10090 GN=Sestd1 PE=1 SV=1	Sestd1	79.375	19.1	27	11	11	179890	160160	193500	217540	178600	211540	0.878011	0.192466
Q8BTX9	Inactive hydroxysteroid dehydrogenase-like protein 1 OS=Mus musculus OX=10090 GN=Hsdl1 PE=1 SV=1	Hsdl1	36.867	29.7	33	7	7	181130	185400	190480	210550	208400	215040	0.878579	0.00167219
Q3UFF7	Lysophospholipase-like protein 1 OS=Mus musculus OX=10090 GN=Lyplal1 PE=1 SV=3	Lyplal1	26.354	41	33	6	6	67286	74087	80406	77743	83057	91627	0.878587	0.138186
Q3UHK6	Teneurin-4 OS=Mus musculus OX=10090 GN=Tenm4 PE=1 SV=2	Tenm4	308.42	22.6	127	39	38	166300	165390	163990	189360	182530	192270	0.878616	0.00126487
P47911	60S ribosomal protein L6 OS=Mus musculus OX=10090 GN=Rpl6 PE=1 SV=3	Rpl6	33.509	34.1	63	10	10	763600	772160	864310	890730	924450	916090	0.878738	0.0335581
Q99MB7	RING finger protein 141 OS=Mus musculus OX=10090 GN=Rnf141 PE=1 SV=2	Rnf141	25.529	25.2	11	4	4	39451	46515	0	44623	58728	43386	0.878776	0.441268
Q8R1R3	StAR-related lipid transfer protein 7, mitochondrial OS=Mus musculus OX=10090 GN=Stard7 PE=1 SV=2	Stard7	43.144	10.2	7	3	3	21542	21902	0	0	24717	0	0.878828
Q9ER72	Cysteine--tRNA ligase, cytoplasmic OS=Mus musculus OX=10090 GN=Cars1 PE=1 SV=2	Cars1	94.859	34.9	90	24	24	127460	127460	145310	146630	150770	157600	0.879626	0.0554271
O35685	Nuclear migration protein nudC OS=Mus musculus OX=10090 GN=Nudc PE=1 SV=1	Nudc	38.358	43.4	56	13	13	343060	371350	416750	406550	439900	439000	0.879972	0.10392
P10493	Nidogen-1 OS=Mus musculus OX=10090 GN=Nid1 PE=1 SV=2	Nid1	136.54	24.4	71	20	19	156590	173500	183570	190700	185380	207500	0.880188	0.0891142
P63046	Sulfotransferase 4A1 OS=Mus musculus OX=10090 GN=Sult4a1 PE=1 SV=1	Sult4a1	33.053	43	48	9	9	264090	278410	307370	316370	330220	318810	0.880329	0.0494904
P51855	Glutathione synthetase OS=Mus musculus OX=10090 GN=Gss PE=1 SV=1	Gss	52.246	28.9	47	11	10	122820	126820	141900	140170	150650	153940	0.88034	0.0692546
Q5U430	E3 ubiquitin-protein ligase UBR3 OS=Mus musculus OX=10090 GN=Ubr3 PE=1 SV=3	Ubr3	212.75	7.1	26	8	7	42559	46701	44274	50006	47313	54358	0.880384	0.0595242
Q9JJZ4	Ubiquitin-conjugating enzyme E2 J1 OS=Mus musculus OX=10090 GN=Ube2j1 PE=1 SV=2	Ube2j1	34.989	13.2	17	3	3	53361	37802	43906	49922	52805	50665	0.880548	0.247445
Q6ZWX6	Eukaryotic translation initiation factor 2 subunit 1 OS=Mus musculus OX=10090 GN=Eif2s1 PE=1 SV=3	Eif2s1	36.108	54.3	73	14	14	366880	392420	418890	434910	459440	443510	0.880653	0.0365289
Q9CZ28	Vacuolar-sorting protein SNF8 OS=Mus musculus OX=10090 GN=Snf8 PE=1 SV=1	Snf8	28.886	30.2	24	6	6	169370	175050	178560	201360	192150	200240	0.880808	0.00400853
P57716	Nicastrin OS=Mus musculus OX=10090 GN=Ncstn PE=1 SV=3	Ncstn	78.491	6.9	10	4	4	51179	71516	52913	85227	68934	45173	0.880974	0.65048
Q0P5W1	Vacuolar protein sorting-associated protein 8 homolog OS=Mus musculus OX=10090 GN=Vps8 PE=1 SV=1	Vps8	161.14	7.2	25	8	8	49577	47987	48986	56654	50339	59330	0.881117	0.0672572
Q8BGA9	Mitochondrial inner membrane protein OXA1L OS=Mus musculus OX=10090 GN=Oxa1l PE=1 SV=1	Oxa1l	48.219	6.2	7	2	2	26777	28705	28166	33837	31425	29665	0.881182	0.0444322
Q8BFP9	[Pyruvate dehydrogenase (acetyl-transferring)] kinase isozyme 1, mitochondrial OS=Mus musculus OX=10090 GN=Pdk1 PE=1 SV=2	Pdk1	48.994	35	50	11	9	188240	179920	161760	193770	219540	188030	0.881232	0.125707
P19253	60S ribosomal protein L13a OS=Mus musculus OX=10090 GN=Rpl13a PE=1 SV=4	Rpl13a	23.464	30	32	6	6	281110	296390	335550	327530	355050	353320	0.881407	0.0936919
Q99KV1	DnaJ homolog subfamily B member 11 OS=Mus musculus OX=10090 GN=Dnajb11 PE=1 SV=1	Dnajb11	40.555	18.2	26	5	5	347600	373150	386310	406100	414530	435180	0.881551	0.0272584
Q8K224	RNA cytidine acetyltransferase OS=Mus musculus OX=10090 GN=Nat10 PE=1 SV=1	Nat10	115.42	5.6	7	4	4	138020	0	113190	144680	127560	155200	0.881562	0.309473
Q8BGV8	Mitochondrial dynamics protein MID51 OS=Mus musculus OX=10090 GN=Mief1 PE=1 SV=1	Mief1	51.183	4.1	9	2	2	0	19359	0	0	19954	23964	0.881598
O35345	Importin subunit alpha-7 OS=Mus musculus OX=10090 GN=Kpna6 PE=1 SV=2	Kpna6	59.964	22	40	8	4	248580	258370	275950	288830	295340	303600	0.881873	0.0199786
P63276	40S ribosomal protein S17 OS=Mus musculus OX=10090 GN=Rps17 PE=1 SV=2	Rps17	15.524	55.6	27	6	6	352270	375260	417500	422260	443360	432720	0.881918	0.0680296
Q80TF3	Protocadherin-19 OS=Mus musculus OX=10090 GN=Pcdh19 PE=1 SV=3	Pcdh19	126.03	3.4	9	3	2	92339	95649	96045	104190	96538	121200	0.882287	0.150145
Q9CRT8	Exportin-T OS=Mus musculus OX=10090 GN=Xpot PE=1 SV=3	Xpot	109.73	13.8	36	11	11	59464	59606	48093	60811	59648	68972	0.882448	0.204588
Q3ZK22	Vezatin OS=Mus musculus OX=10090 GN=Vezt PE=1 SV=2	Vezt	87.986	6.4	6	3	3	43491	41344	0	44827	51302	0	0.882512	0.294742
Q8R3I3	Conserved oligomeric Golgi complex subunit 6 OS=Mus musculus OX=10090 GN=Cog6 PE=1 SV=2	Cog6	73.039	7.6	8	4	4	25516	21370	38319	30877	0	33487	0.882533	0.541105
Q9ERB0	Synaptosomal-associated protein 29 OS=Mus musculus OX=10090 GN=Snap29 PE=1 SV=1	Snap29	29.572	38.8	26	8	8	108970	107770	134710	125340	127060	145750	0.882708	0.216347
Q61474	RNA-binding protein Musashi homolog 1 OS=Mus musculus OX=10090 GN=Msi1 PE=1 SV=1	Msi1	39.119	28.5	17	7	6	81909	82381	55082	70214	89224	89065	0.882774	0.432092
Q9CR67	Transmembrane protein 33 OS=Mus musculus OX=10090 GN=Tmem33 PE=1 SV=1	Tmem33	28.031	30.8	27	8	8	178430	195900	178790	195210	219530	211780	0.882845	0.055297
Q00262	Syntaxin-2 OS=Mus musculus OX=10090 GN=Stx2 PE=1 SV=1	Stx2	33.177	12.8	10	3	2	193010	205600	221380	217980	205710	278250	0.883252	0.310003
P68040	Receptor of activated protein C kinase 1 OS=Mus musculus OX=10090 GN=Rack1 PE=1 SV=3	Rack1	35.076	72.6	113	16	16	715990	812090	856640	859250	922150	917810	0.883488	0.0946734
O54941	SWI/SNF-related matrix-associated actin-dependent regulator of chromatin subfamily E member 1 OS=Mus musculus OX=10090 GN=Smarce1 PE=1 SV=1	Smarce1	46.638	17.5	26	6	5	76495	78198	71770	84676	89933	81698	0.883562	0.0313379
O35639	Annexin A3 OS=Mus musculus OX=10090 GN=Anxa3 PE=1 SV=4	Anxa3	36.384	46.4	42	12	12	161010	165040	149120	176050	172390	189340	0.883577	0.0411424
Q9CQN1	Heat shock protein 75 kDa, mitochondrial OS=Mus musculus OX=10090 GN=Trap1 PE=1 SV=1	Trap1	80.208	33.6	94	19	19	320600	343060	354700	378030	392390	381970	0.883694	0.0172621
Q9WTS5	Teneurin-2 OS=Mus musculus OX=10090 GN=Tenm2 PE=1 SV=1	Tenm2	306.46	12.8	91	26	26	108310	109650	113000	119700	128750	126060	0.883715	0.00791006
Q9WVQ5	Methylthioribulose-1-phosphate dehydratase OS=Mus musculus OX=10090 GN=Apip PE=1 SV=1	Apip	26.949	43.6	29	7	7	93175	91168	89231	96941	105380	107210	0.883834	0.0215503
Q3U214	Microtubule-associated serine/threonine-protein kinase 3 OS=Mus musculus OX=10090 GN=Mast3 PE=1 SV=3	Mast3	144.17	14.6	37	13	9	126830	111620	117030	132070	128550	141520	0.883971	0.0578259
P60867	40S ribosomal protein S20 OS=Mus musculus OX=10090 GN=Rps20 PE=1 SV=1	Rps20	13.373	25.2	23	3	3	923500	959830	981820	1025900	1104900	1110000	0.884087	0.0169251
Q9WUA6	RAC-gamma serine/threonine-protein kinase OS=Mus musculus OX=10090 GN=Akt3 PE=1 SV=1	Akt3	55.714	41.5	44	14	10	418300	428870	423660	467510	481300	488520	0.88416	0.00113972
Q9DBS5	Kinesin light chain 4 OS=Mus musculus OX=10090 GN=Klc4 PE=1 SV=1	Klc4	68.612	17	13	9	4	25017	22219	17765	25006	20975	27527	0.884271	0.378831
Q9Z110	Delta-1-pyrroline-5-carboxylate synthase OS=Mus musculus OX=10090 GN=Aldh18a1 PE=1 SV=2	Aldh18a1	87.265	36.4	83	22	22	180520	166560	183440	195910	201460	202500	0.884392	0.0173279
P35980	60S ribosomal protein L18 OS=Mus musculus OX=10090 GN=Rpl18 PE=1 SV=3	Rpl18	21.644	33.5	29	6	6	1039300	1101000	1415400	1280600	1373500	1365800	0.884524	0.248737
Q9DBH5	Vesicular integral-membrane protein VIP36 OS=Mus musculus OX=10090 GN=Lman2 PE=1 SV=2	Lman2	40.429	43.3	40	12	12	178960	182520	176690	195380	206950	205950	0.884741	0.00411979
Q8BQZ4	Ral GTPase-activating protein subunit beta OS=Mus musculus OX=10090 GN=Ralgapb PE=1 SV=2	Ralgapb	165.2	19.1	55	17	17	78975	83950	80420	86952	94388	93701	0.884759	0.0186026
Q8K1R3	Polyribonucleotide nucleotidyltransferase 1, mitochondrial OS=Mus musculus OX=10090 GN=Pnpt1 PE=1 SV=1	Pnpt1	85.682	17.9	38	11	11	92734	95374	97737	101860	111170	109970	0.884969	0.0179748
Q06890	Clusterin OS=Mus musculus OX=10090 GN=Clu PE=1 SV=1	Clu	51.655	31.7	70	11	11	537000	566750	627260	621680	681730	651730	0.885364	0.0798813
A2A8U2	Transmembrane protein 201 OS=Mus musculus OX=10090 GN=Tmem201 PE=1 SV=1	Tmem201	72.499	8	18	4	4	52811	73084	72552	79415	72903	71721	0.88577	0.304788
P27659	60S ribosomal protein L3 OS=Mus musculus OX=10090 GN=Rpl3 PE=1 SV=3	Rpl3	46.109	41.7	86	14	14	787570	807810	863430	893960	936820	944950	0.885825	0.0198135
P52623	Uridine-cytidine kinase 1 OS=Mus musculus OX=10090 GN=Uck1 PE=1 SV=2	Uck1	31.068	21.3	22	5	5	67835	70393	72337	73751	79497	84430	0.885925	0.0503988
Q8BIF0	CD99 antigen-like protein 2 OS=Mus musculus OX=10090 GN=Cd99l2 PE=1 SV=1	Cd99l2	25.463	20.3	12	3	3	257830	265450	256370	324540	257630	297870	0.885926	0.162274
Q3TYD6	Serine/threonine-protein kinase LMTK2 OS=Mus musculus OX=10090 GN=Lmtk2 PE=1 SV=3	Lmtk2	160.51	8	23	8	8	114260	99390	90499	107660	114260	121390	0.885931	0.177
Q8C7X2	ER membrane protein complex subunit 1 OS=Mus musculus OX=10090 GN=Emc1 PE=1 SV=1	Emc1	111.6	25.4	114	19	19	192360	201650	184500	218860	232490	201560	0.886049	0.0694521
Q9WUQ2	Prolactin regulatory element-binding protein OS=Mus musculus OX=10090 GN=Preb PE=1 SV=1	Preb	45.437	20.1	30	6	6	122720	129970	118360	138900	134850	144970	0.886153	0.0243991
Q62277	Synaptophysin OS=Mus musculus OX=10090 GN=Syp PE=1 SV=2	Syp	34.024	20.1	46	6	6	8765300	9434300	10393000	10593000	10672000	10998000	0.886235	0.0719365
Q924A2	Protein capicua homolog OS=Mus musculus OX=10090 GN=Cic PE=1 SV=2	Cic	258.13	1.2	5	2	2	27000	0	0	0	0	30461	0.886379
Q91VH6	Protein MEMO1 OS=Mus musculus OX=10090 GN=Memo1 PE=1 SV=1	Memo1	33.692	36	25	7	7	66157	79563	79555	83014	94272	76812	0.886567	0.232417
Q9CQ02	COMM domain-containing protein 4 OS=Mus musculus OX=10090 GN=Commd4 PE=1 SV=1	Commd4	21.86	19.6	6	3	3	57740	63717	70034	69421	63148	83380	0.886742	0.30342
O70251	Elongation factor 1-beta OS=Mus musculus OX=10090 GN=Eef1b PE=1 SV=5	Eef1b	24.693	37.8	36	7	5	1924800	1960000	2133600	2158100	2361600	2267200	0.886767	0.0426145
Q8VHN8	Tudor-interacting repair regulator protein OS=Mus musculus OX=10090 GN=Nudt16l1 PE=1 SV=2	Nudt16l1	23.414	27.5	20	5	5	57470	60936	61356	63829	63174	75680	0.886912	0.132954
Q9EQK5	Major vault protein OS=Mus musculus OX=10090 GN=Mvp PE=1 SV=4	Mvp	95.923	14.6	18	9	9	39239	53594	56810	52175	59870	56650	0.887062	0.342241
Q9ERY9	Ergosterol biosynthetic protein 28 homolog OS=Mus musculus OX=10090 GN=Erg28 PE=2 SV=1	Erg28	15.806	12.1	12	2	2	30255	35043	41068	36254	44851	38802	0.887071	0.317216
Q3UR70	Transforming growth factor-beta receptor-associated protein 1 OS=Mus musculus OX=10090 GN=Tgfbrap1 PE=1 SV=1	Tgfbrap1	97.302	9	10	5	5	53876	57831	0	62461	0	63463	0.887099	0.167934
O55176	E3 ubiquitin-protein ligase Praja-1 OS=Mus musculus OX=10090 GN=Pja1 PE=1 SV=3	Pja1	63.905	7.3	14	3	3	40466	42160	42203	44076	48171	48465	0.887124	0.0240879
Q8CCK0	Core histone macro-H2A.2 OS=Mus musculus OX=10090 GN=Macroh2a2 PE=1 SV=3	Macroh2a2	40.092	48.1	61	14	12	208950	223580	225460	237470	248800	255410	0.887162	0.02032
P42337	Phosphatidylinositol 4,5-bisphosphate 3-kinase catalytic subunit alpha isoform OS=Mus musculus OX=10090 GN=Pik3ca PE=1 SV=2	Pik3ca	124.41	4.2	9	4	4	30717	32873	30190	36343	34120	0	0.887274	0.0613039
Q8C5W0	Calmin OS=Mus musculus OX=10090 GN=Clmn PE=1 SV=2	Clmn	117.23	21.2	65	18	17	95403	89676	93908	101380	103990	109040	0.887335	0.0134685
Q91V57	N-chimaerin OS=Mus musculus OX=10090 GN=Chn1 PE=1 SV=2	Chn1	53.193	28.1	39	9	9	97303	113340	123290	134670	123340	118300	0.887388	0.195707
Q5DTY9	BTB/POZ domain-containing protein KCTD16 OS=Mus musculus OX=10090 GN=Kctd16 PE=1 SV=2	Kctd16	48.972	25.3	24	9	8	242050	249540	254370	279720	283040	277830	0.887424	0.00149597
Q80VL1	Tudor and KH domain-containing protein OS=Mus musculus OX=10090 GN=Tdrkh PE=1 SV=1	Tdrkh	62.133	18.8	31	7	7	217460	226360	268510	256640	268630	277380	0.887473	0.146547
Q2TPA8	Hydroxysteroid dehydrogenase-like protein 2 OS=Mus musculus OX=10090 GN=Hsdl2 PE=1 SV=1	Hsdl2	54.208	17.6	26	6	6	90117	89405	105590	104570	104800	111850	0.887591	0.105957
Q9CY73	39S ribosomal protein L44, mitochondrial OS=Mus musculus OX=10090 GN=Mrpl44 PE=1 SV=3	Mrpl44	37.527	11.1	8	2	2	0	96873	0	0	109130	0	0.887684
Q61235	Beta-2-syntrophin OS=Mus musculus OX=10090 GN=Sntb2 PE=1 SV=2	Sntb2	56.381	14	14	7	6	35814	39319	45039	42368	47309	45695	0.887717	0.17354
Q9R062	Glycogenin-1 OS=Mus musculus OX=10090 GN=Gyg1 PE=1 SV=3	Gyg1	37.402	26.7	29	7	7	187210	182470	166900	197200	203770	203270	0.888025	0.0300489
Q3TYX3	Histone-lysine N-trimethyltransferase SMYD5 OS=Mus musculus OX=10090 GN=Smyd5 PE=1 SV=2	Smyd5	47.095	24.3	33	8	8	154530	110420	165280	151810	164700	167860	0.888226	0.360715
Q8BHC1	Ras-related protein Rab-39B OS=Mus musculus OX=10090 GN=Rab39b PE=1 SV=1	Rab39b	24.636	55.9	47	10	9	147240	162240	149190	172250	163750	180320	0.888344	0.0451504
Q9JI11	Serine/threonine-protein kinase 4 OS=Mus musculus OX=10090 GN=Stk4 PE=1 SV=1	Stk4	55.541	11.1	8	4	4	11397	22888	0	15320	24718	17853	0.888351	0.653451
Q504M8	Ras-related protein Rab-26 OS=Mus musculus OX=10090 GN=Rab26 PE=1 SV=1	Rab26	28.618	8.8	5	2	2	30789	29104	30234	33815	0	0	0.888432
Q9QXG4	Acetyl-coenzyme A synthetase, cytoplasmic OS=Mus musculus OX=10090 GN=Acss2 PE=1 SV=2	Acss2	78.861	33	63	16	16	178280	186270	174330	198560	197860	210080	0.888508	0.0126354
Q62523	Zyxin OS=Mus musculus OX=10090 GN=Zyx PE=1 SV=2	Zyx	60.545	23.4	41	9	9	101840	102810	109500	109270	122420	121850	0.888584	0.0544658
Q99JN2	Kelch-like protein 22 OS=Mus musculus OX=10090 GN=Klhl22 PE=1 SV=1	Klhl22	71.686	27.1	59	13	13	90223	91271	90206	98828	100230	106690	0.88864	0.00787526
Q5DTX6	Junctional cadherin 5-associated protein OS=Mus musculus OX=10090 GN=Jcad PE=1 SV=2	Jcad	144.8	7.7	16	6	6	48442	64911	71350	72079	66548	69204	0.888717	0.333433
P61358	60S ribosomal protein L27 OS=Mus musculus OX=10090 GN=Rpl27 PE=1 SV=2	Rpl27	15.798	36	33	5	5	517480	568110	555240	589660	634430	622030	0.888799	0.0293532
Q8BNU0	Armadillo repeat-containing protein 6 OS=Mus musculus OX=10090 GN=Armc6 PE=1 SV=1	Armc6	50.683	21.6	33	7	7	217810	227230	295540	267020	285470	280650	0.888902	0.263685
P27048	Small nuclear ribonucleoprotein-associated protein B OS=Mus musculus OX=10090 GN=Snrpb PE=1 SV=1	Snrpb	23.656	28.6	40	7	7	295450	304680	290960	324390	346630	331410	0.88893	0.00779734
Q9D1G3	Protein-cysteine N-palmitoyltransferase HHAT-like protein OS=Mus musculus OX=10090 GN=Hhatl PE=1 SV=2	Hhatl	56.43	5	10	2	2	36420	26818	17566	32475	28118	0	0.889036	0.608889
P19536	Cytochrome c oxidase subunit 5B, mitochondrial OS=Mus musculus OX=10090 GN=Cox5b PE=1 SV=1	Cox5b	13.813	46.1	30	5	5	4365300	5294800	6261400	5772100	6038200	6097700	0.889072	0.291815
Q91V36	Nuclear receptor-binding protein 2 OS=Mus musculus OX=10090 GN=Nrbp2 PE=1 SV=2	Nrbp2	57.348	14	22	6	6	132060	134110	124300	128120	160820	150130	0.889311	0.186437
Q9DCS2	Methyltransferase-like 26 OS=Mus musculus OX=10090 GN=Mettl26 PE=1 SV=1	Mettl26	22.687	28.9	20	4	4	149390	147440	129890	153240	158630	167920	0.889389	0.0848011
P05132	cAMP-dependent protein kinase catalytic subunit alpha OS=Mus musculus OX=10090 GN=Prkaca PE=1 SV=3	Prkaca	40.57	44.7	80	14	7	1005200	1020500	1123100	1144500	1195100	1200200	0.889542	0.0357145
Q5SVR0	TBC1 domain family member 9B OS=Mus musculus OX=10090 GN=Tbc1d9b PE=1 SV=1	Tbc1d9b	141.78	9.3	21	8	8	54038	56028	57307	66010	56638	65491	0.889624	0.0946112
Q61686	Chromobox protein homolog 5 OS=Mus musculus OX=10090 GN=Cbx5 PE=1 SV=1	Cbx5	22.186	35.1	30	5	4	197300	203350	226260	226920	242590	235160	0.88965	0.0611549
Q8VBT0	Thioredoxin-related transmembrane protein 1 OS=Mus musculus OX=10090 GN=Tmx1 PE=1 SV=1	Tmx1	31.395	7.9	8	2	2	0	0	138320	182850	146660	136860	0.889766
P13439	Uridine 5'-monophosphate synthase OS=Mus musculus OX=10090 GN=Umps PE=1 SV=3	Umps	52.292	32.2	23	10	10	49713	53796	50613	57769	55328	60105	0.88984	0.0259827
Q6PCX7	Repulsive guidance molecule A OS=Mus musculus OX=10090 GN=Rgma PE=1 SV=1	Rgma	49.675	6.4	12	2	2	53667	52913	49036	60881	50809	63164	0.889977	0.196183
P63002	TLE family member 5 OS=Mus musculus OX=10090 GN=Tle5 PE=1 SV=1	Tle5	22	14.2	15	2	2	20958	19450	19548	25662	21875	19823	0.890083	0.231527
Q9DCT8	Cysteine-rich protein 2 OS=Mus musculus OX=10090 GN=Crip2 PE=1 SV=1	Crip2	22.727	60.6	57	10	10	1690800	1695300	1711800	1924100	1858900	1944200	0.890121	0.00117114
Q62419	Endophilin-A2 OS=Mus musculus OX=10090 GN=Sh3gl1 PE=1 SV=1	Sh3gl1	41.518	43.2	46	13	9	396440	394280	415000	453200	466940	434360	0.890159	0.0118875
O88532	Zinc finger RNA-binding protein OS=Mus musculus OX=10090 GN=Zfr PE=1 SV=2	Zfr	116.86	27.3	77	18	18	204670	211660	196570	225680	242460	220360	0.890196	0.0317314
A2AQP0	Myosin-7B OS=Mus musculus OX=10090 GN=Myh7b PE=3 SV=1	Myh7b	221.49	1.4	6	2	2	387400	465040	571630	522600	542880	534210	0.890216	0.317636
Q8BGD5	Carnitine O-palmitoyltransferase 1, brain isoform OS=Mus musculus OX=10090 GN=Cpt1c PE=1 SV=1	Cpt1c	90.029	20.7	47	13	13	104970	122360	126750	132660	128620	136430	0.890297	0.119353
Q99J85	Neuronal pentraxin receptor OS=Mus musculus OX=10090 GN=Nptxr PE=1 SV=1	Nptxr	52.284	43.2	73	14	14	1119800	1130000	1109500	1283800	1183400	1305200	0.890494	0.020038
Q9D1R9	60S ribosomal protein L34 OS=Mus musculus OX=10090 GN=Rpl34 PE=1 SV=2	Rpl34	13.293	22.2	18	3	3	361380	359280	409730	409990	435780	423600	0.890513	0.0642769
Q921H9	Cytochrome c oxidase assembly factor 7 OS=Mus musculus OX=10090 GN=Coa7 PE=1 SV=1	Coa7	25.617	33.3	24	5	5	102920	122780	114680	124110	122490	135620	0.890534	0.12406
Q62074	Protein kinase C iota type OS=Mus musculus OX=10090 GN=Prkci PE=1 SV=3	Prkci	68.203	9.9	13	4	4	49792	54630	40639	71122	57294	34470	0.890568	0.74784
P50586	Tubby protein OS=Mus musculus OX=10090 GN=Tub PE=1 SV=1	Tub	55.361	15	17	5	5	609590	502060	322350	558050	488400	563490	0.890716	0.489581
O09012	Peroxisomal targeting signal 1 receptor OS=Mus musculus OX=10090 GN=Pex5 PE=1 SV=2	Pex5	70.755	32.6	52	14	14	83270	84701	82781	92556	98754	90180	0.890803	0.0145538
Q791T5	Mitochondrial carrier homolog 1 OS=Mus musculus OX=10090 GN=Mtch1 PE=1 SV=1	Mtch1	41.565	33.2	52	9	9	306690	312010	340220	341320	361910	373160	0.890867	0.0488668
P10922	Histone H1.0 OS=Mus musculus OX=10090 GN=H1-0 PE=2 SV=4	H1-0	20.861	22.2	24	4	4	1034200	1040300	1274400	1215000	1269800	1273400	0.891091	0.163395
Q80Y81	Zinc phosphodiesterase ELAC protein 2 OS=Mus musculus OX=10090 GN=Elac2 PE=1 SV=1	Elac2	92.718	5.8	8	3	3	31892	38257	28346	31100	32677	46743	0.891196	0.53287
Q4VC33	E3 ubiquitin-protein transferase MAEA OS=Mus musculus OX=10090 GN=Maea PE=1 SV=1	Maea	45.336	27	21	8	7	50406	74510	57175	73561	65655	65102	0.891214	0.355305
Q8C145	Zinc transporter ZIP6 OS=Mus musculus OX=10090 GN=Slc39a6 PE=1 SV=1	Slc39a6	86.379	6	18	4	4	82133	84386	87874	90826	98416	96170	0.891319	0.0205059
Q8VDC0	Probable leucine--tRNA ligase, mitochondrial OS=Mus musculus OX=10090 GN=Lars2 PE=1 SV=1	Lars2	101.48	10.2	24	7	7	58238	64845	64589	64963	76968	68614	0.891363	0.136295
Q9JHL1	Na(+)/H(+) exchange regulatory cofactor NHE-RF2 OS=Mus musculus OX=10090 GN=Slc9a3r2 PE=1 SV=2	Slc9a3r2	37.402	34.4	54	8	8	132180	130920	118850	141350	141330	145820	0.891365	0.0308544
O88951	Protein lin-7 homolog B OS=Mus musculus OX=10090 GN=Lin7b PE=1 SV=2	Lin7b	22.914	26.6	14	4	2	92870	63162	60819	73845	79394	90010	0.891477	0.425065
Q64735	Complement component receptor 1-like protein OS=Mus musculus OX=10090 GN=Cr1l PE=1 SV=1	Cr1l	53.762	14.3	12	6	6	98858	113830	114200	107360	119450	139860	0.891505	0.286072
B5TVM2	Immunoglobulin-like domain-containing receptor 2 OS=Mus musculus OX=10090 GN=Ildr2 PE=1 SV=2	Ildr2	73.235	17.9	40	9	9	88148	90043	87242	99603	100430	97689	0.891546	0.000756819
Q8BMA6	Signal recognition particle subunit SRP68 OS=Mus musculus OX=10090 GN=Srp68 PE=1 SV=2	Srp68	70.573	21.6	39	11	11	115500	119820	127220	136810	132390	137420	0.891594	0.0194206
Q6DFV3	Rho GTPase-activating protein 21 OS=Mus musculus OX=10090 GN=Arhgap21 PE=1 SV=2	Arhgap21	215.87	14.7	63	19	19	128960	145960	152710	150660	160700	168170	0.891769	0.124056
Q9CPR4	60S ribosomal protein L17 OS=Mus musculus OX=10090 GN=Rpl17 PE=1 SV=3	Rpl17	21.423	37	44	5	5	697730	717710	803520	812010	864250	811770	0.891854	0.0727815
Q91W50	Cold shock domain-containing protein E1 OS=Mus musculus OX=10090 GN=Csde1 PE=1 SV=1	Csde1	88.79	36.7	114	24	24	269930	279540	298050	303890	317190	328780	0.892258	0.0362045
P70122	Ribosome maturation protein SBDS OS=Mus musculus OX=10090 GN=Sbds PE=1 SV=4	Sbds	28.78	28.4	27	6	6	115650	125480	119470	129300	137790	136980	0.89242	0.0217268
Q8R554	OTU domain-containing protein 7A OS=Mus musculus OX=10090 GN=Otud7a PE=1 SV=1	Otud7a	100.8	8.7	9	5	2	16481	18977	0	18378	22799	18421	0.892429	0.372406
Q9JKR6	Hypoxia up-regulated protein 1 OS=Mus musculus OX=10090 GN=Hyou1 PE=1 SV=1	Hyou1	111.18	40.5	163	31	31	432270	425530	464910	460900	515080	506150	0.892439	0.0614553
Q9D1D4	Transmembrane emp24 domain-containing protein 10 OS=Mus musculus OX=10090 GN=Tmed10 PE=1 SV=1	Tmed10	24.911	31.5	30	5	5	373150	415670	410470	439970	449520	454310	0.892462	0.0314206
Q925T6	Glutamate receptor-interacting protein 1 OS=Mus musculus OX=10090 GN=Grip1 PE=1 SV=1	Grip1	122.06	11.2	35	10	10	114440	128250	123320	133880	131820	144370	0.892555	0.059358
Q8BX94	Oxysterol-binding protein-related protein 2 OS=Mus musculus OX=10090 GN=Osbpl2 PE=1 SV=1	Osbpl2	55.384	16.1	25	6	6	78869	81022	75084	82361	90751	90122	0.892647	0.042088
Q8R050	Eukaryotic peptide chain release factor GTP-binding subunit ERF3A OS=Mus musculus OX=10090 GN=Gspt1 PE=1 SV=2	Gspt1	68.625	30.3	99	17	9	413260	444950	448680	465790	502800	495070	0.892892	0.0317474
P62071	Ras-related protein R-Ras2 OS=Mus musculus OX=10090 GN=Rras2 PE=1 SV=1	Rras2	23.399	42.6	47	8	6	403340	377880	364900	408030	409880	465680	0.892902	0.0985216
Q9Z2D3	Gasdermin-E OS=Mus musculus OX=10090 GN=Gsdme PE=1 SV=1	Gsdme	56.63	27.9	47	10	10	60588	62661	59069	69635	67524	67019	0.892937	0.00542948
Q8BG18	N-terminal EF-hand calcium-binding protein 1 OS=Mus musculus OX=10090 GN=Necab1 PE=1 SV=1	Necab1	40.933	34.1	32	7	7	149890	153810	154190	182980	164530	165150	0.893165	0.0359091
P58252	Elongation factor 2 OS=Mus musculus OX=10090 GN=Eef2 PE=1 SV=2	Eef2	95.313	60.3	274	46	45	2037400	2141800	2201600	2277800	2424500	2441400	0.893207	0.0233648
P48428	Tubulin-specific chaperone A OS=Mus musculus OX=10090 GN=Tbca PE=1 SV=3	Tbca	12.758	40.7	30	6	6	163030	183360	239710	212010	237450	206670	0.893268	0.365151
Q9D0W5	Peptidyl-prolyl cis-trans isomerase-like 1 OS=Mus musculus OX=10090 GN=Ppil1 PE=1 SV=1	Ppil1	18.237	25.3	18	3	3	110250	106440	109460	113900	125360	125690	0.893684	0.0309041
O35454	H(+)/Cl(-) exchange transporter 6 OS=Mus musculus OX=10090 GN=Clcn6 PE=1 SV=1	Clcn6	96.979	14.5	48	10	10	76156	82487	93012	90861	94855	95855	0.893753	0.128378
P52189	Inward rectifier potassium channel 4 OS=Mus musculus OX=10090 GN=Kcnj4 PE=1 SV=1	Kcnj4	49.899	11.7	20	4	4	51613	47656	58576	56275	59621	60708	0.893779	0.146984
Q8BJU0	Small glutamine-rich tetratricopeptide repeat-containing protein alpha OS=Mus musculus OX=10090 GN=Sgta PE=1 SV=2	Sgta	34.322	38.1	52	10	10	336060	347730	352500	377380	386660	395220	0.893924	0.00451932
Q9JHR7	Insulin-degrading enzyme OS=Mus musculus OX=10090 GN=Ide PE=1 SV=1	Ide	117.77	20.3	60	18	18	137150	145800	153120	171290	156540	159790	0.894282	0.0557102
Q03517	Secretogranin-2 OS=Mus musculus OX=10090 GN=Scg2 PE=1 SV=1	Scg2	70.643	23	51	12	12	184240	197880	198350	206410	200200	242380	0.894421	0.165263
Q9WUB3	Glycogen phosphorylase, muscle form OS=Mus musculus OX=10090 GN=Pygm PE=1 SV=3	Pygm	97.285	54.9	150	39	27	459960	464810	475500	508340	524120	532990	0.894484	0.00279056
Q9JIA7	Sphingosine kinase 2 OS=Mus musculus OX=10090 GN=Sphk2 PE=1 SV=2	Sphk2	65.617	12.8	25	5	5	62145	66011	60842	69799	79293	62148	0.894707	0.224495
Q80TM6	R3H domain-containing protein 2 OS=Mus musculus OX=10090 GN=R3hdm2 PE=1 SV=2	R3hdm2	114.58	6	17	4	4	53605	60600	46859	60252	0	59747	0.894807	0.310955
O08638	Myosin-11 OS=Mus musculus OX=10090 GN=Myh11 PE=1 SV=1	Myh11	227.03	27.5	109	41	29	141560	147980	153750	164710	164100	166540	0.894903	0.0100553
Q922H1	Protein arginine N-methyltransferase 3 OS=Mus musculus OX=10090 GN=Prmt3 PE=1 SV=3	Prmt3	59.47	7	6	3	3	22715	0	26976	28592	27425	27267	0.894968	0.405286
Q8R3D1	TBC1 domain family member 13 OS=Mus musculus OX=10090 GN=Tbc1d13 PE=1 SV=1	Tbc1d13	46.452	9.8	10	3	3	111060	92383	101890	108130	122780	110250	0.894985	0.165684
Q9D6S7	Ribosome-recycling factor, mitochondrial OS=Mus musculus OX=10090 GN=Mrrf PE=1 SV=1	Mrrf	29.05	24.8	25	4	4	165930	146080	212650	248830	184130	153230	0.895034	0.596312
P11835	Integrin beta-2 OS=Mus musculus OX=10090 GN=Itgb2 PE=1 SV=2	Itgb2	85.025	15.7	24	8	8	52769	54017	51526	62847	52432	61588	0.895091	0.141309
P46978	Dolichyl-diphosphooligosaccharide--protein glycosyltransferase subunit STT3A OS=Mus musculus OX=10090 GN=Stt3a PE=1 SV=1	Stt3a	80.597	11.5	24	8	7	66780	78532	75598	75897	78525	92357	0.895173	0.232796
Q6P5F6	Zinc transporter ZIP10 OS=Mus musculus OX=10090 GN=Slc39a10 PE=1 SV=1	Slc39a10	94.393	21.6	59	13	13	1239800	1319400	1336300	1389100	1475200	1486300	0.895394	0.0247542
Q9CWG8	Protein arginine methyltransferase NDUFAF7, mitochondrial OS=Mus musculus OX=10090 GN=Ndufaf7 PE=1 SV=4	Ndufaf7	48.384	31.4	33	9	9	49793	46258	44274	49056	52528	55125	0.89545	0.083525
P32037	Solute carrier family 2, facilitated glucose transporter member 3 OS=Mus musculus OX=10090 GN=Slc2a3 PE=1 SV=1	Slc2a3	53.478	15	51	8	8	998040	1062700	1174200	1151400	1246000	1215000	0.89551	0.100795
Q6RHR9	Membrane-associated guanylate kinase, WW and PDZ domain-containing protein 1 OS=Mus musculus OX=10090 GN=Magi1 PE=1 SV=1	Magi1	161.97	14.8	48	13	13	97607	95654	92729	103010	109560	106730	0.895678	0.00909818
Q8C0L0	Thioredoxin-related transmembrane protein 4 OS=Mus musculus OX=10090 GN=Tmx4 PE=1 SV=2	Tmx4	37.131	20.6	36	5	5	257900	297340	328780	320800	347090	319000	0.895763	0.204883
Q811S7	Upstream-binding protein 1 OS=Mus musculus OX=10090 GN=Ubp1 PE=1 SV=1	Ubp1	60.211	16.3	32	6	5	139580	154140	126770	150420	163380	155610	0.895784	0.140036
Q9CXT8	Mitochondrial-processing peptidase subunit beta OS=Mus musculus OX=10090 GN=Pmpcb PE=1 SV=1	Pmpcb	54.614	26.8	36	11	10	110480	106720	109910	134850	108910	121400	0.895799	0.164608
Q6PNC0	DmX-like protein 1 OS=Mus musculus OX=10090 GN=Dmxl1 PE=1 SV=1	Dmxl1	336	8.3	53	18	16	259290	231090	233090	286700	270960	249730	0.89606	0.115112
Q8CCF0	U4/U6 small nuclear ribonucleoprotein Prp31 OS=Mus musculus OX=10090 GN=Prpf31 PE=1 SV=3	Prpf31	55.429	13	19	5	5	137000	100130	118070	168740	59184	168410	0.896214	0.973871
Q8BRK8	5'-AMP-activated protein kinase catalytic subunit alpha-2 OS=Mus musculus OX=10090 GN=Prkaa2 PE=1 SV=3	Prkaa2	62.022	17.6	24	8	7	48253	62520	79983	56975	82245	73611	0.896279	0.548396
P61222	ATP-binding cassette sub-family E member 1 OS=Mus musculus OX=10090 GN=Abce1 PE=1 SV=1	Abce1	67.314	29.5	74	14	14	190230	202340	217240	225790	233020	221530	0.896331	0.0544441
Q6NXM2	RCC1 and BTB domain-containing protein 1 OS=Mus musculus OX=10090 GN=Rcbtb1 PE=1 SV=1	Rcbtb1	58.379	8.5	9	3	3	17214	11604	10162	0	12758	16232	0.896401	0.60647
Q80ZK9	WD and tetratricopeptide repeats protein 1 OS=Mus musculus OX=10090 GN=Wdtc1 PE=1 SV=1	Wdtc1	75.732	5.3	5	2	2	11630	0	0	13738	11882	13302	0.896408
Q8VDD5	Myosin-9 OS=Mus musculus OX=10090 GN=Myh9 PE=1 SV=4	Myh9	226.37	44.1	330	73	57	597390	623390	653960	677620	710230	703380	0.896477	0.0211502
Q80YE4	Serine/threonine-protein kinase LMTK1 OS=Mus musculus OX=10090 GN=Aatk PE=1 SV=1	Aatk	144.61	5.9	17	5	5	32003	24404	25633	30904	26919	33687	0.896514	0.349498
Q3THE2	Myosin regulatory light chain 12B OS=Mus musculus OX=10090 GN=Myl12b PE=1 SV=2	Myl12b	19.779	55.8	52	8	3	679780	733740	871410	810400	863610	873630	0.896881	0.213952
Q5SW19	Clustered mitochondria protein homolog OS=Mus musculus OX=10090 GN=Cluh PE=1 SV=2	Cluh	148.07	14.9	51	14	14	92198	94377	83838	103500	98102	99875	0.896961	0.0497865
E9Q4N7	AT-rich interactive domain-containing protein 1B OS=Mus musculus OX=10090 GN=Arid1b PE=1 SV=2	Arid1b	242.88	6.3	11	8	7	173190	173320	0	226890	127290	225270	0.896997	0.782403
Q8BPQ7	Small G protein signaling modulator 1 OS=Mus musculus OX=10090 GN=Sgsm1 PE=1 SV=2	Sgsm1	123.19	15.6	61	14	12	169670	161980	173610	190440	175690	197130	0.897028	0.0532365
Q9WV85	Nucleoside diphosphate kinase 3 OS=Mus musculus OX=10090 GN=Nme3 PE=1 SV=3	Nme3	19.099	52.7	27	7	7	111880	112380	123080	123460	132040	131710	0.897033	0.045619
Q9CYG7	Mitochondrial import receptor subunit TOM34 OS=Mus musculus OX=10090 GN=Tomm34 PE=1 SV=1	Tomm34	34.278	51.5	56	13	13	331460	358650	360720	379210	391020	400990	0.89721	0.0263974
Q02819	Nucleobindin-1 OS=Mus musculus OX=10090 GN=Nucb1 PE=1 SV=2	Nucb1	53.408	37.7	60	14	14	128080	134560	156150	147940	158750	160060	0.897247	0.159651
Q60605	Myosin light polypeptide 6 OS=Mus musculus OX=10090 GN=Myl6 PE=1 SV=3	Myl6	16.93	55.6	55	8	7	1239300	1345000	1442000	1453100	1531500	1501700	0.897466	0.0769492
Q91WK2	Eukaryotic translation initiation factor 3 subunit H OS=Mus musculus OX=10090 GN=Eif3h PE=1 SV=1	Eif3h	39.832	36.4	62	11	11	332240	382240	387670	408330	465240	354450	0.897502	0.323165
Q8JZM4	Delta and Notch-like epidermal growth factor-related receptor OS=Mus musculus OX=10090 GN=Dner PE=1 SV=1	Dner	78.747	6	5	3	3	16864	20452	21716	0	21883	21963	0.897566	0.331717
Q71M36	Chondroitin sulfate proteoglycan 5 OS=Mus musculus OX=10090 GN=Cspg5 PE=1 SV=2	Cspg5	60.405	27.9	88	10	10	567490	585810	609090	625940	661460	676080	0.897585	0.024606
P62313	U6 snRNA-associated Sm-like protein LSm6 OS=Mus musculus OX=10090 GN=Lsm6 PE=1 SV=1	Lsm6	9.1275	23.8	8	2	2	106210	106040	127710	121950	127460	129280	0.897726	0.157385
Q3U2A8	Valine--tRNA ligase, mitochondrial OS=Mus musculus OX=10090 GN=Vars2 PE=1 SV=2	Vars2	118.46	5.4	20	4	4	29402	29218	33724	30463	38284	34117	0.897729	0.261099
Q6PD24	Ankyrin repeat domain-containing protein 13D OS=Mus musculus OX=10090 GN=Ankrd13d PE=1 SV=2	Ankrd13d	68.075	11.7	25	6	5	46042	43221	40628	52358	48603	43722	0.897763	0.169305
Q9ERE7	LRP chaperone MESD OS=Mus musculus OX=10090 GN=Mesd PE=1 SV=1	Mesd	25.206	24.6	25	5	5	173570	182020	173950	188340	201720	199750	0.897815	0.0152466
Q60673	Receptor-type tyrosine-protein phosphatase-like N OS=Mus musculus OX=10090 GN=Ptprn PE=1 SV=2	Ptprn	106.08	17	41	10	9	89996	81314	85521	91836	93984	100230	0.897854	0.0514849
Q3TLI0	Trafficking protein particle complex subunit 10 OS=Mus musculus OX=10090 GN=Trappc10 PE=1 SV=3	Trappc10	141.49	17	57	14	14	209000	213740	198400	241150	227210	223350	0.897977	0.0283877
Q8VHE0	Translocation protein SEC63 homolog OS=Mus musculus OX=10090 GN=Sec63 PE=1 SV=4	Sec63	87.869	22.8	51	13	13	44045	38893	39790	44488	45157	47011	0.89808	0.0593649
Q9JM13	Rab5 GDP/GTP exchange factor OS=Mus musculus OX=10090 GN=Rabgef1 PE=1 SV=1	Rabgef1	56.868	17.9	17	7	7	77291	77603	68190	82985	79851	85465	0.898442	0.0812441
Q8K0V2	DCN1-like protein 3 OS=Mus musculus OX=10090 GN=Dcun1d3 PE=2 SV=1	Dcun1d3	34.438	19.4	12	4	4	29110	27934	25740	34240	0	27170	0.898703	0.376867
Q9Z1D1	Eukaryotic translation initiation factor 3 subunit G OS=Mus musculus OX=10090 GN=Eif3g PE=1 SV=2	Eif3g	35.638	28.4	42	10	10	207270	222530	241420	244350	257650	244840	0.898747	0.0839366
Q6NS52	Diacylglycerol kinase beta OS=Mus musculus OX=10090 GN=Dgkb PE=1 SV=2	Dgkb	90.271	33	108	21	21	247970	268970	268520	283110	287760	303020	0.898809	0.0338725
P70663	SPARC-like protein 1 OS=Mus musculus OX=10090 GN=Sparcl1 PE=1 SV=3	Sparcl1	72.286	43.5	95	20	20	176490	165230	175800	191170	194510	189840	0.899222	0.00910226
P07901	Heat shock protein HSP 90-alpha OS=Mus musculus OX=10090 GN=Hsp90aa1 PE=1 SV=4	Hsp90aa1	84.787	55	213	37	26	6685600	6835600	6973400	7473700	7602700	7710000	0.899422	0.00218452
Q6NTA4	Ras-related GTP-binding protein B OS=Mus musculus OX=10090 GN=Rragb PE=1 SV=1	Rragb	43.191	23	41	8	2	121980	128500	153450	142760	161530	144800	0.899441	0.241895
P12970	60S ribosomal protein L7a OS=Mus musculus OX=10090 GN=Rpl7a PE=1 SV=2	Rpl7a	29.976	36.8	46	10	10	497370	529790	594290	569200	625800	607560	0.899526	0.142392
Q8VI75	Importin-4 OS=Mus musculus OX=10090 GN=Ipo4 PE=1 SV=1	Ipo4	119.27	17.9	41	14	14	4834100	4683700	4447100	5590400	5207400	4724700	0.899655	0.129071
Q9R020	Zinc finger Ran-binding domain-containing protein 2 OS=Mus musculus OX=10090 GN=Zranb2 PE=1 SV=2	Zranb2	37.35	18.8	27	7	7	139170	139860	159340	157380	160810	168990	0.899811	0.0944285
P47746	Cannabinoid receptor 1 OS=Mus musculus OX=10090 GN=Cnr1 PE=1 SV=1	Cnr1	52.83	17.3	25	6	6	281320	299480	288690	312970	314810	338520	0.899814	0.027633
Q9CZL5	Pterin-4-alpha-carbinolamine dehydratase 2 OS=Mus musculus OX=10090 GN=Pcbd2 PE=1 SV=2	Pcbd2	14.83	27.9	16	3	3	63864	73502	78601	73426	84468	82108	0.899855	0.223543
Q80YN3	Breast carcinoma-amplified sequence 1 homolog OS=Mus musculus OX=10090 GN=Bcas1 PE=1 SV=3	Bcas1	67.377	32.4	71	13	13	1165800	1211300	1295600	1321700	1373100	1386400	0.899907	0.0358116
P97351	40S ribosomal protein S3a OS=Mus musculus OX=10090 GN=Rps3a PE=1 SV=3	Rps3a	29.885	50	87	12	12	782400	808560	884250	888000	909830	952430	0.899991	0.0643402
Q8K207	Uncharacterized protein C1orf21 homolog OS=Mus musculus OX=10090 PE=1 SV=1	--	13.882	30.6	12	3	3	37420	34904	0	36083	42775	41683	0.899993	0.252741
P97742	Carnitine O-palmitoyltransferase 1, liver isoform OS=Mus musculus OX=10090 GN=Cpt1a PE=1 SV=4	Cpt1a	88.25	19	53	11	11	198890	201840	195430	207390	228980	226030	0.9	0.0322667
Q8BTZ7	Mannose-1-phosphate guanyltransferase beta OS=Mus musculus OX=10090 GN=Gmppb PE=1 SV=1	Gmppb	39.916	41.4	33	10	10	107550	112960	121720	120550	126340	133220	0.900345	0.0842523
Q8BHN3	Neutral alpha-glucosidase AB OS=Mus musculus OX=10090 GN=Ganab PE=1 SV=1	Ganab	106.91	41.2	197	31	31	1024600	1074400	1124400	1168400	1240100	1170700	0.900592	0.034028
Q3UM29	Conserved oligomeric Golgi complex subunit 7 OS=Mus musculus OX=10090 GN=Cog7 PE=1 SV=1	Cog7	86.072	6.8	10	4	4	26572	21393	23877	30026	23535	26208	0.900626	0.333428
Q8JZN7	Mitochondrial Rho GTPase 2 OS=Mus musculus OX=10090 GN=Rhot2 PE=1 SV=1	Rhot2	69.07	20	57	9	8	86315	87102	88040	90775	97597	101910	0.9007	0.0390617
Q921S7	39S ribosomal protein L37, mitochondrial OS=Mus musculus OX=10090 GN=Mrpl37 PE=1 SV=1	Mrpl37	48.34	30.5	40	9	9	110450	121400	116410	140930	119790	125920	0.900735	0.136113
P0C0A3	Charged multivesicular body protein 6 OS=Mus musculus OX=10090 GN=Chmp6 PE=1 SV=2	Chmp6	23.415	19.5	19	3	3	162470	176810	193920	187320	194650	209930	0.900828	0.157935
Q9ER88	28S ribosomal protein S29, mitochondrial OS=Mus musculus OX=10090 GN=Dap3 PE=1 SV=1	Dap3	44.699	25.1	28	8	8	96294	95558	114900	110820	115960	113740	0.900834	0.154669
Q9CPP6	NADH dehydrogenase [ubiquinone] 1 alpha subcomplex subunit 5 OS=Mus musculus OX=10090 GN=Ndufa5 PE=1 SV=3	Ndufa5	13.36	61.2	54	8	8	2520400	2693700	2570000	2853200	2847700	2940000	0.900844	0.00930343
Q3UTJ2	Sorbin and SH3 domain-containing protein 2 OS=Mus musculus OX=10090 GN=Sorbs2 PE=1 SV=2	Sorbs2	132.35	33.7	127	30	29	201440	214090	225990	229820	238290	244000	0.900872	0.048567
O54983	Ketimine reductase mu-crystallin OS=Mus musculus OX=10090 GN=Crym PE=1 SV=1	Crym	33.523	52.4	119	14	14	5249100	5478200	6073900	6001200	6340500	6307700	0.900898	0.0860004
Q99JG2	G-protein coupled receptor 37-like 1 OS=Mus musculus OX=10090 GN=Gpr37l1 PE=1 SV=2	Gpr37l1	52.728	12.1	34	6	6	441030	463180	486640	485830	524910	532820	0.901066	0.0610876
Q8K2H2	Deubiquitinase OTUD6B OS=Mus musculus OX=10090 GN=Otud6b PE=1 SV=1	Otud6b	33.758	18.7	7	3	3	75340	42170	0	65508	64908	65135	0.901376	0.704365
Q9R0L7	A-kinase anchor protein 8-like OS=Mus musculus OX=10090 GN=Akap8l PE=1 SV=1	Akap8l	71.453	9.2	18	5	5	41220	44084	36499	41302	46683	47127	0.901497	0.206632
P31650	Sodium- and chloride-dependent GABA transporter 3 OS=Mus musculus OX=10090 GN=Slc6a11 PE=1 SV=2	Slc6a11	69.96	17.4	44	10	9	1202400	1207800	1347800	1361700	1422300	1384600	0.901502	0.0562755
Q9D662	Protein transport protein Sec23B OS=Mus musculus OX=10090 GN=Sec23b PE=1 SV=1	Sec23b	86.436	21	31	12	8	53406	62759	64988	63783	67876	69271	0.901573	0.178238
Q5DTL9	Sodium-driven chloride bicarbonate exchanger OS=Mus musculus OX=10090 GN=Slc4a10 PE=1 SV=2	Slc4a10	125.82	29.5	140	29	22	832830	870400	926860	956890	998160	962090	0.901599	0.0364931
Q00493	Carboxypeptidase E OS=Mus musculus OX=10090 GN=Cpe PE=1 SV=2	Cpe	53.255	47.9	97	18	18	737630	765710	856820	848590	866450	902540	0.901657	0.0958998
Q99LB6	Methionine adenosyltransferase 2 subunit beta OS=Mus musculus OX=10090 GN=Mat2b PE=1 SV=1	Mat2b	37.392	41.9	58	10	10	267000	267760	269600	286460	293600	312030	0.901658	0.015826
Q91YL3	Uridine-cytidine kinase-like 1 OS=Mus musculus OX=10090 GN=Uckl1 PE=1 SV=1	Uckl1	60.841	16.2	16	6	6	45637	46362	39924	47339	52095	46863	0.901748	0.147007
Q8K273	ER membrane protein complex subunit 5 OS=Mus musculus OX=10090 GN=Mmgt1 PE=1 SV=1	Mmgt1	14.677	23.7	12	2	2	118970	133250	126910	126490	149580	144360	0.901767	0.168262
P47743	Metabotropic glutamate receptor 8 OS=Mus musculus OX=10090 GN=Grm8 PE=1 SV=2	Grm8	101.83	7.2	9	4	4	12506	25286	16522	8468.2	23071	28688	0.901818	0.958995
Q68FL4	Putative adenosylhomocysteinase 3 OS=Mus musculus OX=10090 GN=Ahcyl2 PE=1 SV=1	Ahcyl2	66.899	42.6	45	21	10	181910	203990	238170	228920	229450	233570	0.901913	0.235339
Q99LG2	Transportin-2 OS=Mus musculus OX=10090 GN=Tnpo2 PE=1 SV=1	Tnpo2	100.46	28.7	68	17	14	231530	247390	240490	260250	270380	266800	0.902161	0.00969656
Q60803	TNF receptor-associated factor 3 OS=Mus musculus OX=10090 GN=Traf3 PE=1 SV=2	Traf3	64.293	37.4	51	15	15	124060	129860	136220	142240	139390	150820	0.902162	0.0452628
Q8BYK6	YTH domain-containing family protein 3 OS=Mus musculus OX=10090 GN=Ythdf3 PE=1 SV=2	Ythdf3	63.961	10.6	8	5	3	86315	91717	92020	111160	96508	91665	0.902179	0.17805
Q6P8I4	PEST proteolytic signal-containing nuclear protein OS=Mus musculus OX=10090 GN=Pcnp PE=1 SV=1	Pcnp	18.963	29.8	15	4	4	110830	104690	126460	115140	128400	135510	0.902203	0.231557
P62281	40S ribosomal protein S11 OS=Mus musculus OX=10090 GN=Rps11 PE=1 SV=3	Rps11	18.431	50.6	46	8	8	465430	488670	584210	552340	572370	580210	0.902277	0.202759
Q7TPG8	Chemokine-like protein TAFA-1 OS=Mus musculus OX=10090 GN=Tafa1 PE=1 SV=1	Tafa1	14.873	22.6	9	2	2	29946	29014	0	38089	28655	31270	0.90232	0.445662
Q61490	CD166 antigen OS=Mus musculus OX=10090 GN=Alcam PE=1 SV=3	Alcam	65.091	36.7	89	16	16	876350	932110	957790	1034000	1010100	1021500	0.902352	0.018953
P62305	Small nuclear ribonucleoprotein E OS=Mus musculus OX=10090 GN=Snrpe PE=1 SV=1	Snrpe	10.803	52.2	13	3	3	400510	403100	325090	397630	437420	415680	0.902433	0.231884
P47963	60S ribosomal protein L13 OS=Mus musculus OX=10090 GN=Rpl13 PE=1 SV=3	Rpl13	24.305	39.3	34	8	8	798640	823670	875420	897790	921190	948640	0.902483	0.0301632
O35593	26S proteasome non-ATPase regulatory subunit 14 OS=Mus musculus OX=10090 GN=Psmd14 PE=1 SV=2	Psmd14	34.577	38.4	38	8	8	267510	288980	293990	303590	309030	329670	0.902567	0.0552608
Q8BIJ7	RUN and FYVE domain-containing protein 1 OS=Mus musculus OX=10090 GN=Rufy1 PE=1 SV=1	Rufy1	80.376	15	23	8	7	48146	46255	43744	52543	54449	46062	0.90259	0.157362
Q61768	Kinesin-1 heavy chain OS=Mus musculus OX=10090 GN=Kif5b PE=1 SV=3	Kif5b	109.55	48.1	134	38	29	273510	291350	307700	309350	327050	330280	0.902636	0.0599861
Q8CFI7	DNA-directed RNA polymerase II subunit RPB2 OS=Mus musculus OX=10090 GN=Polr2b PE=1 SV=2	Polr2b	133.91	11.4	27	9	9	70703	72645	81664	78655	84299	86300	0.902742	0.118659
Q9CXV1	Succinate dehydrogenase [ubiquinone] cytochrome b small subunit, mitochondrial OS=Mus musculus OX=10090 GN=Sdhd PE=1 SV=2	Sdhd	17.014	10.7	10	2	2	430730	461380	469660	487540	502090	518790	0.902779	0.032368
Q6P5E8	Diacylglycerol kinase theta OS=Mus musculus OX=10090 GN=Dgkq PE=1 SV=1	Dgkq	102.25	13.4	29	9	9	95693	93084	81946	96405	109880	93548	0.902913	0.212177
Q8BXK8	Arf-GAP with GTPase, ANK repeat and PH domain-containing protein 1 OS=Mus musculus OX=10090 GN=Agap1 PE=1 SV=1	Agap1	94.41	24.4	39	15	11	130110	118260	119680	135080	143790	128690	0.903057	0.0814856
Q8BGR2	Volume-regulated anion channel subunit LRRC8D OS=Mus musculus OX=10090 GN=Lrrc8d PE=1 SV=1	Lrrc8d	98.112	14.4	28	9	9	33822	36357	38592	47551	38758	34132	0.903106	0.416785
Q8VC30	Triokinase/FMN cyclase OS=Mus musculus OX=10090 GN=Tkfc PE=1 SV=1	Tkfc	59.69	18.9	28	7	7	84833	94264	86874	93053	100080	101350	0.903179	0.0698527
Q68EF8	Rap guanine nucleotide exchange factor-like 1 OS=Mus musculus OX=10090 GN=Rapgefl1 PE=1 SV=2	Rapgefl1	73.694	15	20	7	7	102980	112620	111230	99019	150720	112120	0.903197	0.534378
Q99K28	ADP-ribosylation factor GTPase-activating protein 2 OS=Mus musculus OX=10090 GN=Arfgap2 PE=1 SV=1	Arfgap2	56.598	24	24	9	9	87094	94825	86721	92404	111740	93273	0.903244	0.222065
Q9QX11	Cytohesin-1 OS=Mus musculus OX=10090 GN=Cyth1 PE=1 SV=2	Cyth1	46.273	24.9	16	8	4	51711	59994	57840	59413	0	65716	0.903308	0.233713
Q3U7U3	F-box only protein 7 OS=Mus musculus OX=10090 GN=Fbxo7 PE=1 SV=2	Fbxo7	57.648	10.9	18	3	3	165960	174140	167490	191700	182310	187860	0.903394	0.00805701
Q5SQM0	Echinoderm microtubule-associated protein-like 6 OS=Mus musculus OX=10090 GN=Eml6 PE=2 SV=1	Eml6	217.94	3.4	11	6	4	0	170210	182190	148570	172630	263820	0.903559	0.77009
Q69ZU6	Thrombospondin type-1 domain-containing protein 7A OS=Mus musculus OX=10090 GN=Thsd7a PE=1 SV=2	Thsd7a	183.53	8.6	44	10	10	63979	60693	60440	68533	68658	67653	0.903673	0.0057743
O70400	PDZ and LIM domain protein 1 OS=Mus musculus OX=10090 GN=Pdlim1 PE=1 SV=4	Pdlim1	35.774	16.2	10	4	4	70342	70305	58459	71576	72704	76025	0.903774	0.178656
Q9QZS3	Protein numb homolog OS=Mus musculus OX=10090 GN=Numb PE=1 SV=1	Numb	70.812	10	17	6	4	56241	51437	51167	56778	64794	54168	0.903864	0.183846
Q7TQ95	Endoplasmic reticulum junction formation protein lunapark OS=Mus musculus OX=10090 GN=Lnpk PE=1 SV=1	Lnpk	47.499	39.5	34	11	11	180800	182580	196020	204430	203120	211320	0.903906	0.0229165
Q8VCE6	5'(3')-deoxyribonucleotidase, mitochondrial OS=Mus musculus OX=10090 GN=Nt5m PE=1 SV=1	Nt5m	25.602	28.2	12	5	5	71438	54132	74962	33373	107890	80586	0.903912	0.999355
Q8BH60	Golgi-associated PDZ and coiled-coil motif-containing protein OS=Mus musculus OX=10090 GN=Gopc PE=1 SV=1	Gopc	50.662	15.6	19	5	5	49348	54174	40008	49312	55980	53453	0.904154	0.330808
Q8BI72	CDKN2A-interacting protein OS=Mus musculus OX=10090 GN=Cdkn2aip PE=1 SV=1	Cdkn2aip	59.744	15.8	30	7	7	33629	33040	38960	38373	39579	38870	0.904188	0.122841
P11438	Lysosome-associated membrane glycoprotein 1 OS=Mus musculus OX=10090 GN=Lamp1 PE=1 SV=2	Lamp1	43.865	10.3	19	4	4	212120	208730	247370	237990	253620	247370	0.904246	0.145284
P14211	Calreticulin OS=Mus musculus OX=10090 GN=Calr PE=1 SV=1	Calr	47.994	51.2	144	21	21	2557700	2697900	2915800	2911100	3062300	3057900	0.904787	0.0713695
Q4VA53	Sister chromatid cohesion protein PDS5 homolog B OS=Mus musculus OX=10090 GN=Pds5b PE=1 SV=1	Pds5b	164.42	11.8	40	12	10	88053	87089	79597	86837	108890	85817	0.904793	0.320759
O70493	Sorting nexin-12 OS=Mus musculus OX=10090 GN=Snx12 PE=1 SV=1	Snx12	19.116	47.3	37	8	6	533700	532860	558160	586950	614890	593820	0.904804	0.00836337
P59108	Copine-2 OS=Mus musculus OX=10090 GN=Cpne2 PE=1 SV=1	Cpne2	61.035	22.3	33	10	9	119840	109020	95315	129880	109520	118860	0.90486	0.285166
A2BH40	AT-rich interactive domain-containing protein 1A OS=Mus musculus OX=10090 GN=Arid1a PE=1 SV=1	Arid1a	242.09	6.7	27	10	9	131410	131890	148390	149040	157910	147970	0.904972	0.0876413
P62317	Small nuclear ribonucleoprotein Sm D2 OS=Mus musculus OX=10090 GN=Snrpd2 PE=1 SV=1	Snrpd2	13.527	46.6	24	5	5	505610	522320	511170	500980	593970	605590	0.905065	0.189589
Q8VDL4	ADP-dependent glucokinase OS=Mus musculus OX=10090 GN=Adpgk PE=1 SV=2	Adpgk	53.902	8.3	13	3	3	58853	45438	35679	47241	53733	53668	0.905123	0.474851
Q9QZC2	Plexin-C1 OS=Mus musculus OX=10090 GN=Plxnc1 PE=1 SV=1	Plxnc1	176.47	8.5	38	9	9	48299	52870	47039	57109	54994	51638	0.905137	0.0951417
Q61233	Plastin-2 OS=Mus musculus OX=10090 GN=Lcp1 PE=1 SV=4	Lcp1	70.148	24.6	32	13	9	80262	87154	78078	88902	95762	86532	0.905227	0.0900932
Q8K1N4	Spermatogenesis-associated serine-rich protein 2 OS=Mus musculus OX=10090 GN=Spats2 PE=1 SV=1	Spats2	58.955	9.4	6	3	3	25635	28134	24967	28523	0	29451	0.905417	0.128538
Q6PHU5	Sortilin OS=Mus musculus OX=10090 GN=Sort1 PE=1 SV=1	Sort1	91.199	16.2	33	9	9	281340	293660	256400	296180	304860	317210	0.905418	0.0877379
Q80SY4	E3 ubiquitin-protein ligase MIB1 OS=Mus musculus OX=10090 GN=Mib1 PE=1 SV=1	Mib1	110.09	8.1	11	5	5	33738	32064	31002	34032	38370	34502	0.905523	0.0949982
Q8BUY5	Complex I assembly factor TIMMDC1, mitochondrial OS=Mus musculus OX=10090 GN=Timmdc1 PE=1 SV=1	Timmdc1	31.791	16.1	19	4	4	45659	46923	39680	48931	44300	52801	0.905706	0.244259
Q9D1Q6	Endoplasmic reticulum resident protein 44 OS=Mus musculus OX=10090 GN=Erp44 PE=1 SV=1	Erp44	46.852	37.9	70	13	13	351660	336400	384880	371460	405450	407730	0.90571	0.115744
Q91WE2	PSME3-interacting protein OS=Mus musculus OX=10090 GN=Psme3ip1 PE=1 SV=1	Psme3ip1	28.702	9.8	7	2	2	0	40154	0	40356	0	48302	0.905818
Q64096	Guanine nucleotide exchange factor DBS OS=Mus musculus OX=10090 GN=Mcf2l PE=1 SV=2	Mcf2l	129.11	6	19	5	4	31058	30452	41001	34900	40214	38052	0.905846	0.365082
P80560	Receptor-type tyrosine-protein phosphatase N2 OS=Mus musculus OX=10090 GN=Ptprn2 PE=1 SV=2	Ptprn2	111.5	22.4	83	16	15	178850	183870	175340	195450	194910	203470	0.906084	0.00727437
Q99MN1	Lysine--tRNA ligase OS=Mus musculus OX=10090 GN=Kars1 PE=1 SV=1	Kars1	67.839	29.9	78	16	16	429450	432740	419770	477070	448590	489160	0.906094	0.0229392
Q9Z1P6	NADH dehydrogenase [ubiquinone] 1 alpha subcomplex subunit 7 OS=Mus musculus OX=10090 GN=Ndufa7 PE=1 SV=3	Ndufa7	12.575	54.9	33	6	6	1089700	1370500	1734700	1441400	1638000	1549400	0.906261	0.455178
P0DN34	NADH dehydrogenase [ubiquinone] 1 beta subcomplex subunit 1 OS=Mus musculus OX=10090 GN=Ndufb1 PE=1 SV=1	Ndufb1	6.954	68.4	18	4	4	737920	739950	748980	749760	914530	792410	0.90644	0.185906
Q9QY76	Vesicle-associated membrane protein-associated protein B OS=Mus musculus OX=10090 GN=Vapb PE=1 SV=3	Vapb	26.946	37.9	39	10	9	1113600	1131500	1165200	1196800	1259400	1306100	0.90644	0.0268393
P84104	Serine/arginine-rich splicing factor 3 OS=Mus musculus OX=10090 GN=Srsf3 PE=1 SV=1	Srsf3	19.329	26.2	14	4	3	796150	817420	793430	843150	913330	898790	0.906499	0.0202652
E9PVA8	eIF-2-alpha kinase activator GCN1 OS=Mus musculus OX=10090 GN=Gcn1 PE=1 SV=1	Gcn1	293.02	22	142	41	41	113330	113250	108580	125370	129090	115190	0.906696	0.05862
Q8CGY8	UDP-N-acetylglucosamine--peptide N-acetylglucosaminyltransferase 110 kDa subunit OS=Mus musculus OX=10090 GN=Ogt PE=1 SV=2	Ogt	116.95	43.1	163	32	32	493740	515680	528030	544300	576940	574330	0.906745	0.0225796
Q68FL6	Methionine--tRNA ligase, cytoplasmic OS=Mus musculus OX=10090 GN=Mars1 PE=1 SV=1	Mars1	101.43	41.6	110	28	28	329510	328310	325410	353860	367480	362980	0.906771	0.00113103
Q6ZWN5	40S ribosomal protein S9 OS=Mus musculus OX=10090 GN=Rps9 PE=1 SV=3	Rps9	22.591	39.7	53	11	11	496260	527260	548560	562060	570530	600660	0.907013	0.0503808
Q922H4	Mannose-1-phosphate guanyltransferase alpha OS=Mus musculus OX=10090 GN=Gmppa PE=1 SV=1	Gmppa	46.244	26.7	33	8	8	145380	143450	151770	155720	167820	162230	0.907014	0.0240138
P62307	Small nuclear ribonucleoprotein F OS=Mus musculus OX=10090 GN=Snrpf PE=1 SV=1	Snrpf	9.7251	24.4	30	3	3	219760	224680	258150	252710	260540	261300	0.907094	0.124243
Q9CZ04	COP9 signalosome complex subunit 7a OS=Mus musculus OX=10090 GN=Cops7a PE=1 SV=2	Cops7a	30.224	49.5	38	10	10	321950	328690	343030	347470	382400	365520	0.907138	0.0437881
Q8BHS6	Armadillo repeat-containing X-linked protein 3 OS=Mus musculus OX=10090 GN=Armcx3 PE=1 SV=1	Armcx3	42.619	19.3	20	5	5	104900	109490	100400	111800	113110	122050	0.90728	0.059217
Q9JHU9	Inositol-3-phosphate synthase 1 OS=Mus musculus OX=10090 GN=Isyna1 PE=1 SV=1	Isyna1	60.931	37.7	69	16	16	220580	240430	244570	263340	243360	270950	0.907323	0.0983758
Q923G2	DNA-directed RNA polymerases I, II, and III subunit RPABC3 OS=Mus musculus OX=10090 GN=Polr2h PE=1 SV=3	Polr2h	17.143	33.3	19	4	4	104070	98098	111910	99753	111780	134600	0.907391	0.39385
Q3TEL6	E3 ubiquitin ligase Rnf157 OS=Mus musculus OX=10090 GN=Rnf157 PE=1 SV=2	Rnf157	74.533	5.4	4	3	2	0	21461	24797	0	25488	0	0.907447
O35286	ATP-dependent RNA helicase DHX15 OS=Mus musculus OX=10090 GN=Dhx15 PE=1 SV=2	Dhx15	91.006	28.1	101	19	18	313820	316420	266210	323650	324200	339940	0.907531	0.163118
Q68FD9	UPF0606 protein KIAA1549 OS=Mus musculus OX=10090 GN=Kiaa1549 PE=1 SV=3	Kiaa1549	209.22	17.2	85	22	22	160440	169900	159730	174420	184580	180940	0.907638	0.0199714
Q64314	Hematopoietic progenitor cell antigen CD34 OS=Mus musculus OX=10090 GN=Cd34 PE=1 SV=1	Cd34	40.982	10.2	5	3	3	82866	94951	98583	102250	100760	0	0.907673	0.241065
O35405	5'-3' exonuclease PLD3 OS=Mus musculus OX=10090 GN=Pld3 PE=1 SV=1	Pld3	54.388	18.4	34	7	6	350150	374930	371920	404680	385870	417970	0.907722	0.037916
Q9JMD0	BUB3-interacting and GLEBS motif-containing protein ZNF207 OS=Mus musculus OX=10090 GN=Znf207 PE=1 SV=1	Znf207	52.792	9.5	28	4	4	111570	136720	122640	136440	138080	134080	0.907807	0.166922
P53811	Phosphatidylinositol transfer protein beta isoform OS=Mus musculus OX=10090 GN=Pitpnb PE=1 SV=2	Pitpnb	31.487	49.8	39	11	9	170550	176530	212290	182540	218770	214790	0.907921	0.332613
Q91X56	Sphingosine 1-phosphate receptor 5 OS=Mus musculus OX=10090 GN=S1pr5 PE=1 SV=1	S1pr5	42.33	10	5	2	2	26155	0	0	28806	0	0	0.907971
Q8R4E6	Purine-rich element-binding protein gamma OS=Mus musculus OX=10090 GN=Purg PE=1 SV=1	Purg	39.937	26.3	26	6	5	76292	106240	73264	91975	117300	72370	0.908221	0.643314
Q69Z99	Zinc finger protein 512 OS=Mus musculus OX=10090 GN=Znf512 PE=2 SV=2	Znf512	63.908	25.4	39	9	9	96976	99076	82397	99946	101030	105590	0.908284	0.176752
O54692	Centromere/kinetochore protein zw10 homolog OS=Mus musculus OX=10090 GN=Zw10 PE=1 SV=3	Zw10	88.062	9.8	18	5	5	422630	516250	526310	641580	534390	436970	0.908397	0.53638
Q8BGZ1	Hippocalcin-like protein 4 OS=Mus musculus OX=10090 GN=Hpcal4 PE=1 SV=3	Hpcal4	22.215	76.4	105	12	10	1320000	1368200	1342000	1438100	1503200	1494500	0.908562	0.0052318
Q8BMI3	ADP-ribosylation factor-binding protein GGA3 OS=Mus musculus OX=10090 GN=Gga3 PE=1 SV=2	Gga3	77.972	31.8	61	14	13	114740	113300	109060	126620	122860	121510	0.90865	0.00810245
O35857	Mitochondrial import inner membrane translocase subunit TIM44 OS=Mus musculus OX=10090 GN=Timm44 PE=1 SV=2	Timm44	51.091	31	59	12	12	451600	481090	556840	541040	557980	540080	0.908749	0.189117
Q99MI1	ELKS/Rab6-interacting/CAST family member 1 OS=Mus musculus OX=10090 GN=Erc1 PE=1 SV=1	Erc1	128.33	22.3	83	22	18	100980	104950	116210	114270	118440	121740	0.908845	0.101215
Q68EF0	Rab-3A-interacting protein OS=Mus musculus OX=10090 GN=Rab3ip PE=1 SV=1	Rab3ip	47.133	25.7	16	6	6	52545	46529	49733	50241	60722	52766	0.908862	0.233945
Q9CXZ1	NADH dehydrogenase [ubiquinone] iron-sulfur protein 4, mitochondrial OS=Mus musculus OX=10090 GN=Ndufs4 PE=1 SV=3	Ndufs4	19.784	25.1	26	4	4	2032200	2157100	2427400	2438200	2566000	2275500	0.908925	0.196946
Q9D883	Splicing factor U2AF 35 kDa subunit OS=Mus musculus OX=10090 GN=U2af1 PE=1 SV=4	U2af1	27.815	27.6	28	5	5	332510	325820	357090	362790	379480	374870	0.908946	0.0357704
Q62415	Apoptosis-stimulating of p53 protein 1 OS=Mus musculus OX=10090 GN=Ppp1r13b PE=1 SV=2	Ppp1r13b	119.17	14.4	31	9	9	57756	57406	57032	60023	65298	64122	0.908949	0.0214211
F8VPU2	FERM, ARHGEF and pleckstrin domain-containing protein 1 OS=Mus musculus OX=10090 GN=Farp1 PE=1 SV=1	Farp1	118.87	32.9	150	26	26	995250	1010600	1031200	1096800	1103500	1140800	0.908997	0.00394881
Q9QX47	Protein SON OS=Mus musculus OX=10090 GN=Son PE=1 SV=2	Son	265.65	3.8	18	7	7	52417	52200	63283	62520	62680	59499	0.909047	0.205755
Q9WUM3	Coronin-1B OS=Mus musculus OX=10090 GN=Coro1b PE=1 SV=1	Coro1b	53.912	28.3	50	10	10	1020900	1084200	1114900	1137800	1201900	1202400	0.909065	0.0396275
Q8BGZ4	Cell division cycle protein 23 homolog OS=Mus musculus OX=10090 GN=Cdc23 PE=1 SV=2	Cdc23	68.561	17.1	28	8	8	42182	41623	58715	50158	61015	45598	0.909097	0.514933
Q99J45	Nuclear receptor-binding protein OS=Mus musculus OX=10090 GN=Nrbp1 PE=1 SV=1	Nrbp1	59.865	23.6	49	9	9	110730	142850	95687	113260	146690	124190	0.909218	0.499934
Q9Z2D0	Myotubularin-related protein 9 OS=Mus musculus OX=10090 GN=Mtmr9 PE=1 SV=2	Mtmr9	62.907	25.5	56	11	11	84493	85933	95659	98872	95468	98312	0.90922	0.0748914
P27773	Protein disulfide-isomerase A3 OS=Mus musculus OX=10090 GN=Pdia3 PE=1 SV=2	Pdia3	56.678	57	162	25	25	1490300	1568900	1676300	1676200	1769200	1762900	0.909222	0.0660084
P57776	Elongation factor 1-delta OS=Mus musculus OX=10090 GN=Eef1d PE=1 SV=3	Eef1d	31.293	43.4	76	12	10	512390	531250	545660	548880	588820	610150	0.909289	0.0587318
P97855	Ras GTPase-activating protein-binding protein 1 OS=Mus musculus OX=10090 GN=G3bp1 PE=1 SV=1	G3bp1	51.828	32.9	43	12	10	511040	520940	533540	554570	583320	583600	0.909398	0.0107252
Q8QZY9	Splicing factor 3B subunit 4 OS=Mus musculus OX=10090 GN=Sf3b4 PE=1 SV=1	Sf3b4	44.355	9	10	2	2	101620	88332	32139	77292	85514	0	0.90943	0.688773
Q9Z2Z6	Mitochondrial carnitine/acylcarnitine carrier protein OS=Mus musculus OX=10090 GN=Slc25a20 PE=1 SV=1	Slc25a20	33.026	25.2	24	6	6	156710	193150	156270	188460	183920	184130	0.909472	0.230201
Q8VBW6	NEDD8-activating enzyme E1 regulatory subunit OS=Mus musculus OX=10090 GN=Nae1 PE=1 SV=1	Nae1	60.273	45.1	83	18	18	332210	344480	362690	365540	388920	388260	0.909567	0.0435575
P53996	CCHC-type zinc finger nucleic acid binding protein OS=Mus musculus OX=10090 GN=Cnbp PE=1 SV=2	Cnbp	19.592	35.4	34	5	5	275740	263950	294740	301460	311090	304830	0.909579	0.0455553
P61082	NEDD8-conjugating enzyme Ubc12 OS=Mus musculus OX=10090 GN=Ube2m PE=1 SV=1	Ube2m	20.9	24.6	20	4	4	316360	344630	379440	372290	392380	379170	0.909594	0.150117
Q9WUR9	Adenylate kinase 4, mitochondrial OS=Mus musculus OX=10090 GN=Ak4 PE=1 SV=1	Ak4	25.061	57.4	78	10	10	562070	580200	599100	617530	655690	640670	0.909859	0.0204049
Q8VC42	Regulator of MON1-CCZ1 complex OS=Mus musculus OX=10090 GN=Rmc1 PE=2 SV=1	Rmc1	74.922	24.8	39	11	11	75291	78150	75692	80991	92689	78140	0.909908	0.159901
P35821	Tyrosine-protein phosphatase non-receptor type 1 OS=Mus musculus OX=10090 GN=Ptpn1 PE=1 SV=2	Ptpn1	49.593	24.1	8	8	8	100130	111790	86825	108350	113560	106400	0.909948	0.259722
Q3UKJ7	WD40 repeat-containing protein SMU1 OS=Mus musculus OX=10090 GN=Smu1 PE=2 SV=2	Smu1	57.543	21.4	45	8	8	98088	98683	94222	112380	107200	100210	0.90995	0.0616009
Q91WC0	Actin-histidine N-methyltransferase OS=Mus musculus OX=10090 GN=Setd3 PE=1 SV=1	Setd3	67.175	20.4	31	9	9	70437	72237	64824	73078	73325	81628	0.909955	0.126604
Q641K1	Cytosolic carboxypeptidase 1 OS=Mus musculus OX=10090 GN=Agtpbp1 PE=1 SV=2	Agtpbp1	137.2	8.8	27	8	8	46045	48816	45549	56628	49588	48070	0.910063	0.167067
P30999	Catenin delta-1 OS=Mus musculus OX=10090 GN=Ctnnd1 PE=1 SV=2	Ctnnd1	104.92	31.1	91	20	20	202400	200640	206270	223610	227310	218580	0.910097	0.00253848
Q63850	Nuclear pore glycoprotein p62 OS=Mus musculus OX=10090 GN=Nup62 PE=1 SV=2	Nup62	53.254	18.6	40	6	6	79780	76023	102260	88783	100940	93798	0.910208	0.364225
Q03141	MAP/microtubule affinity-regulating kinase 3 OS=Mus musculus OX=10090 GN=Mark3 PE=1 SV=2	Mark3	84.389	41.3	86	21	12	204440	215880	226280	224210	241740	244400	0.910256	0.0778284
Q7TQK5	Coiled-coil domain-containing protein 93 OS=Mus musculus OX=10090 GN=Ccdc93 PE=1 SV=1	Ccdc93	72.602	28.1	46	15	15	123570	124800	121300	128060	133740	144310	0.910271	0.0608818
Q8C7R4	Ubiquitin-like modifier-activating enzyme 6 OS=Mus musculus OX=10090 GN=Uba6 PE=1 SV=1	Uba6	117.96	39.3	144	31	31	142790	138930	138900	151840	154120	156120	0.910275	0.00152082
Q91WK1	SPRY domain-containing protein 4 OS=Mus musculus OX=10090 GN=Spryd4 PE=1 SV=1	Spryd4	23.275	19.3	23	4	4	47860	41850	38378	50382	43425	46889	0.910388	0.280947
Q99PV0	Pre-mRNA-processing-splicing factor 8 OS=Mus musculus OX=10090 GN=Prpf8 PE=1 SV=2	Prpf8	273.61	26.1	190	48	47	402590	396910	398450	436780	434220	444860	0.910393	0.000371195
Q9D7S7	60S ribosomal protein L22-like 1 OS=Mus musculus OX=10090 GN=Rpl22l1 PE=1 SV=1	Rpl22l1	14.467	19.7	10	2	2	61975	57983	62736	65210	68952	66499	0.910461	0.032973
Q64373	Bcl-2-like protein 1 OS=Mus musculus OX=10090 GN=Bcl2l1 PE=1 SV=1	Bcl2l1	26.132	15	10	3	3	77915	83253	79086	90855	90374	82646	0.910484	0.0638967
Q9CRY7	Lysophospholipase D GDPD1 OS=Mus musculus OX=10090 GN=Gdpd1 PE=1 SV=1	Gdpd1	35.866	45.2	46	10	10	202830	219280	224930	226670	235940	247950	0.910606	0.0812815
Q8VDJ3	Vigilin OS=Mus musculus OX=10090 GN=Hdlbp PE=1 SV=1	Hdlbp	141.74	29.4	138	28	28	251940	251040	277290	270900	286290	299670	0.910616	0.0983929
Q3UGC7	Eukaryotic translation initiation factor 3 subunit J-A OS=Mus musculus OX=10090 GN=Eif3j1 PE=2 SV=1	Eif3j1	29.343	26.1	21	6	6	251350	257790	305820	287020	302900	304980	0.910672	0.206907
Q8VEA4	Mitochondrial intermembrane space import and assembly protein 40 OS=Mus musculus OX=10090 GN=Chchd4 PE=1 SV=1	Chchd4	15.525	36.7	14	3	3	398060	421580	431500	449060	469860	454840	0.910741	0.0269275
Q8BXA0	Leucine-rich repeat and fibronectin type-III domain-containing protein 5 OS=Mus musculus OX=10090 GN=Lrfn5 PE=1 SV=1	Lrfn5	79.371	9.5	13	4	4	29654	32839	45907	34908	38910	45196	0.910817	0.524409
Q9DC22	DDB1- and CUL4-associated factor 6 OS=Mus musculus OX=10090 GN=Dcaf6 PE=1 SV=1	Dcaf6	97.587	4.2	5	3	3	0	21705	28520	27809	0	27332	0.910847	0.589431
Q8K0X8	Fasciculation and elongation protein zeta-1 OS=Mus musculus OX=10090 GN=Fez1 PE=1 SV=2	Fez1	45.214	5.9	12	2	2	56710	58490	62214	60060	72448	62254	0.910927	0.22702
Q8BWY3	Eukaryotic peptide chain release factor subunit 1 OS=Mus musculus OX=10090 GN=Etf1 PE=1 SV=4	Etf1	49.03	21.5	54	8	8	191460	192460	218030	211940	224980	223880	0.910941	0.111757
P07309	Transthyretin OS=Mus musculus OX=10090 GN=Ttr PE=1 SV=1	Ttr	15.776	39.5	30	4	4	1216400	1203300	1356800	1302700	1414900	1428000	0.910966	0.123208
Q6ZQ29	Serine/threonine-protein kinase TAO2 OS=Mus musculus OX=10090 GN=Taok2 PE=1 SV=3	Taok2	139.3	11.5	42	11	10	83457	81980	84264	87904	94078	92073	0.911135	0.0126824
Q8BWS5	G protein-regulated inducer of neurite outgrowth 3 OS=Mus musculus OX=10090 GN=Gprin3 PE=1 SV=1	Gprin3	80.484	25	35	13	13	70208	75536	74710	75474	80410	86068	0.911148	0.105715
Q9D710	Thioredoxin-related transmembrane protein 2 OS=Mus musculus OX=10090 GN=Tmx2 PE=1 SV=1	Tmx2	33.942	27.1	43	7	7	307280	333400	354630	365370	370870	356120	0.911156	0.09347
Q8CH09	SURP and G-patch domain-containing protein 2 OS=Mus musculus OX=10090 GN=Sugp2 PE=1 SV=2	Sugp2	118.1	24.5	73	19	19	428990	453240	452880	462660	483940	518590	0.91122	0.0715394
P22682	E3 ubiquitin-protein ligase CBL OS=Mus musculus OX=10090 GN=Cbl PE=1 SV=3	Cbl	100.56	19.9	41	12	10	51245	60450	58268	64035	63735	58748	0.911242	0.174289
Q8BW22	Calcium-responsive transactivator OS=Mus musculus OX=10090 GN=Ss18l1 PE=1 SV=1	Ss18l1	43.729	14.2	14	4	4	55527	56326	53139	58014	61300	61738	0.911296	0.0243654
Q8VHJ5	Serine/threonine-protein kinase MARK1 OS=Mus musculus OX=10090 GN=Mark1 PE=1 SV=2	Mark1	88.334	33	38	19	10	160830	159550	169570	175290	179110	183240	0.911298	0.0155199
P21995	Embigin OS=Mus musculus OX=10090 GN=Emb PE=1 SV=2	Emb	37.064	16.4	23	5	5	121490	124230	129790	128280	141970	141800	0.911321	0.0764933
Q3UMY5	Echinoderm microtubule-associated protein-like 4 OS=Mus musculus OX=10090 GN=Eml4 PE=1 SV=1	Eml4	110.03	18.4	48	13	12	85939	88202	92866	95362	93505	104100	0.911389	0.0829549
Q99L47	Hsc70-interacting protein OS=Mus musculus OX=10090 GN=St13 PE=1 SV=1	St13	41.655	23.7	64	8	8	1105200	1137800	1219900	1221600	1353900	1223700	0.911481	0.108631
P21981	Protein-glutamine gamma-glutamyltransferase 2 OS=Mus musculus OX=10090 GN=Tgm2 PE=1 SV=4	Tgm2	77.06	19.2	45	10	10	105660	111660	126200	115950	131120	129770	0.911581	0.22595
Q6ZPZ3	Zinc finger CCCH domain-containing protein 4 OS=Mus musculus OX=10090 GN=Zc3h4 PE=1 SV=2	Zc3h4	140.97	6	14	4	4	39355	35088	24494	37858	33312	37357	0.911635	0.498284
P59672	Ankyrin repeat and SAM domain-containing protein 1A OS=Mus musculus OX=10090 GN=Anks1a PE=1 SV=3	Anks1a	125.24	2.5	2	2	2	0	65406	176900	151790	113970	0	0.911747	0.756682
Q9D8E6	60S ribosomal protein L4 OS=Mus musculus OX=10090 GN=Rpl4 PE=1 SV=3	Rpl4	47.153	41.8	95	16	16	1042500	1035500	1030100	1116200	1163800	1128800	0.911787	0.00205616
Q6PEV3	WAS/WASL-interacting protein family member 2 OS=Mus musculus OX=10090 GN=Wipf2 PE=1 SV=1	Wipf2	46.297	23.4	31	9	9	109120	115680	96360	123210	110400	118590	0.911868	0.20815
Q9CR21	Acyl carrier protein, mitochondrial OS=Mus musculus OX=10090 GN=Ndufab1 PE=1 SV=1	Ndufab1	17.37	15.4	22	3	3	860880	941840	1226300	1038400	1168600	1114500	0.911943	0.410127
Q8BP67	60S ribosomal protein L24 OS=Mus musculus OX=10090 GN=Rpl24 PE=1 SV=2	Rpl24	17.779	25.5	24	4	4	833880	883090	932370	958710	906110	1040100	0.912018	0.149533
Q9DBN4	Putative monooxygenase p33MONOX OS=Mus musculus OX=10090 GN=P33monox PE=1 SV=1	P33monox	32.715	16.5	14	4	4	54022	56125	40160	53093	49356	62357	0.912024	0.481027
O88569	Heterogeneous nuclear ribonucleoproteins A2/B1 OS=Mus musculus OX=10090 GN=Hnrnpa2b1 PE=1 SV=2	Hnrnpa2b1	37.402	64.6	126	19	18	4332400	4802300	5570900	5115300	5545100	5460200	0.912224	0.278141
Q80U78	Pumilio homolog 1 OS=Mus musculus OX=10090 GN=Pum1 PE=1 SV=2	Pum1	126.62	14.5	48	12	10	57577	59973	55955	62731	62895	64568	0.912253	0.014099
Q3TWI9	CSC1-like protein 2 OS=Mus musculus OX=10090 GN=Tmem63b PE=1 SV=1	Tmem63b	94.774	5.2	20	4	4	104240	100060	74105	94300	103200	107680	0.912265	0.425487
P17665	Cytochrome c oxidase subunit 7C, mitochondrial OS=Mus musculus OX=10090 GN=Cox7c PE=1 SV=1	Cox7c	7.3325	28.6	14	2	2	997760	839750	935240	752600	1050600	1235700	0.912419	0.658669
Q8CGP2	Histone H2B type 1-P OS=Mus musculus OX=10090 GN=Hist1h2bp PE=1 SV=3	Hist1h2bp	13.992	41.3	51	6	3	8951800	9764800	11064000	10250000	11367000	11022000	0.912424	0.240908
Q80WB5	Protein N-terminal glutamine amidohydrolase OS=Mus musculus OX=10090 GN=Ntaq1 PE=1 SV=1	Ntaq1	24.336	22	14	3	3	49143	51800	54160	58579	52096	59307	0.912467	0.143588
O35127	Protein C10 OS=Mus musculus OX=10090 GN=Grcc10 PE=1 SV=1	Grcc10	13.194	67.5	33	5	5	311550	305640	315600	337080	344260	340920	0.912478	0.00118617
Q9D8U8	Sorting nexin-5 OS=Mus musculus OX=10090 GN=Snx5 PE=1 SV=1	Snx5	46.797	42.8	71	15	15	324800	357650	366950	389220	377440	383370	0.912498	0.0718484
Q9WVE8	Protein kinase C and casein kinase substrate in neurons protein 2 OS=Mus musculus OX=10090 GN=Pacsin2 PE=1 SV=1	Pacsin2	55.832	21.8	53	9	9	246790	274360	286140	280590	306000	298050	0.912563	0.142763
Q9EST4	Proteasome assembly chaperone 2 OS=Mus musculus OX=10090 GN=Psmg2 PE=1 SV=1	Psmg2	29.524	10.6	12	3	3	58259	45545	41882	54182	47402	58055	0.912597	0.444194
Q62351	Transferrin receptor protein 1 OS=Mus musculus OX=10090 GN=Tfrc PE=1 SV=1	Tfrc	85.73	29.6	85	20	20	1982400	2265600	2331700	2364500	2403800	2441200	0.912643	0.138831
Q0VBF8	Protein stum homolog OS=Mus musculus OX=10090 GN=Stum PE=1 SV=1	Stum	15.005	21.3	15	2	2	1553300	1850100	2011300	1932800	1998300	2001800	0.912657	0.276278
Q9Z0H4	CUGBP Elav-like family member 2 OS=Mus musculus OX=10090 GN=Celf2 PE=1 SV=1	Celf2	54.27	21.3	60	9	8	576410	611650	631470	630980	672100	689780	0.913024	0.0727756
Q8R0F6	Integrin-linked kinase-associated serine/threonine phosphatase 2C OS=Mus musculus OX=10090 GN=Ilkap PE=1 SV=1	Ilkap	42.774	28.3	28	9	9	33458	35554	39056	35321	40675	42366	0.91303	0.274386
Q8C0C7	Phenylalanine--tRNA ligase alpha subunit OS=Mus musculus OX=10090 GN=Farsa PE=1 SV=1	Farsa	57.598	43.9	70	17	17	216980	253580	246270	250080	271040	263990	0.913031	0.157521
O08807	Peroxiredoxin-4 OS=Mus musculus OX=10090 GN=Prdx4 PE=1 SV=1	Prdx4	31.052	45.6	36	9	7	1236700	1262700	985060	1277400	1203400	1335500	0.913047	0.321226
Q9WTQ5	A-kinase anchor protein 12 OS=Mus musculus OX=10090 GN=Akap12 PE=1 SV=1	Akap12	180.69	32.4	125	32	32	412450	443580	447740	464780	478660	484210	0.913228	0.0334107
S4R1M9	Oxysterol-binding protein-related protein 10 OS=Mus musculus OX=10090 GN=Osbpl10 PE=1 SV=1	Osbpl10	83.855	11.2	20	7	5	124930	136990	150800	146620	147850	157420	0.91332	0.188341
Q6P6M7	O-phosphoseryl-tRNA(Sec) selenium transferase OS=Mus musculus OX=10090 GN=Sepsecs PE=1 SV=2	Sepsecs	55.325	4.6	9	2	2	1256600	1671100	0	1580000	1589300	1639000	0.913327	0.608315
Q9CWR0	Rho guanine nucleotide exchange factor 25 OS=Mus musculus OX=10090 GN=Arhgef25 PE=1 SV=1	Arhgef25	68.262	18	26	8	7	114670	144870	127200	130780	141610	151020	0.913394	0.30451
Q9QZ88	Vacuolar protein sorting-associated protein 29 OS=Mus musculus OX=10090 GN=Vps29 PE=1 SV=1	Vps29	20.495	57.1	59	9	9	652990	680060	694670	718280	767770	733750	0.91347	0.0277486
O70305	Ataxin-2 OS=Mus musculus OX=10090 GN=Atxn2 PE=1 SV=1	Atxn2	136.48	12	39	10	10	109000	108670	120270	118790	119080	132080	0.913475	0.134528
Q60864	Stress-induced-phosphoprotein 1 OS=Mus musculus OX=10090 GN=Stip1 PE=1 SV=1	Stip1	62.581	53.6	166	29	29	1757500	1802100	1985700	1958600	2034900	2076900	0.913498	0.0892625
O35954	Membrane-associated phosphatidylinositol transfer protein 1 OS=Mus musculus OX=10090 GN=Pitpnm1 PE=1 SV=1	Pitpnm1	134.94	33	118	27	27	314410	319150	294920	341480	326980	347900	0.913535	0.040601
Q3U3E2	Protein FAM117B OS=Mus musculus OX=10090 GN=Fam117b PE=1 SV=1	Fam117b	61.344	8.6	11	3	3	33254	24070	0	27830	31105	35187	0.913559	0.554247
Q9D517	1-acyl-sn-glycerol-3-phosphate acyltransferase gamma OS=Mus musculus OX=10090 GN=Agpat3 PE=1 SV=2	Agpat3	43.295	21.5	46	9	9	138560	153760	175320	172070	172310	167500	0.913573	0.239074
Q2WF71	Leucine-rich repeat and fibronectin type III domain-containing protein 1 OS=Mus musculus OX=10090 GN=Lrfn1 PE=1 SV=1	Lrfn1	81.944	16.4	31	9	8	39675	37921	39941	41379	44280	42984	0.913668	0.0240997
Q9CRA4	Methylsterol monooxygenase 1 OS=Mus musculus OX=10090 GN=Msmo1 PE=1 SV=1	Msmo1	34.772	8.5	7	2	2	65900	65583	58954	65303	64789	78336	0.913682	0.289671
Q80SW1	S-adenosylhomocysteine hydrolase-like protein 1 OS=Mus musculus OX=10090 GN=Ahcyl1 PE=1 SV=1	Ahcyl1	58.951	47.2	151	22	11	2854900	3040400	3197500	3184600	3407000	3360100	0.913693	0.0786412
Q9DBG9	Tax1-binding protein 3 OS=Mus musculus OX=10090 GN=Tax1bp3 PE=1 SV=1	Tax1bp3	13.722	25	8	2	2	69118	79965	0	0	79494	83668	0.913712	0.411175
Q9DCJ1	Target of rapamycin complex subunit LST8 OS=Mus musculus OX=10090 GN=Mlst8 PE=1 SV=1	Mlst8	35.851	38.7	39	8	7	166910	167410	193740	180290	194420	203180	0.913773	0.204187
O35969	Guanidinoacetate N-methyltransferase OS=Mus musculus OX=10090 GN=Gamt PE=1 SV=1	Gamt	26.336	56.8	51	8	8	195450	213240	223880	233170	233590	225430	0.913868	0.091451
Q8C078	Calcium/calmodulin-dependent protein kinase kinase 2 OS=Mus musculus OX=10090 GN=Camkk2 PE=1 SV=2	Camkk2	64.617	46.4	63	19	19	261350	259360	274400	281130	307020	281880	0.913888	0.0575106
P26048	Gamma-aminobutyric acid receptor subunit alpha-2 OS=Mus musculus OX=10090 GN=Gabra2 PE=1 SV=1	Gabra2	51.138	18.8	13	6	4	85836	80374	81163	87324	93984	89372	0.913895	0.0393116
Q9EQU5	Protein SET OS=Mus musculus OX=10090 GN=Set PE=1 SV=1	Set	33.377	22.8	34	5	5	716460	767340	812830	808930	867210	836480	0.914038	0.0946749
Q9CR09	Ubiquitin-fold modifier-conjugating enzyme 1 OS=Mus musculus OX=10090 GN=Ufc1 PE=1 SV=1	Ufc1	19.481	22.8	24	5	5	93622	98285	119120	110890	112070	117310	0.914059	0.276634
P62849	40S ribosomal protein S24 OS=Mus musculus OX=10090 GN=Rps24 PE=1 SV=1	Rps24	15.423	28.6	30	3	3	531720	568710	610030	578180	648030	644880	0.914152	0.173529
P25444	40S ribosomal protein S2 OS=Mus musculus OX=10090 GN=Rps2 PE=1 SV=3	Rps2	31.231	42.7	50	10	10	817390	863690	824410	928000	877650	935090	0.914166	0.0271133
Q8CGC4	Protein LSM14 homolog B OS=Mus musculus OX=10090 GN=Lsm14b PE=1 SV=3	Lsm14b	42.309	26.5	19	5	5	81120	84960	86773	88685	95232	92644	0.914276	0.0356044
Q8R1Z9	RING finger protein 121 OS=Mus musculus OX=10090 GN=Rnf121 PE=1 SV=1	Rnf121	37.986	11.3	9	3	3	0	43501	0	45156	49082	48499	0.91429
Q9EPR4	Solute carrier family 23 member 2 OS=Mus musculus OX=10090 GN=Slc23a2 PE=1 SV=2	Slc23a2	70.048	10.2	16	4	4	64651	65002	67066	70004	70297	74845	0.914351	0.0218359
Q7TPB0	Phospholipid phosphatase-related protein type 3 OS=Mus musculus OX=10090 GN=Plppr3 PE=1 SV=1	Plppr3	76.692	6.4	14	3	3	66509	57204	58188	57814	71383	69707	0.914517	0.346685
P97370	Sodium/potassium-transporting ATPase subunit beta-3 OS=Mus musculus OX=10090 GN=Atp1b3 PE=1 SV=1	Atp1b3	31.775	57.9	62	11	11	662630	644660	887720	774880	823330	801910	0.914542	0.39094
Q922B2	Aspartate--tRNA ligase, cytoplasmic OS=Mus musculus OX=10090 GN=Dars1 PE=1 SV=2	Dars1	57.147	61.9	157	27	27	457460	490560	491320	503710	519590	550440	0.914598	0.0638724
Q8BML9	Glutamine--tRNA ligase OS=Mus musculus OX=10090 GN=Qars1 PE=1 SV=1	Qars1	87.676	32.8	91	20	20	132150	138800	145130	144950	158790	151150	0.914683	0.0774951
Q8VDH1	F-box only protein 21 OS=Mus musculus OX=10090 GN=Fbxo21 PE=1 SV=1	Fbxo21	72.172	19.5	23	8	8	75083	72140	63856	82834	72090	75842	0.914688	0.22938
P40630	Transcription factor A, mitochondrial OS=Mus musculus OX=10090 GN=Tfam PE=1 SV=2	Tfam	27.987	22.2	17	5	5	144780	170770	206190	171160	195160	204040	0.914756	0.44716
Q9QZQ8	Core histone macro-H2A.1 OS=Mus musculus OX=10090 GN=Macroh2a1 PE=1 SV=4	Macroh2a1	39.289	57.7	126	16	14	1484800	1522000	1467000	1587800	1637600	1665300	0.914757	0.00728909
Q9D7S9	Charged multivesicular body protein 5 OS=Mus musculus OX=10090 GN=Chmp5 PE=1 SV=1	Chmp5	24.575	16.9	9	2	2	192030	228980	217940	211020	262880	224280	0.915165	0.358172
Q9CRA7	ATP synthase subunit s, mitochondrial OS=Mus musculus OX=10090 GN=Dmac2l PE=1 SV=1	Dmac2l	23.275	37	25	5	5	101190	106870	116990	111300	126930	116930	0.915221	0.194332
Q8CI51	PDZ and LIM domain protein 5 OS=Mus musculus OX=10090 GN=Pdlim5 PE=1 SV=4	Pdlim5	63.299	27.2	51	12	12	234700	236390	244490	249630	270080	262080	0.91531	0.0281145
Q8K1X1	WD repeat-containing protein 11 OS=Mus musculus OX=10090 GN=Wdr11 PE=1 SV=1	Wdr11	135.94	11.4	31	10	10	75022	77952	66192	78792	80533	80117	0.91532	0.142298
Q6PHS9	Voltage-dependent calcium channel subunit alpha-2/delta-2 OS=Mus musculus OX=10090 GN=Cacna2d2 PE=1 SV=1	Cacna2d2	130.38	18.9	49	17	15	76067	84849	88852	91322	92734	88803	0.915374	0.131564
Q60817	Nascent polypeptide-associated complex subunit alpha OS=Mus musculus OX=10090 GN=Naca PE=1 SV=1	Naca	23.384	26	20	4	4	747930	848840	846680	877590	855770	935840	0.915424	0.145517
Q01768	Nucleoside diphosphate kinase B OS=Mus musculus OX=10090 GN=Nme2 PE=1 SV=1	Nme2	17.363	83.6	62	12	7	2466600	2320800	2520000	2458500	2772800	2750800	0.915473	0.130222
Q62178	Semaphorin-4A OS=Mus musculus OX=10090 GN=Sema4a PE=1 SV=2	Sema4a	83.42	9.7	22	5	5	39371	34692	37994	44275	37839	40278	0.915558	0.213285
Q5XG69	Soluble lamin-associated protein of 75 kDa OS=Mus musculus OX=10090 GN=Fam169a PE=1 SV=3	Fam169a	73.239	23.2	43	9	9	250640	241190	217400	261910	257870	254860	0.915561	0.105915
Q9D3A8	Carboxyl-terminal PDZ ligand of neuronal nitric oxide synthase protein OS=Mus musculus OX=10090 GN=Nos1ap PE=1 SV=3	Nos1ap	55.873	11.9	15	5	5	45186	38502	38827	43856	44385	45567	0.915603	0.163251
Q5HZI2	C2 calcium-dependent domain-containing protein 4C OS=Mus musculus OX=10090 GN=C2cd4c PE=1 SV=1	C2cd4c	44.614	39.1	26	9	9	97363	93360	97275	107380	105670	101470	0.915675	0.0156575
P20152	Vimentin OS=Mus musculus OX=10090 GN=Vim PE=1 SV=3	Vim	53.687	62.7	165	29	22	1214300	1277500	1490000	1416800	1475100	1456200	0.915756	0.217136
Q9DB50	AP-1 complex subunit sigma-2 OS=Mus musculus OX=10090 GN=Ap1s2 PE=1 SV=1	Ap1s2	18.929	18.8	14	3	2	98693	89567	102150	102610	99209	115250	0.915921	0.219977
O89084	cAMP-specific 3',5'-cyclic phosphodiesterase 4A OS=Mus musculus OX=10090 GN=Pde4a PE=1 SV=2	Pde4a	93.557	18.5	30	13	8	122730	111560	111580	116590	128990	132020	0.915969	0.153354
Q61316	Heat shock 70 kDa protein 4 OS=Mus musculus OX=10090 GN=Hspa4 PE=1 SV=1	Hspa4	94.132	61.6	287	43	41	2015200	2101700	2253400	2246200	2320300	2387500	0.916063	0.0753892
Q8CGC7	Bifunctional glutamate/proline--tRNA ligase OS=Mus musculus OX=10090 GN=Eprs1 PE=1 SV=4	Eprs1	170.08	45.2	247	49	49	277310	297390	309160	313750	322350	328670	0.916135	0.0626763
Q61543	Golgi apparatus protein 1 OS=Mus musculus OX=10090 GN=Glg1 PE=1 SV=1	Glg1	133.73	33.5	162	31	31	285130	299450	313580	320440	327260	332630	0.916181	0.0404156
Q7TQH0	Ataxin-2-like protein OS=Mus musculus OX=10090 GN=Atxn2l PE=1 SV=1	Atxn2l	110.65	26	74	20	20	162110	165500	166880	181760	182510	175450	0.916197	0.00453015
O88745	Scrapie-responsive protein 1 OS=Mus musculus OX=10090 GN=Scrg1 PE=2 SV=1	Scrg1	11.173	23.5	14	2	2	137540	133940	114190	139960	139890	141080	0.916233	0.193587
P41105	60S ribosomal protein L28 OS=Mus musculus OX=10090 GN=Rpl28 PE=1 SV=2	Rpl28	15.733	35	18	5	5	404940	406150	488040	441790	488870	487170	0.916281	0.267389
Q8BXQ2	GPI transamidase component PIG-T OS=Mus musculus OX=10090 GN=Pigt PE=1 SV=2	Pigt	65.704	14.3	26	7	7	49003	53446	58414	58661	58023	58870	0.916316	0.151958
Q8K4P8	E3 ubiquitin-protein ligase HECW1 OS=Mus musculus OX=10090 GN=Hecw1 PE=1 SV=3	Hecw1	179.47	5.2	22	7	6	24965	24140	24676	25194	26798	28521	0.916386	0.081195
Q3TBL6	Tumor necrosis factor alpha-induced protein 8-like protein 3 OS=Mus musculus OX=10090 GN=Tnfaip8l3 PE=1 SV=1	Tnfaip8l3	23.242	14.2	12	2	2	103620	119060	116570	127720	126590	115880	0.916421	0.172874
Q99JY0	Trifunctional enzyme subunit beta, mitochondrial OS=Mus musculus OX=10090 GN=Hadhb PE=1 SV=1	Hadhb	51.386	42.9	104	18	18	535700	587680	638010	624150	643180	654590	0.916474	0.162334
P27612	Phospholipase A-2-activating protein OS=Mus musculus OX=10090 GN=Plaa PE=1 SV=4	Plaa	87.22	41.2	113	22	22	288300	292630	293490	307830	316610	329580	0.916564	0.013491
P18572	Basigin OS=Mus musculus OX=10090 GN=Bsg PE=1 SV=2	Bsg	42.444	25.7	58	10	10	828420	912870	991570	950090	1024000	1007500	0.916578	0.190538
P81117	Nucleobindin-2 OS=Mus musculus OX=10090 GN=Nucb2 PE=1 SV=2	Nucb2	50.304	19	12	6	6	22313	28459	37343	32708	34318	29093	0.916728	0.533202
P11499	Heat shock protein HSP 90-beta OS=Mus musculus OX=10090 GN=Hsp90ab1 PE=1 SV=3	Hsp90ab1	83.28	57.5	357	40	28	8423800	9000800	10124000	9685000	10167000	10197000	0.916789	0.187014
Q3THW5	Histone H2A.V OS=Mus musculus OX=10090 GN=H2az2 PE=1 SV=3	H2az2	13.509	31.2	32	4	2	8107700	8774100	9202600	9130200	9687400	9634300	0.916789	0.101563
P32883	GTPase KRas OS=Mus musculus OX=10090 GN=Kras PE=1 SV=1	Kras	21.656	46	32	7	3	534010	566410	559900	561880	616500	632410	0.916904	0.0997044
Q9CZM2	60S ribosomal protein L15 OS=Mus musculus OX=10090 GN=Rpl15 PE=1 SV=4	Rpl15	24.146	45.6	54	13	13	2965300	2934600	3056400	3160400	3318800	3288200	0.916958	0.0109839
Q9R1Z8	Vinexin OS=Mus musculus OX=10090 GN=Sorbs3 PE=1 SV=1	Sorbs3	82.348	4.9	12	2	2	42815	37255	36225	41763	43669	41379	0.917073	0.176474
Q9CR11	YEATS domain-containing protein 4 OS=Mus musculus OX=10090 GN=Yeats4 PE=2 SV=1	Yeats4	26.529	8.8	6	2	2	383110	413630	397220	390340	420690	490870	0.91709	0.310199
Q9R0P5	Destrin OS=Mus musculus OX=10090 GN=Dstn PE=1 SV=3	Dstn	18.521	77	64	12	11	7657400	7648100	8618700	8326100	9041200	8718500	0.917135	0.131349
Q8BGS2	BolA-like protein 2 OS=Mus musculus OX=10090 GN=Bola2 PE=1 SV=1	Bola2	10.214	73.3	29	5	5	229520	249510	253210	242830	278890	276670	0.917146	0.190822
Q80VC9	Calmodulin-regulated spectrin-associated protein 3 OS=Mus musculus OX=10090 GN=Camsap3 PE=1 SV=1	Camsap3	135.17	28.7	73	22	22	177360	178240	182150	189410	199540	197280	0.917302	0.00841561
P11627	Neural cell adhesion molecule L1 OS=Mus musculus OX=10090 GN=L1cam PE=1 SV=1	L1cam	140.97	27.5	142	27	27	695580	703000	761660	760630	794240	800020	0.917342	0.0566023
Q9CR41	Huntingtin-interacting protein K OS=Mus musculus OX=10090 GN=Hypk PE=1 SV=3	Hypk	13.651	59.5	9	4	3	232880	313070	242890	0	263090	310180	0.917357	0.543628
Q8BPU7	Engulfment and cell motility protein 1 OS=Mus musculus OX=10090 GN=Elmo1 PE=1 SV=2	Elmo1	83.935	13.3	24	7	6	413590	460550	427390	465810	473200	479550	0.917501	0.0572845
Q8CHK3	Lysophospholipid acyltransferase 7 OS=Mus musculus OX=10090 GN=Mboat7 PE=1 SV=1	Mboat7	53.435	14.2	19	4	4	107850	105220	198840	174120	179390	95419	0.917539	0.76708
Q8VE97	Serine/arginine-rich splicing factor 4 OS=Mus musculus OX=10090 GN=Srsf4 PE=2 SV=1	Srsf4	55.979	12.7	19	6	4	137760	132060	186310	161990	158580	176420	0.917785	0.440393
P24472	Glutathione S-transferase A4 OS=Mus musculus OX=10090 GN=Gsta4 PE=1 SV=3	Gsta4	25.564	36	33	7	7	832350	966070	886430	941530	975780	1007900	0.917832	0.139877
Q8VDK1	Deaminated glutathione amidase OS=Mus musculus OX=10090 GN=Nit1 PE=1 SV=2	Nit1	35.705	55.1	36	11	11	158900	165280	177880	168470	182660	195860	0.91786	0.195247
Q8BGC0	HIV Tat-specific factor 1 homolog OS=Mus musculus OX=10090 GN=Htatsf1 PE=1 SV=1	Htatsf1	86.239	20.7	51	11	11	82714	94571	87804	92711	97563	98515	0.917933	0.114225
Q922S4	cGMP-dependent 3',5'-cyclic phosphodiesterase OS=Mus musculus OX=10090 GN=Pde2a PE=1 SV=4	Pde2a	105.62	43.9	151	30	30	626440	628900	667910	694350	706660	693840	0.918085	0.0164435
Q9JIF0	Protein arginine N-methyltransferase 1 OS=Mus musculus OX=10090 GN=Prmt1 PE=1 SV=1	Prmt1	42.435	38	69	12	9	276580	317090	338170	308120	348110	358750	0.918087	0.313488
Q8VEH8	Endoplasmic reticulum lectin 1 OS=Mus musculus OX=10090 GN=Erlec1 PE=1 SV=1	Erlec1	54.906	28.8	43	9	9	81412	100330	79243	86323	104600	93341	0.918108	0.398081
Q8BVL3	Sorting nexin-17 OS=Mus musculus OX=10090 GN=Snx17 PE=1 SV=2	Snx17	52.797	7	8	2	2	0	0	30838	33588	0	0	0.918126
Q91XD7	Protein disulfide isomerase Creld1 OS=Mus musculus OX=10090 GN=Creld1 PE=1 SV=1	Creld1	45.717	42.6	43	14	14	299460	301140	329520	323850	346380	342790	0.918165	0.0831034
Q8BVG8	Probable N-acetyltransferase 14 OS=Mus musculus OX=10090 GN=Nat14 PE=1 SV=1	Nat14	21.777	24.3	13	4	4	153620	179240	189070	201750	178530	188160	0.91818	0.28691
Q60692	Proteasome subunit beta type-6 OS=Mus musculus OX=10090 GN=Psmb6 PE=1 SV=3	Psmb6	25.378	34.5	32	5	5	673260	707630	791130	736840	806290	822290	0.918239	0.213128
Q91W43	Glycine dehydrogenase (decarboxylating), mitochondrial OS=Mus musculus OX=10090 GN=Gldc PE=1 SV=1	Gldc	113.27	33.5	72	23	23	169500	173090	183100	187540	192280	192670	0.918252	0.0252973
Q9JLN9	Serine/threonine-protein kinase mTOR OS=Mus musculus OX=10090 GN=Mtor PE=1 SV=2	Mtor	288.79	31.5	245	57	57	150110	152580	155660	164380	169310	165440	0.918298	0.00349582
O70152	Dolichol-phosphate mannosyltransferase subunit 1 OS=Mus musculus OX=10090 GN=Dpm1 PE=1 SV=1	Dpm1	29.174	41.2	28	10	10	111310	123730	122720	128120	132300	129120	0.918417	0.0713061
P62823	Ras-related protein Rab-3C OS=Mus musculus OX=10090 GN=Rab3c PE=1 SV=1	Rab3c	25.872	49.8	75	9	6	1912200	2000700	2076300	2157700	2146900	2215500	0.918575	0.0293938
P56695	Wolframin OS=Mus musculus OX=10090 GN=Wfs1 PE=1 SV=1	Wfs1	100.58	22	70	17	17	255930	248940	266560	278680	276910	284130	0.918675	0.0161949
A2ARP1	Inositol hexakisphosphate and diphosphoinositol-pentakisphosphate kinase 1 OS=Mus musculus OX=10090 GN=Ppip5k1 PE=1 SV=1	Ppip5k1	159.92	13.2	36	11	11	1147300	1056700	1191100	1115900	1255800	1323900	0.918687	0.247066
Q6PCP5	Mitochondrial fission factor OS=Mus musculus OX=10090 GN=Mff PE=1 SV=1	Mff	32.931	52.9	83	15	15	506220	541680	530030	553310	587580	576660	0.91871	0.0336162
Q8BH79	Anoctamin-10 OS=Mus musculus OX=10090 GN=Ano10 PE=1 SV=1	Ano10	76.187	5.9	15	3	3	35375	44524	44111	56427	50145	28410	0.918715	0.839321
Q99LF4	RNA-splicing ligase RtcB homolog OS=Mus musculus OX=10090 GN=Rtcb PE=1 SV=1	Rtcb	55.249	48.5	121	20	20	456070	481030	523900	517030	532850	540080	0.918891	0.112188
Q8CIB5	Fermitin family homolog 2 OS=Mus musculus OX=10090 GN=Fermt2 PE=1 SV=1	Fermt2	77.8	34.6	89	19	19	368230	384580	391630	386520	424700	434210	0.918912	0.1052
Q8BG81	Polymerase delta-interacting protein 3 OS=Mus musculus OX=10090 GN=Poldip3 PE=1 SV=1	Poldip3	46.132	13.8	14	4	4	57298	71778	53615	62946	66084	69779	0.918927	0.381086
P68254	14-3-3 protein theta OS=Mus musculus OX=10090 GN=Ywhaq PE=1 SV=1	Ywhaq	27.778	66.1	108	17	12	5421600	5731400	6263100	6050300	6480800	6421000	0.918954	0.143209
P04627	Serine/threonine-protein kinase A-Raf OS=Mus musculus OX=10090 GN=Araf PE=1 SV=2	Araf	67.581	15.6	25	9	5	161140	171820	170610	170600	199220	178160	0.918957	0.17633
Q01405	Protein transport protein Sec23A OS=Mus musculus OX=10090 GN=Sec23a PE=1 SV=2	Sec23a	86.161	40.5	117	25	21	302330	315910	336480	341430	346070	351230	0.919122	0.0567396
O35136	Neural cell adhesion molecule 2 OS=Mus musculus OX=10090 GN=Ncam2 PE=1 SV=1	Ncam2	93.203	31.8	95	21	21	634330	636850	692770	692620	734830	709220	0.919164	0.0644472
Q8BFR4	N-acetylglucosamine-6-sulfatase OS=Mus musculus OX=10090 GN=Gns PE=1 SV=1	Gns	61.174	13.8	19	7	7	112260	100790	98363	114920	115200	108670	0.919192	0.129088
A2AN08	E3 ubiquitin-protein ligase UBR4 OS=Mus musculus OX=10090 GN=Ubr4 PE=1 SV=1	Ubr4	572.28	20.3	292	75	75	802640	855140	828510	875340	899580	929790	0.919245	0.0290396
P62843	40S ribosomal protein S15 OS=Mus musculus OX=10090 GN=Rps15 PE=1 SV=2	Rps15	17.04	47.6	30	5	5	826390	951200	1120200	962020	1167100	1023000	0.919315	0.445402
Q9DBR2	Protein FAM13C OS=Mus musculus OX=10090 GN=Fam13c PE=1 SV=2	Fam13c	66.98	16.3	21	6	6	71613	76966	118510	93931	106060	90539	0.919316	0.548575
Q9JKS5	Intracellular hyaluronan-binding protein 4 OS=Mus musculus OX=10090 GN=Habp4 PE=1 SV=2	Habp4	45.924	28.2	31	8	8	185730	206040	234800	208470	243360	229620	0.919466	0.347923
Q6ZQ08	CCR4-NOT transcription complex subunit 1 OS=Mus musculus OX=10090 GN=Cnot1 PE=1 SV=2	Cnot1	266.8	15.2	113	28	28	165290	166660	170240	181040	174790	190280	0.919577	0.0333629
Q60629	Ephrin type-A receptor 5 OS=Mus musculus OX=10090 GN=Epha5 PE=1 SV=2	Epha5	97.055	9.4	5	7	3	31299	14991	0	24882	26312	24305	0.919681	0.754502
Q9D8W7	OCIA domain-containing protein 2 OS=Mus musculus OX=10090 GN=Ociad2 PE=1 SV=1	Ociad2	16.925	68.2	53	9	9	417980	416470	487820	459480	488120	490010	0.91977	0.20038
Q91WQ3	Tyrosine--tRNA ligase, cytoplasmic OS=Mus musculus OX=10090 GN=Yars1 PE=1 SV=3	Yars1	59.105	59.7	129	28	28	384500	403430	456560	433190	454770	465030	0.919807	0.195613
O55142	60S ribosomal protein L35a OS=Mus musculus OX=10090 GN=Rpl35a PE=1 SV=2	Rpl35a	12.554	20.9	17	3	3	145890	179250	196190	180420	207890	178460	0.919826	0.427575
P80315	T-complex protein 1 subunit delta OS=Mus musculus OX=10090 GN=Cct4 PE=1 SV=3	Cct4	58.066	50.8	120	23	23	1011500	1070000	1079300	1121800	1169000	1145400	0.919853	0.02365
O89112	Glutathione S-transferase LANCL1 OS=Mus musculus OX=10090 GN=Lancl1 PE=1 SV=1	Lancl1	45.341	47.6	96	14	14	974510	1085600	1154900	1085900	1217400	1191800	0.919862	0.235665
A2AWA9	Rab GTPase-activating protein 1 OS=Mus musculus OX=10090 GN=Rabgap1 PE=1 SV=1	Rabgap1	120.8	33.7	112	26	26	355510	354320	379800	401230	377450	405840	0.919892	0.0589619
P56394	Cytochrome c oxidase copper chaperone OS=Mus musculus OX=10090 GN=Cox17 PE=1 SV=2	Cox17	6.784	46	9	2	2	100430	0	0	118710	99641	0	0.919895
P01898	H-2 class I histocompatibility antigen, Q10 alpha chain OS=Mus musculus OX=10090 GN=H2-Q10 PE=1 SV=3	H2-Q10	37.251	15.7	14	4	2	47693	52640	40258	55987	45357	51489	0.919899	0.436535
O55128	Histone deacetylase complex subunit SAP18 OS=Mus musculus OX=10090 GN=Sap18 PE=1 SV=1	Sap18	17.595	30.1	13	4	4	56380	58980	60748	58979	65975	66459	0.920042	0.136737
B9EJ80	PDZ domain-containing protein 8 OS=Mus musculus OX=10090 GN=Pdzd8 PE=1 SV=1	Pdzd8	127.74	7.4	12	6	6	32216	50555	14463	39347	36661	29673	0.920071	0.624179
Q3TIV5	Zinc finger CCCH domain-containing protein 15 OS=Mus musculus OX=10090 GN=Zc3h15 PE=1 SV=2	Zc3h15	48.327	21.6	26	8	8	126660	118510	132060	124010	144210	141780	0.920073	0.224724
Q9D6M3	Mitochondrial glutamate carrier 1 OS=Mus musculus OX=10090 GN=Slc25a22 PE=1 SV=1	Slc25a22	34.67	60.7	126	15	12	3624300	3843800	4346100	4086500	4436700	4316500	0.920131	0.218801
P83882	60S ribosomal protein L36a OS=Mus musculus OX=10090 GN=Rpl36a PE=1 SV=2	Rpl36a	12.441	23.6	15	4	4	392410	353710	421630	407760	432720	428630	0.920133	0.189973
Q3UFK8	FERM domain-containing protein 8 OS=Mus musculus OX=10090 GN=Frmd8 PE=1 SV=2	Frmd8	51.827	18.9	18	7	7	52171	42707	44614	55973	50697	44926	0.920156	0.399016
Q8BXV2	BRI3-binding protein OS=Mus musculus OX=10090 GN=Bri3bp PE=1 SV=1	Bri3bp	28.263	19.4	20	4	4	238100	253690	327500	279850	334660	275870	0.920158	0.484168
O35684	Neuroserpin OS=Mus musculus OX=10090 GN=Serpini1 PE=1 SV=1	Serpini1	46.347	12.4	12	4	4	67117	72020	60546	60262	68278	88469	0.92016	0.58847
Q8BWT1	3-ketoacyl-CoA thiolase, mitochondrial OS=Mus musculus OX=10090 GN=Acaa2 PE=1 SV=3	Acaa2	41.829	68.5	102	18	18	674970	686490	701660	733990	728810	779140	0.920239	0.0259509
Q8R1F6	Protein HID1 OS=Mus musculus OX=10090 GN=Hid1 PE=1 SV=1	Hid1	88.778	18.9	43	13	13	200340	232180	200100	214880	234170	238380	0.920268	0.224185
P50136	2-oxoisovalerate dehydrogenase subunit alpha, mitochondrial OS=Mus musculus OX=10090 GN=Bckdha PE=1 SV=1	Bckdha	50.37	25.1	29	8	8	131800	138400	145030	148480	152850	149840	0.92034	0.044343
Q8BUK6	Protein Hook homolog 3 OS=Mus musculus OX=10090 GN=Hook3 PE=1 SV=2	Hook3	83.217	27.4	74	17	17	678700	718440	772660	756730	814340	785890	0.920593	0.124025
Q8BPM0	Disheveled-associated activator of morphogenesis 1 OS=Mus musculus OX=10090 GN=Daam1 PE=1 SV=4	Daam1	123.37	25.3	65	25	22	94778	101180	93841	101740	105610	107440	0.920611	0.0438969
Q6NV83	U2 snRNP-associated SURP motif-containing protein OS=Mus musculus OX=10090 GN=U2surp PE=1 SV=3	U2surp	118.26	14.2	40	10	10	67658	71710	64326	74419	69294	77531	0.920676	0.143223
Q8BP71	RNA binding protein fox-1 homolog 2 OS=Mus musculus OX=10090 GN=Rbfox2 PE=1 SV=2	Rbfox2	47.33	21.6	25	7	2	327490	343410	346660	356710	373050	375430	0.92071	0.0256885
Q9EPU5	Tumor necrosis factor receptor superfamily member 21 OS=Mus musculus OX=10090 GN=Tnfrsf21 PE=1 SV=2	Tnfrsf21	71.982	13.7	19	7	7	58528	56480	53493	62659	57646	62693	0.920781	0.0972771
P39688	Tyrosine-protein kinase Fyn OS=Mus musculus OX=10090 GN=Fyn PE=1 SV=4	Fyn	60.674	31.7	44	13	8	415250	446100	497650	500090	504200	471580	0.920813	0.208831
Q9JK42	[Pyruvate dehydrogenase (acetyl-transferring)] kinase isozyme 2, mitochondrial OS=Mus musculus OX=10090 GN=Pdk2 PE=1 SV=2	Pdk2	46.04	43.2	76	11	10	264180	280320	281100	297790	286370	312380	0.920874	0.0635153
Q3UHD1	Adhesion G protein-coupled receptor B1 OS=Mus musculus OX=10090 GN=Adgrb1 PE=1 SV=1	Adgrb1	173.29	15	59	18	18	144360	155660	158350	162900	163520	171330	0.920884	0.0642756
Q9R0H0	Peroxisomal acyl-coenzyme A oxidase 1 OS=Mus musculus OX=10090 GN=Acox1 PE=1 SV=5	Acox1	74.648	38.9	72	16	16	118100	126730	122890	132710	134530	131990	0.921073	0.017562
Q923S9	Ras-related protein Rab-30 OS=Mus musculus OX=10090 GN=Rab30 PE=1 SV=1	Rab30	23.058	31	28	5	5	129970	135710	137430	142980	140340	154320	0.9211	0.0720902
D3YZI9	PiggyBac transposable element-derived protein 5 OS=Mus musculus OX=10090 GN=Pgbd5 PE=1 SV=1	Pgbd5	58.3	29.4	46	12	12	227650	240420	230410	243130	254200	260940	0.921149	0.0362563
Q80TR1	Adhesion G protein-coupled receptor L1 OS=Mus musculus OX=10090 GN=Adgrl1 PE=1 SV=2	Adgrl1	161.68	25.4	120	24	22	528190	540170	560960	561840	611070	595370	0.921415	0.0551463
P70372	ELAV-like protein 1 OS=Mus musculus OX=10090 GN=Elavl1 PE=1 SV=2	Elavl1	36.169	45.7	61	11	11	459890	491910	474140	506780	524090	516610	0.921459	0.0195545
Q9R0P9	Ubiquitin carboxyl-terminal hydrolase isozyme L1 OS=Mus musculus OX=10090 GN=Uchl1 PE=1 SV=1	Uchl1	24.838	74.9	141	12	12	8720300	9064500	9338700	9508600	9892500	10033000	0.921499	0.0326483
P54731	FAS-associated factor 1 OS=Mus musculus OX=10090 GN=Faf1 PE=1 SV=2	Faf1	73.862	12.3	21	7	7	69541	65307	68302	75324	67591	77537	0.921516	0.153948
Q66GT5	Phosphatidylglycerophosphatase and protein-tyrosine phosphatase 1 OS=Mus musculus OX=10090 GN=Ptpmt1 PE=1 SV=1	Ptpmt1	21.942	39.4	23	6	6	97315	84014	93546	100900	100800	96582	0.921527	0.145395
Q9CRB9	MICOS complex subunit Mic19 OS=Mus musculus OX=10090 GN=Chchd3 PE=1 SV=1	Chchd3	26.334	41.4	57	8	8	816670	881120	914590	912830	974840	947150	0.921533	0.0980637
Q91W39	Nuclear receptor coactivator 5 OS=Mus musculus OX=10090 GN=Ncoa5 PE=1 SV=1	Ncoa5	65.318	34.9	42	12	12	147800	147140	131390	149070	153260	160280	0.921575	0.132866
Q62413	Ephrin type-A receptor 6 OS=Mus musculus OX=10090 GN=Epha6 PE=1 SV=2	Epha6	116.18	13.1	29	11	6	44689	46209	50980	53387	55048	45514	0.921591	0.323699
Q99J09	Methylosome protein 50 OS=Mus musculus OX=10090 GN=Wdr77 PE=1 SV=1	Wdr77	36.942	30.4	54	7	7	154450	144300	154870	159170	159440	173600	0.921599	0.0916755
Q91ZX7	Prolow-density lipoprotein receptor-related protein 1 OS=Mus musculus OX=10090 GN=Lrp1 PE=1 SV=1	Lrp1	504.74	26.8	434	88	87	304660	304270	323420	326310	338040	347260	0.92165	0.0390574
Q3UA37	Transcriptional regulator QRICH1 OS=Mus musculus OX=10090 GN=Qrich1 PE=1 SV=1	Qrich1	86.555	8.4	18	5	5	46007	45888	54395	52193	55042	51491	0.921651	0.231199
O35343	Importin subunit alpha-3 OS=Mus musculus OX=10090 GN=Kpna4 PE=1 SV=1	Kpna4	57.922	31.7	36	8	6	239460	218510	233730	239470	253930	257050	0.921714	0.0799182
Q9CQ80	Vacuolar protein-sorting-associated protein 25 OS=Mus musculus OX=10090 GN=Vps25 PE=1 SV=1	Vps25	20.747	39.8	36	6	6	155940	175540	182680	181470	185230	191120	0.921731	0.169253
Q8BJI1	Sodium-dependent neutral amino acid transporter SLC6A17 OS=Mus musculus OX=10090 GN=Slc6a17 PE=1 SV=1	Slc6a17	81.07	31.5	95	17	16	740480	740430	776580	780780	847860	820170	0.921872	0.0478038
Q8JZQ9	Eukaryotic translation initiation factor 3 subunit B OS=Mus musculus OX=10090 GN=Eif3b PE=1 SV=1	Eif3b	91.369	38.1	126	22	22	235020	248980	243910	265500	254380	269710	0.921884	0.0286869
Q60823	RAC-beta serine/threonine-protein kinase OS=Mus musculus OX=10090 GN=Akt2 PE=1 SV=1	Akt2	55.741	23.5	20	10	7	162090	152920	161250	165090	173540	177980	0.921895	0.0482708
B1AZP2	Disks large-associated protein 4 OS=Mus musculus OX=10090 GN=Dlgap4 PE=1 SV=1	Dlgap4	108.04	37.2	138	24	24	362100	379150	389060	396100	412030	417790	0.92201	0.0367626
Q5SNZ0	Girdin OS=Mus musculus OX=10090 GN=Ccdc88a PE=1 SV=2	Ccdc88a	215.92	16.1	83	23	23	89751	91077	98673	97360	104410	101360	0.92205	0.0844785
P47941	Crk-like protein OS=Mus musculus OX=10090 GN=Crkl PE=1 SV=2	Crkl	33.83	56.1	55	12	12	188520	201600	204330	209400	209050	226230	0.922085	0.0877709
Q91ZR1	Ras-related protein Rab-4B OS=Mus musculus OX=10090 GN=Rab4b PE=1 SV=2	Rab4b	23.629	46.9	25	8	6	140160	157590	169310	166070	171350	169040	0.922205	0.207121
Q922R8	Protein disulfide-isomerase A6 OS=Mus musculus OX=10090 GN=Pdia6 PE=1 SV=3	Pdia6	48.1	32.3	52	11	11	833670	793770	878600	900760	886510	929560	0.922413	0.0661507
Q8BYN3	Inositol-tetrakisphosphate 1-kinase OS=Mus musculus OX=10090 GN=Itpk1 PE=2 SV=1	Itpk1	46.145	19.1	16	5	5	46524	45815	35957	45822	45110	48152	0.922435	0.367035
Q9D1C8	Vacuolar protein sorting-associated protein 28 homolog OS=Mus musculus OX=10090 GN=Vps28 PE=1 SV=1	Vps28	25.452	33	24	5	5	166070	180070	195550	189490	203580	194090	0.922559	0.18606
P20029	Endoplasmic reticulum chaperone BiP OS=Mus musculus OX=10090 GN=Hspa5 PE=1 SV=3	Hspa5	72.421	47	177	25	23	1997900	2066000	2185200	2210700	2267800	2295100	0.922567	0.0459401
P70302	Stromal interaction molecule 1 OS=Mus musculus OX=10090 GN=Stim1 PE=1 SV=2	Stim1	77.566	27.3	58	14	13	117960	119950	124740	127840	133080	132160	0.922586	0.017527
P14231	Sodium/potassium-transporting ATPase subunit beta-2 OS=Mus musculus OX=10090 GN=Atp1b2 PE=1 SV=2	Atp1b2	33.344	43.8	75	13	13	4435000	4732600	4935100	4919900	5191000	5174900	0.922601	0.084731
O88343	Electrogenic sodium bicarbonate cotransporter 1 OS=Mus musculus OX=10090 GN=Slc4a4 PE=1 SV=2	Slc4a4	121.48	24.6	144	21	20	1865200	1976100	2075900	2143700	2126100	2143800	0.922602	0.0584989
Q9QYM9	Tomoregulin-2 OS=Mus musculus OX=10090 GN=Tmeff2 PE=2 SV=1	Tmeff2	41.415	6.7	7	2	2	0	0	72702	0	0	78795	0.922673
P55012	Solute carrier family 12 member 2 OS=Mus musculus OX=10090 GN=Slc12a2 PE=1 SV=2	Slc12a2	131.03	22.7	102	23	23	245650	260960	273580	279060	285110	281390	0.92269	0.0625857
Q91VR7	Microtubule-associated proteins 1A/1B light chain 3A OS=Mus musculus OX=10090 GN=Map1lc3a PE=1 SV=1	Map1lc3a	14.272	28.9	27	4	2	1004400	1085000	1071700	1103000	1138100	1184800	0.922706	0.0635786
B2RXS4	Plexin-B2 OS=Mus musculus OX=10090 GN=Plxnb2 PE=1 SV=1	Plxnb2	206.23	20	84	25	25	145830	142680	143820	150690	160510	157340	0.922717	0.0152397
Q8VEH3	ADP-ribosylation factor-like protein 8A OS=Mus musculus OX=10090 GN=Arl8a PE=1 SV=1	Arl8a	21.39	50	69	9	3	994360	1161500	1707300	1440000	1435700	1311000	0.922722	0.552225
Q61699	Heat shock protein 105 kDa OS=Mus musculus OX=10090 GN=Hsph1 PE=1 SV=2	Hsph1	96.406	61.5	240	39	38	1328100	1258300	1440600	1409500	1500700	1453800	0.922777	0.132529
P62869	Elongin-B OS=Mus musculus OX=10090 GN=Elob PE=1 SV=1	Elob	13.17	78	40	8	8	895060	950590	1015600	1020400	1060100	1019800	0.922895	0.10307
Q9CXW4	60S ribosomal protein L11 OS=Mus musculus OX=10090 GN=Rpl11 PE=1 SV=4	Rpl11	20.252	21.9	26	4	4	1003300	1024900	1121600	1118900	1155800	1138200	0.92291	0.0833549
Q8R0X7	Sphingosine-1-phosphate lyase 1 OS=Mus musculus OX=10090 GN=Sgpl1 PE=1 SV=1	Sgpl1	63.676	11.1	15	5	5	150220	165250	141140	162600	168310	163840	0.922911	0.155362
Q9JL26	Formin-like protein 1 OS=Mus musculus OX=10090 GN=Fmnl1 PE=1 SV=1	Fmnl1	122.06	15.2	54	14	13	133090	136000	149760	144790	155080	153960	0.922923	0.127841
Q8BP48	Methionine aminopeptidase 1 OS=Mus musculus OX=10090 GN=Metap1 PE=1 SV=1	Metap1	43.221	40.7	44	11	11	134220	140720	130700	143470	144720	151310	0.922958	0.0416417
Q52KI8	Serine/arginine repetitive matrix protein 1 OS=Mus musculus OX=10090 GN=Srrm1 PE=1 SV=2	Srrm1	106.86	7.6	12	4	4	120230	98866	100310	105760	123950	116350	0.922979	0.352233
Q9Z2C9	Myotubularin-related protein 7 OS=Mus musculus OX=10090 GN=Mtmr7 PE=1 SV=2	Mtmr7	75.607	20.9	49	11	10	47237	45878	46125	44404	50871	55576	0.92303	0.313169
A2ASQ1	Agrin OS=Mus musculus OX=10090 GN=Agrn PE=1 SV=1	Agrn	207.54	17.9	107	24	24	164790	166210	171400	172930	185700	185570	0.92319	0.039827
Q05D44	Eukaryotic translation initiation factor 5B OS=Mus musculus OX=10090 GN=Eif5b PE=1 SV=2	Eif5b	137.61	16.9	65	15	15	316310	287740	319120	338900	324240	336800	0.923225	0.0876116
P16045	Galectin-1 OS=Mus musculus OX=10090 GN=Lgals1 PE=1 SV=3	Lgals1	14.866	64.4	50	7	7	1460300	1500500	1625000	1629400	1665000	1672300	0.923309	0.0709832
Q61081	Hsp90 co-chaperone Cdc37 OS=Mus musculus OX=10090 GN=Cdc37 PE=1 SV=1	Cdc37	44.593	26.1	38	8	8	1223300	1317800	1475200	1455500	1422500	1471800	0.92333	0.209659
P97379	Ras GTPase-activating protein-binding protein 2 OS=Mus musculus OX=10090 GN=G3bp2 PE=1 SV=2	G3bp2	54.087	45.4	105	18	16	481240	499190	526600	520170	550990	560980	0.923346	0.082547
P56387	Dynein light chain Tctex-type 3 OS=Mus musculus OX=10090 GN=Dynlt3 PE=1 SV=1	Dynlt3	12.957	78.4	20	5	5	272350	304900	326140	312090	313730	352560	0.923353	0.287266
P62983	Ubiquitin-40S ribosomal protein S27a OS=Mus musculus OX=10090 GN=Rps27a PE=1 SV=2	Rps27a	17.951	51.3	84	8	8	15619000	16379000	16359000	16865000	17886000	17614000	0.92346	0.0278112
Q9Z2N8	Actin-like protein 6A OS=Mus musculus OX=10090 GN=Actl6a PE=1 SV=2	Actl6a	47.447	17.2	16	4	4	44002	37732	46723	49050	44539	45502	0.923546	0.303347
Q8VD75	Huntingtin-interacting protein 1 OS=Mus musculus OX=10090 GN=Hip1 PE=1 SV=2	Hip1	115.2	18	40	13	11	80968	81527	71259	79425	81862	91757	0.923768	0.270587
Q6P5D8	Structural maintenance of chromosomes flexible hinge domain-containing protein 1 OS=Mus musculus OX=10090 GN=Smchd1 PE=1 SV=2	Smchd1	225.65	3	10	4	4	46573	0	42788	51305	45428	0	0.92379	0.412664
P98156	Very low-density lipoprotein receptor OS=Mus musculus OX=10090 GN=Vldlr PE=1 SV=1	Vldlr	96.372	6.9	10	4	4	0	30762	35072	36721	30130	40045	0.923804	0.576421
Q6AXF6	SID1 transmembrane family member 1 OS=Mus musculus OX=10090 GN=Sidt1 PE=1 SV=1	Sidt1	93.894	4.5	6	3	3	0	139390	148030	153040	0	158080	0.923824	0.182217
Q9JKL4	NADH dehydrogenase [ubiquinone] 1 alpha subcomplex assembly factor 3 OS=Mus musculus OX=10090 GN=Ndufaf3 PE=1 SV=1	Ndufaf3	20.733	57.8	23	7	7	108260	114000	128660	119080	125420	135330	0.923887	0.272261
P58404	Striatin-4 OS=Mus musculus OX=10090 GN=Strn4 PE=1 SV=2	Strn4	81.644	35.9	118	20	19	402510	412100	428400	433470	455330	456580	0.92391	0.0331206
Q60936	Atypical kinase COQ8A, mitochondrial OS=Mus musculus OX=10090 GN=Coq8a PE=1 SV=2	Coq8a	71.742	18.6	32	10	10	101910	103610	105090	108070	110730	117380	0.92394	0.0394163
P54823	Probable ATP-dependent RNA helicase DDX6 OS=Mus musculus OX=10090 GN=Ddx6 PE=1 SV=1	Ddx6	54.191	47.2	96	18	18	416450	419400	426730	443940	454990	467510	0.923992	0.00896512
Q8K010	5-oxoprolinase OS=Mus musculus OX=10090 GN=Oplah PE=1 SV=1	Oplah	137.61	27.6	107	24	24	139780	143710	136270	147070	153930	153220	0.924134	0.0201348
P50247	Adenosylhomocysteinase OS=Mus musculus OX=10090 GN=Ahcy PE=1 SV=3	Ahcy	47.688	46.5	93	17	17	723780	753740	810070	784710	838530	852090	0.924156	0.128361
P08003	Protein disulfide-isomerase A4 OS=Mus musculus OX=10090 GN=Pdia4 PE=1 SV=3	Pdia4	71.982	37.8	108	22	22	1559900	1582600	1708400	1676500	1786100	1786300	0.924175	0.0879027
Q8R0A7	Uncharacterized protein KIAA0513 OS=Mus musculus OX=10090 GN=Kiaa0513 PE=1 SV=1	Kiaa0513	46.318	34.6	84	14	14	678150	711070	769890	758710	799420	777750	0.924324	0.116474
P51655	Glypican-4 OS=Mus musculus OX=10090 GN=Gpc4 PE=1 SV=2	Gpc4	62.586	38.2	105	16	14	201260	209540	203190	219350	214660	230230	0.92435	0.0309502
P14094	Sodium/potassium-transporting ATPase subunit beta-1 OS=Mus musculus OX=10090 GN=Atp1b1 PE=1 SV=1	Atp1b1	35.194	49.7	103	14	14	14385000	15077000	16545000	15888000	16891000	16992000	0.924374	0.16006
O35607	Bone morphogenetic protein receptor type-2 OS=Mus musculus OX=10090 GN=Bmpr2 PE=1 SV=1	Bmpr2	115.02	13.8	28	10	10	76757	81822	69110	78847	86701	80743	0.924471	0.231811
Q69Z98	Serine/threonine-protein kinase BRSK2 OS=Mus musculus OX=10090 GN=Brsk2 PE=1 SV=2	Brsk2	81.733	37.6	83	22	17	262100	259090	267020	276180	276160	300220	0.924521	0.0561072
Q80U30	Protein CLEC16A OS=Mus musculus OX=10090 GN=Clec16a PE=1 SV=2	Clec16a	116.23	8.3	16	7	7	64621	58141	71411	61481	74771	73763	0.924567	0.418516
Q9CRB2	H/ACA ribonucleoprotein complex subunit 2 OS=Mus musculus OX=10090 GN=Nhp2 PE=1 SV=1	Nhp2	17.247	34.6	12	3	3	56020	56668	81052	64355	75382	69802	0.924601	0.518834
Q9Z0F7	Gamma-synuclein OS=Mus musculus OX=10090 GN=Sncg PE=1 SV=1	Sncg	13.159	51.2	28	4	4	146320	146910	157040	154690	167560	164720	0.924636	0.0790473
P70408	Cadherin-10 OS=Mus musculus OX=10090 GN=Cdh10 PE=1 SV=3	Cdh10	88.311	11	18	6	5	97134	105530	121690	110970	109940	129880	0.924639	0.40216
P70205	Pituitary adenylate cyclase-activating polypeptide type I receptor OS=Mus musculus OX=10090 GN=Adcyap1r1 PE=1 SV=1	Adcyap1r1	56.639	4.8	21	2	2	98309	99745	111430	97695	118470	118540	0.924647	0.372081
Q64520	Guanylate kinase OS=Mus musculus OX=10090 GN=Guk1 PE=1 SV=2	Guk1	21.918	42.9	30	7	7	160230	143750	176760	163160	186660	170090	0.92466	0.325708
Q8C6G8	WD repeat-containing protein 26 OS=Mus musculus OX=10090 GN=Wdr26 PE=1 SV=3	Wdr26	70.543	31	74	15	15	90276	89147	97632	93595	103340	102690	0.924673	0.142195
Q8BSK8	Ribosomal protein S6 kinase beta-1 OS=Mus musculus OX=10090 GN=Rps6kb1 PE=1 SV=2	Rps6kb1	59.145	7	21	4	4	2559900	2554100	2784700	2712100	2938500	2888400	0.925015	0.105178
Q8BK64	Activator of 90 kDa heat shock protein ATPase homolog 1 OS=Mus musculus OX=10090 GN=Ahsa1 PE=1 SV=2	Ahsa1	38.117	43.8	83	13	13	656270	673100	713980	724070	713660	771170	0.925053	0.086628
Q9WUC3	Lymphocyte antigen 6H OS=Mus musculus OX=10090 GN=Ly6h PE=1 SV=2	Ly6h	14.669	34.5	32	4	4	2425200	2360500	2762600	2579100	2807300	2773400	0.925059	0.223499
Q8R0Y6	Cytosolic 10-formyltetrahydrofolate dehydrogenase OS=Mus musculus OX=10090 GN=Aldh1l1 PE=1 SV=1	Aldh1l1	98.708	67.2	235	44	39	748680	772110	805710	820670	842790	851340	0.925123	0.0309025
Q80X50	Ubiquitin-associated protein 2-like OS=Mus musculus OX=10090 GN=Ubap2l PE=1 SV=1	Ubap2l	116.8	24.3	77	15	15	264490	250300	279580	292180	277180	289280	0.925149	0.0931883
Q9Z1X4	Interleukin enhancer-binding factor 3 OS=Mus musculus OX=10090 GN=Ilf3 PE=1 SV=2	Ilf3	96.02	29.6	109	21	18	306480	318090	340600	334730	353810	354610	0.925246	0.0966509
Q7TSS2	Ubiquitin-conjugating enzyme E2 Q1 OS=Mus musculus OX=10090 GN=Ube2q1 PE=1 SV=2	Ube2q1	46.172	18.5	29	5	5	57614	60415	56109	59644	62980	65573	0.925296	0.0913086
Q9WVJ2	26S proteasome non-ATPase regulatory subunit 13 OS=Mus musculus OX=10090 GN=Psmd13 PE=1 SV=1	Psmd13	42.809	65.7	113	21	21	315790	330120	338690	340700	363580	359750	0.92535	0.0538744
P83940	Elongin-C OS=Mus musculus OX=10090 GN=Eloc PE=1 SV=1	Eloc	12.473	66.1	39	7	7	753240	817080	820870	825040	872950	885600	0.92553	0.0926134
P62702	40S ribosomal protein S4, X isoform OS=Mus musculus OX=10090 GN=Rps4x PE=1 SV=2	Rps4x	29.597	45.6	73	11	11	698680	720050	714760	747310	779180	778650	0.925536	0.00946315
Q9CZN4	Protein shisa-9 OS=Mus musculus OX=10090 GN=Shisa9 PE=1 SV=2	Shisa9	46.842	9.7	13	3	3	67531	74626	79547	79587	80035	79896	0.925626	0.170625
Q921M3	Splicing factor 3B subunit 3 OS=Mus musculus OX=10090 GN=Sf3b3 PE=1 SV=1	Sf3b3	135.55	26.5	114	24	24	355970	357350	352940	383460	373790	394680	0.925629	0.0087983
P47915	60S ribosomal protein L29 OS=Mus musculus OX=10090 GN=Rpl29 PE=1 SV=2	Rpl29	17.587	11.9	13	2	2	330990	345430	396450	369470	390840	398760	0.92563	0.248069
P51410	60S ribosomal protein L9 OS=Mus musculus OX=10090 GN=Rpl9 PE=1 SV=2	Rpl9	21.881	35.4	36	6	6	516670	519670	563090	542490	604180	581190	0.925671	0.140464
Q80ZJ7	Sorting nexin-32 OS=Mus musculus OX=10090 GN=Snx32 PE=2 SV=1	Snx32	46.646	20	19	7	6	37892	34368	28009	35348	36994	35976	0.925691	0.399453
Q8CBY8	Dynactin subunit 4 OS=Mus musculus OX=10090 GN=Dctn4 PE=1 SV=1	Dctn4	53.056	42.2	77	15	15	390730	398400	412330	420960	451860	425080	0.925695	0.047276
Q6P9Q6	FK506-binding protein 15 OS=Mus musculus OX=10090 GN=Fkbp15 PE=1 SV=2	Fkbp15	132.96	7.2	21	6	6	59950	67272	69670	69380	63038	80271	0.925727	0.424925
Q925I1	ATPase family AAA domain-containing protein 3 OS=Mus musculus OX=10090 GN=Atad3 PE=1 SV=1	Atad3	66.741	37.4	87	18	18	344270	361400	365510	351170	411430	394430	0.925801	0.212721
Q80YA7	Dipeptidyl peptidase 8 OS=Mus musculus OX=10090 GN=Dpp8 PE=1 SV=1	Dpp8	102.18	17.8	38	12	12	96114	100110	86949	101990	98010	105860	0.925826	0.173992
P29758	Ornithine aminotransferase, mitochondrial OS=Mus musculus OX=10090 GN=Oat PE=1 SV=1	Oat	48.354	45.6	85	16	16	609820	639650	647810	666920	698510	683840	0.925832	0.0274097
Q8R1Q8	Cytoplasmic dynein 1 light intermediate chain 1 OS=Mus musculus OX=10090 GN=Dync1li1 PE=1 SV=1	Dync1li1	56.614	59.3	151	28	27	477880	495820	494320	508780	518810	557940	0.925886	0.0662293
Q6P5F9	Exportin-1 OS=Mus musculus OX=10090 GN=Xpo1 PE=1 SV=1	Xpo1	123.09	42.6	162	35	35	256580	263950	242400	273290	280010	270540	0.926066	0.0459537
Q8BG40	Katanin p80 WD40 repeat-containing subunit B1 OS=Mus musculus OX=10090 GN=Katnb1 PE=1 SV=1	Katnb1	72.638	38.8	58	16	16	171800	180070	151350	177190	180170	186010	0.926109	0.214948
Q9DCD0	6-phosphogluconate dehydrogenase, decarboxylating OS=Mus musculus OX=10090 GN=Pgd PE=1 SV=3	Pgd	53.247	38.3	83	13	13	540450	564020	556880	588470	615600	589740	0.926157	0.0167376
Q9D8N0	Elongation factor 1-gamma OS=Mus musculus OX=10090 GN=Eef1g PE=1 SV=3	Eef1g	50.06	45.8	126	18	18	2763200	2881300	2919200	3033900	3123400	3088300	0.926246	0.014495
Q9JJK2	LanC-like protein 2 OS=Mus musculus OX=10090 GN=Lancl2 PE=1 SV=1	Lancl2	50.777	54.9	145	20	20	867290	885200	979470	943720	1017300	988430	0.926261	0.149206
A2A699	Protein FAM171A2 OS=Mus musculus OX=10090 GN=Fam171a2 PE=1 SV=1	Fam171a2	87.486	28.1	65	16	16	262900	253930	254440	281930	259860	290820	0.926328	0.099786
Q8CC21	Tetratricopeptide repeat protein 19, mitochondrial OS=Mus musculus OX=10090 GN=Ttc19 PE=1 SV=1	Ttc19	41.234	15.3	24	6	6	88239	82516	85878	94189	91261	91589	0.926343	0.0246972
O70566	Protein diaphanous homolog 2 OS=Mus musculus OX=10090 GN=Diaph2 PE=1 SV=2	Diaph2	124.87	15.7	37	12	12	81442	89672	78097	85142	92329	91532	0.926425	0.184122
P62880	Guanine nucleotide-binding protein G(I)/G(S)/G(T) subunit beta-2 OS=Mus musculus OX=10090 GN=Gnb2 PE=1 SV=3	Gnb2	37.331	57.9	71	14	6	3563600	3762500	4666400	4107400	4274300	4562900	0.926448	0.401492
Q9WVG6	Histone-arginine methyltransferase CARM1 OS=Mus musculus OX=10090 GN=Carm1 PE=1 SV=2	Carm1	65.853	26.2	47	11	11	97898	103870	111350	117920	109110	110940	0.926467	0.154639
P63094	Guanine nucleotide-binding protein G(s) subunit alpha isoforms short OS=Mus musculus OX=10090 GN=Gnas PE=1 SV=1	Gnas	45.663	40.6	53	12	9	865510	890290	969040	959320	988840	992900	0.926482	0.0956223
P60229	Eukaryotic translation initiation factor 3 subunit E OS=Mus musculus OX=10090 GN=Eif3e PE=1 SV=1	Eif3e	52.22	39.3	67	17	17	217810	226250	226460	229850	252790	241060	0.926517	0.0668734
Q8K268	ATP-binding cassette sub-family F member 3 OS=Mus musculus OX=10090 GN=Abcf3 PE=1 SV=1	Abcf3	79.864	21	33	9	9	49227	51761	44938	44398	58973	54101	0.926679	0.49108
Q3TLH4	Protein PRRC2C OS=Mus musculus OX=10090 GN=Prrc2c PE=1 SV=3	Prrc2c	310.89	13	88	22	22	1383500	1372600	1529300	1495200	1512200	1616800	0.926733	0.145338
Q80XN0	D-beta-hydroxybutyrate dehydrogenase, mitochondrial OS=Mus musculus OX=10090 GN=Bdh1 PE=1 SV=2	Bdh1	38.299	47.2	111	15	15	1492700	1479600	1310500	1534400	1451100	1635800	0.926752	0.232008
Q8R4X3	RNA-binding protein 12 OS=Mus musculus OX=10090 GN=Rbm12 PE=1 SV=3	Rbm12	102.8	11.9	33	11	11	93184	89448	62598	94592	86899	83121	0.926753	0.533043
P48318	Glutamate decarboxylase 1 OS=Mus musculus OX=10090 GN=Gad1 PE=1 SV=2	Gad1	66.648	48.9	106	19	17	664710	674560	723550	708870	779040	737800	0.926814	0.115305
Q0KL01	UBX domain-containing protein 2B OS=Mus musculus OX=10090 GN=Ubxn2b PE=1 SV=2	Ubxn2b	37.443	20.5	20	4	4	42723	44499	43345	44786	48099	47992	0.926816	0.0451904
Q8BRF7	Sec1 family domain-containing protein 1 OS=Mus musculus OX=10090 GN=Scfd1 PE=1 SV=1	Scfd1	72.322	36.8	61	16	16	167580	170630	163700	179760	181000	180760	0.926854	0.00335166
Q9CQS4	Mitochondrial outer membrane protein SLC25A46 OS=Mus musculus OX=10090 GN=Slc25a46 PE=1 SV=1	Slc25a46	46.224	35.9	48	11	11	255820	268230	302240	284370	301330	305770	0.926885	0.224808
Q7M753	Pantothenate kinase 2, mitochondrial OS=Mus musculus OX=10090 GN=Pank2 PE=1 SV=1	Pank2	50.212	12.9	11	4	4	77589	0	66883	73716	86906	73178	0.926895	0.468556
Q9ET01	Glycogen phosphorylase, liver form OS=Mus musculus OX=10090 GN=Pygl PE=1 SV=4	Pygl	97.462	15.3	16	10	4	53676	53027	40610	60220	40602	58103	0.926934	0.680907
P24788	Cyclin-dependent kinase 11B OS=Mus musculus OX=10090 GN=Cdk11b PE=1 SV=2	Cdk11b	91.512	5.4	13	4	4	49475	40500	0	0	49189	47868	0.927033	0.567051
Q80ZJ6	Protein zer-1 homolog OS=Mus musculus OX=10090 GN=Zer1 PE=1 SV=1	Zer1	89.075	17.5	38	11	11	145720	133990	150510	150080	165500	148500	0.927038	0.196255
Q7TNM2	Tripartite motif-containing protein 46 OS=Mus musculus OX=10090 GN=Trim46 PE=1 SV=1	Trim46	83.431	28.3	61	15	15	72066	75514	82326	79779	81737	86460	0.92713	0.168835
Q3U0M1	Trafficking protein particle complex subunit 9 OS=Mus musculus OX=10090 GN=Trappc9 PE=1 SV=2	Trappc9	128.23	13.9	52	13	13	93215	89629	98730	95764	104080	103850	0.927164	0.125988
Q9Z103	Activity-dependent neuroprotector homeobox protein OS=Mus musculus OX=10090 GN=Adnp PE=1 SV=2	Adnp	124.31	6.8	12	6	5	43565	37879	44850	45623	44714	45860	0.927289	0.212534
Q99K51	Plastin-3 OS=Mus musculus OX=10090 GN=Pls3 PE=1 SV=3	Pls3	70.741	53.3	162	29	23	457480	462830	511240	505090	509370	529320	0.927302	0.114942
Q8CJ61	CKLF-like MARVEL transmembrane domain-containing protein 4 OS=Mus musculus OX=10090 GN=Cmtm4 PE=1 SV=1	Cmtm4	22.921	26	14	3	3	217740	262750	297800	261520	296160	281610	0.92732	0.447676
Q9DC16	Endoplasmic reticulum-Golgi intermediate compartment protein 1 OS=Mus musculus OX=10090 GN=Ergic1 PE=1 SV=1	Ergic1	32.562	39	46	8	8	177880	177910	179340	185630	192910	198530	0.927323	0.0187574
Q99MK8	Beta-adrenergic receptor kinase 1 OS=Mus musculus OX=10090 GN=Grk2 PE=1 SV=2	Grk2	79.638	42.1	97	22	16	247850	254020	258090	267330	265720	286370	0.927436	0.0487646
Q9JI90	E3 ubiquitin-protein ligase RNF14 OS=Mus musculus OX=10090 GN=Rnf14 PE=1 SV=2	Rnf14	54.926	27.4	52	11	11	229700	236290	258920	262010	253970	265550	0.927552	0.118192
Q5XG73	Acyl-CoA-binding domain-containing protein 5 OS=Mus musculus OX=10090 GN=Acbd5 PE=1 SV=1	Acbd5	56.613	11.4	19	5	5	87231	97142	108150	98987	99302	117070	0.927587	0.413234
Q6PDQ2	Chromodomain-helicase-DNA-binding protein 4 OS=Mus musculus OX=10090 GN=Chd4 PE=1 SV=1	Chd4	217.75	15.1	94	22	14	88073	87543	86376	94368	93207	94854	0.927638	0.000634534
P57784	U2 small nuclear ribonucleoprotein A' OS=Mus musculus OX=10090 GN=Snrpa1 PE=1 SV=2	Snrpa1	28.357	23.1	14	5	5	114120	123560	111130	104110	166360	105540	0.927661	0.760465
Q8R081	Heterogeneous nuclear ribonucleoprotein L OS=Mus musculus OX=10090 GN=Hnrnpl PE=1 SV=2	Hnrnpl	63.963	52.2	136	21	21	1332400	1391700	1511400	1482200	1545000	1538200	0.927739	0.124055
Q9DB32	Hydroxyacylglutathione hydrolase-like protein OS=Mus musculus OX=10090 GN=Haghl PE=1 SV=1	Haghl	31.49	16.6	10	3	3	54010	52258	57757	51954	57573	67270	0.927759	0.433422
Q64378	Peptidyl-prolyl cis-trans isomerase FKBP5 OS=Mus musculus OX=10090 GN=Fkbp5 PE=1 SV=1	Fkbp5	50.966	33.6	41	12	12	210840	205600	259500	230950	263000	234510	0.927903	0.403962
Q810U4	Neuronal cell adhesion molecule OS=Mus musculus OX=10090 GN=Nrcam PE=1 SV=2	Nrcam	138.52	37.8	229	35	35	916450	956420	1050100	1003000	1070400	1076600	0.927927	0.175426
P63137	Gamma-aminobutyric acid receptor subunit beta-2 OS=Mus musculus OX=10090 GN=Gabrb2 PE=1 SV=2	Gabrb2	59.196	24.6	70	9	4	359580	382230	464570	424560	448210	427230	0.927985	0.366387
P53810	Phosphatidylinositol transfer protein alpha isoform OS=Mus musculus OX=10090 GN=Pitpna PE=1 SV=2	Pitpna	31.893	57.6	110	15	13	1308800	1360300	1395000	1421100	1474200	1483900	0.928046	0.0309067
Q9Z1Q5	Chloride intracellular channel protein 1 OS=Mus musculus OX=10090 GN=Clic1 PE=1 SV=3	Clic1	27.013	37.8	26	7	7	154830	194930	190730	192660	198590	191040	0.928214	0.344586
Q3V3Q7	Phosphofurin acidic cluster sorting protein 2 OS=Mus musculus OX=10090 GN=Pacs2 PE=1 SV=2	Pacs2	94.931	19.7	36	12	10	77702	78217	70924	78565	81751	84066	0.928231	0.113655
Q920M7	Synaptotagmin-17 OS=Mus musculus OX=10090 GN=Syt17 PE=1 SV=1	Syt17	53.293	38.3	44	14	14	66355	71054	74709	75167	79032	74312	0.928262	0.127476
P10711	Transcription elongation factor A protein 1 OS=Mus musculus OX=10090 GN=Tcea1 PE=1 SV=2	Tcea1	33.88	35.2	43	9	9	227630	234280	271530	253470	263760	272890	0.928264	0.259329
Q5NCF2	Trafficking protein particle complex subunit 1 OS=Mus musculus OX=10090 GN=Trappc1 PE=1 SV=1	Trappc1	16.881	38.6	25	5	5	156320	161630	148380	161820	168780	171740	0.928315	0.070644
P14148	60S ribosomal protein L7 OS=Mus musculus OX=10090 GN=Rpl7 PE=1 SV=2	Rpl7	31.419	40.4	54	11	11	694410	703800	818970	769610	810810	807790	0.928386	0.238274
P84099	60S ribosomal protein L19 OS=Mus musculus OX=10090 GN=Rpl19 PE=1 SV=1	Rpl19	23.466	21.9	21	4	4	910610	920360	984950	995350	975130	1062500	0.928433	0.10612
Q99K46	Ubiquitin carboxyl-terminal hydrolase 11 OS=Mus musculus OX=10090 GN=Usp11 PE=1 SV=4	Usp11	105.38	21.5	37	16	13	82614	73739	87125	86310	88502	87427	0.928458	0.198441
Q6ZQ82	Rho GTPase-activating protein 26 OS=Mus musculus OX=10090 GN=Arhgap26 PE=1 SV=3	Arhgap26	92.07	25.4	78	17	17	167560	174300	178670	178000	189240	193390	0.928473	0.07604
Q8N7N5	DDB1- and CUL4-associated factor 8 OS=Mus musculus OX=10090 GN=Dcaf8 PE=1 SV=1	Dcaf8	66.031	21.2	25	9	9	45641	48391	48626	51359	48122	54161	0.928509	0.138748
Q62095	ATP-dependent RNA helicase DDX3Y OS=Mus musculus OX=10090 GN=Ddx3y PE=1 SV=2	Ddx3y	73.427	47.3	31	26	7	173840	185420	197060	192150	202320	204650	0.928562	0.141575
Q8CGF6	WD repeat-containing protein 47 OS=Mus musculus OX=10090 GN=Wdr47 PE=1 SV=2	Wdr47	102.31	39.6	155	27	27	374600	380400	390020	413070	405080	414880	0.928623	0.00589373
Q02257	Junction plakoglobin OS=Mus musculus OX=10090 GN=Jup PE=1 SV=3	Jup	81.8	29.3	38	17	12	49827	55311	49069	60135	53350	52564	0.928684	0.265095
O35099	Mitogen-activated protein kinase kinase kinase 5 OS=Mus musculus OX=10090 GN=Map3k5 PE=1 SV=3	Map3k5	154.51	12.3	34	11	11	46909	50023	40042	47070	52256	48163	0.928707	0.351599
O08529	Calpain-2 catalytic subunit OS=Mus musculus OX=10090 GN=Capn2 PE=1 SV=4	Capn2	79.871	41	126	20	20	537790	556080	557780	595740	583160	599470	0.928744	0.00674411
P15532	Nucleoside diphosphate kinase A OS=Mus musculus OX=10090 GN=Nme1 PE=1 SV=1	Nme1	17.208	82.9	115	13	8	4532800	4876500	5186700	5047200	5379700	5287900	0.928806	0.158706
Q9QYJ3	DnaJ homolog subfamily B member 1 OS=Mus musculus OX=10090 GN=Dnajb1 PE=1 SV=3	Dnajb1	38.167	29.1	28	9	8	165470	172590	179680	182300	186140	188970	0.928832	0.0458934
Q9CQ22	Ragulator complex protein LAMTOR1 OS=Mus musculus OX=10090 GN=Lamtor1 PE=1 SV=1	Lamtor1	17.749	56.5	23	5	5	203480	210340	253000	231270	222330	264200	0.928977	0.426756
Q9CZR3	Mitochondrial import receptor subunit TOM40B OS=Mus musculus OX=10090 GN=Tomm40l PE=1 SV=1	Tomm40l	34.004	27.6	28	7	7	247420	255510	254470	255250	279640	280410	0.928983	0.0885673
Q14B80	Potassium voltage-gated channel subfamily C member 2 OS=Mus musculus OX=10090 GN=Kcnc2 PE=1 SV=1	Kcnc2	70.502	10.1	9	4	4	58734	62069	54240	66382	59542	62492	0.929024	0.213747
Q80XU8	Leucine-rich repeat and fibronectin type-III domain-containing protein 4 OS=Mus musculus OX=10090 GN=Lrfn4 PE=1 SV=1	Lrfn4	67.251	9.9	10	5	5	0	23703	30245	25540	32529	0	0.929033	0.709475
Q9CPU4	Microsomal glutathione S-transferase 3 OS=Mus musculus OX=10090 GN=Mgst3 PE=1 SV=1	Mgst3	16.958	39.2	41	6	6	1559600	1681500	1496300	1735400	1596700	1767000	0.929066	0.186005
Q8R3S6	Exocyst complex component 1 OS=Mus musculus OX=10090 GN=Exoc1 PE=1 SV=4	Exoc1	101.89	25.4	84	19	19	164820	178820	187610	188100	203680	180000	0.929116	0.232082
P49312	Heterogeneous nuclear ribonucleoprotein A1 OS=Mus musculus OX=10090 GN=Hnrnpa1 PE=1 SV=2	Hnrnpa1	34.196	47.2	101	12	10	1245900	1295000	1389400	1410300	1366800	1452500	0.929237	0.111617
Q922P9	Cytokine-like nuclear factor N-PAC OS=Mus musculus OX=10090 GN=Glyr1 PE=1 SV=1	Glyr1	59.715	20.5	31	8	8	70616	75219	85776	81370	84434	83425	0.92931	0.259692
P63037	DnaJ homolog subfamily A member 1 OS=Mus musculus OX=10090 GN=Dnaja1 PE=1 SV=1	Dnaja1	44.868	48.1	90	14	14	559570	572380	559250	596410	614910	608500	0.929323	0.0033978
Q3V1U8	ELMO domain-containing protein 1 OS=Mus musculus OX=10090 GN=Elmod1 PE=1 SV=2	Elmod1	38.034	26.1	37	7	7	149920	164250	156180	165470	177480	163170	0.929325	0.119018
P49442	Inositol polyphosphate 1-phosphatase OS=Mus musculus OX=10090 GN=Inpp1 PE=1 SV=2	Inpp1	43.346	33.1	37	10	10	424610	439390	488810	465390	499580	490670	0.929358	0.19078
P62908	40S ribosomal protein S3 OS=Mus musculus OX=10090 GN=Rps3 PE=1 SV=1	Rps3	26.674	67.1	94	15	15	961020	968570	988200	1019500	1086800	1033200	0.92938	0.026166
O08795	Glucosidase 2 subunit beta OS=Mus musculus OX=10090 GN=Prkcsh PE=1 SV=1	Prkcsh	58.792	35.7	61	15	15	423910	434150	459410	451310	482710	483550	0.929386	0.0900739
Q9ERF3	SKI8 subunit of superkiller complex protein OS=Mus musculus OX=10090 GN=Skic8 PE=1 SV=1	Skic8	33.772	30.8	26	6	6	138070	148300	142550	158030	152030	151400	0.929485	0.0414812
Q9D4H8	Cullin-2 OS=Mus musculus OX=10090 GN=Cul2 PE=1 SV=2	Cul2	86.876	39.2	133	24	24	172100	182960	175380	185090	191080	194500	0.929504	0.0342633
Q8CAL5	Glypican-5 OS=Mus musculus OX=10090 GN=Gpc5 PE=2 SV=1	Gpc5	63.791	8.2	22	4	4	47887	45880	58754	52112	58431	53541	0.92953	0.405472
Q8VCD6	Receptor expression-enhancing protein 2 OS=Mus musculus OX=10090 GN=Reep2 PE=1 SV=2	Reep2	28.436	31.5	26	6	6	116440	121710	121710	112810	139600	134720	0.929559	0.364615
Q9ESK9	RB1-inducible coiled-coil protein 1 OS=Mus musculus OX=10090 GN=Rb1cc1 PE=1 SV=3	Rb1cc1	182.35	10.8	35	13	13	819860	821320	841790	865840	880670	924540	0.929586	0.0274366
P35585	AP-1 complex subunit mu-1 OS=Mus musculus OX=10090 GN=Ap1m1 PE=1 SV=3	Ap1m1	48.542	51.5	96	17	17	464980	481910	470130	493680	521220	509220	0.92973	0.0184888
Q7TNG5	Echinoderm microtubule-associated protein-like 2 OS=Mus musculus OX=10090 GN=Eml2 PE=1 SV=1	Eml2	70.733	21.1	53	11	11	129310	135330	145540	142190	148430	150550	0.929755	0.127837
Q03173	Protein enabled homolog OS=Mus musculus OX=10090 GN=Enah PE=1 SV=2	Enah	85.843	25.2	54	14	14	240860	249860	272600	257570	284690	278720	0.929767	0.199382
Q9WTP6	Adenylate kinase 2, mitochondrial OS=Mus musculus OX=10090 GN=Ak2 PE=1 SV=5	Ak2	26.468	32.2	25	5	5	176950	191260	192840	194670	201870	206890	0.929768	0.0879924
Q6ZQ58	La-related protein 1 OS=Mus musculus OX=10090 GN=Larp1 PE=1 SV=3	Larp1	121.12	20.5	68	14	13	830650	772080	832710	854280	884550	880560	0.929774	0.0538121
Q99PG2	Opioid growth factor receptor OS=Mus musculus OX=10090 GN=Ogfr PE=1 SV=1	Ogfr	70.678	32.4	44	12	12	85121	94378	88420	96188	87000	104940	0.929861	0.317676
Q9EQG9	Ceramide transfer protein OS=Mus musculus OX=10090 GN=Cert1 PE=1 SV=1	Cert1	71.11	13.5	22	6	6	77608	81933	71295	84313	78567	85349	0.929932	0.199891
Q8C754	Vacuolar protein sorting-associated protein 52 homolog OS=Mus musculus OX=10090 GN=Vps52 PE=1 SV=1	Vps52	82.043	32.9	77	17	17	321760	338200	328250	330200	365160	367270	0.929966	0.128377
P40336	Vacuolar protein sorting-associated protein 26A OS=Mus musculus OX=10090 GN=Vps26a PE=1 SV=1	Vps26a	38.113	46.2	59	12	11	320970	341430	356400	344960	368250	382210	0.930054	0.164445
Q6Q477	Plasma membrane calcium-transporting ATPase 4 OS=Mus musculus OX=10090 GN=Atp2b4 PE=1 SV=1	Atp2b4	133.07	30	72	29	17	807240	823650	862130	888070	886830	905460	0.930106	0.0240991
Q80TV8	CLIP-associating protein 1 OS=Mus musculus OX=10090 GN=Clasp1 PE=1 SV=2	Clasp1	169.23	31.5	132	35	30	202880	212030	218170	221170	237800	221630	0.930179	0.0858719
O35864	COP9 signalosome complex subunit 5 OS=Mus musculus OX=10090 GN=Cops5 PE=1 SV=3	Cops5	37.548	49.1	76	12	12	393070	417280	443440	443700	452800	451390	0.930187	0.106155
Q8BX10	Serine/threonine-protein phosphatase PGAM5, mitochondrial OS=Mus musculus OX=10090 GN=Pgam5 PE=1 SV=1	Pgam5	31.994	28.8	29	8	8	312840	345070	409850	382410	374370	391080	0.930218	0.381853
Q8BG39	Synaptic vesicle glycoprotein 2B OS=Mus musculus OX=10090 GN=Sv2b PE=1 SV=1	Sv2b	77.456	28	103	15	13	2347400	2432700	2572400	2573200	2613800	2715800	0.930366	0.0796601
P50580	Proliferation-associated protein 2G4 OS=Mus musculus OX=10090 GN=Pa2g4 PE=1 SV=3	Pa2g4	43.698	55.3	91	16	16	426910	431870	469030	462330	470680	493960	0.93051	0.111429
Q8C190	VPS9 domain-containing protein 1 OS=Mus musculus OX=10090 GN=Vps9d1 PE=1 SV=1	Vps9d1	71.283	8.5	5	3	3	0	131560	0	141380	0	0	0.930542
P14733	Lamin-B1 OS=Mus musculus OX=10090 GN=Lmnb1 PE=1 SV=3	Lmnb1	66.785	48.3	127	28	25	492400	485970	540870	524810	542180	565380	0.930696	0.144127
Q9CQX5	Claudin domain-containing protein 1 OS=Mus musculus OX=10090 GN=Cldnd1 PE=1 SV=1	Cldnd1	28.572	18.6	17	4	4	95308	101550	102170	103290	108610	109390	0.930711	0.065822
P46735	Unconventional myosin-Ib OS=Mus musculus OX=10090 GN=Myo1b PE=1 SV=3	Myo1b	128.56	12.7	38	11	11	31052	30539	30153	32596	33413	32556	0.930797	0.00393916
Q99JP0	Mitogen-activated protein kinase kinase kinase kinase 3 OS=Mus musculus OX=10090 GN=Map4k3 PE=1 SV=4	Map4k3	101.12	20	38	11	11	31717	36340	35876	35695	38203	37757	0.930841	0.203799
Q60829	Protein phosphatase 1 regulatory subunit 1B OS=Mus musculus OX=10090 GN=Ppp1r1b PE=1 SV=2	Ppp1r1b	21.78	36.1	22	4	4	325590	339150	388600	341770	435730	354050	0.930882	0.500222
Q5F2E8	Serine/threonine-protein kinase TAO1 OS=Mus musculus OX=10090 GN=Taok1 PE=1 SV=1	Taok1	116.05	24.5	95	20	18	238690	251070	270380	257950	278770	279860	0.930882	0.18286
Q8VDP4	Cell cycle and apoptosis regulator protein 2 OS=Mus musculus OX=10090 GN=Ccar2 PE=1 SV=2	Ccar2	103	30.6	91	19	19	228670	249340	260080	253560	261600	277660	0.930968	0.193773
P46460	Vesicle-fusing ATPase OS=Mus musculus OX=10090 GN=Nsf PE=1 SV=2	Nsf	82.613	64.8	334	45	44	6311400	6715000	7148800	6979200	7302100	7388500	0.931028	0.143853
P45952	Medium-chain specific acyl-CoA dehydrogenase, mitochondrial OS=Mus musculus OX=10090 GN=Acadm PE=1 SV=1	Acadm	46.481	33.5	54	10	10	258790	260320	283380	273710	296080	291990	0.931201	0.132941
Q8VD33	Small glutamine-rich tetratricopeptide repeat-containing protein beta OS=Mus musculus OX=10090 GN=Sgtb PE=1 SV=1	Sgtb	33.429	33.6	31	8	8	278580	301120	356710	324360	338340	342860	0.931232	0.365434
Q9D9V3	Ethylmalonyl-CoA decarboxylase OS=Mus musculus OX=10090 GN=Echdc1 PE=1 SV=2	Echdc1	35.467	40.7	42	11	11	203460	194460	172380	207610	200230	204570	0.931239	0.219561
Q9Z1Z2	Serine-threonine kinase receptor-associated protein OS=Mus musculus OX=10090 GN=Strap PE=1 SV=2	Strap	38.442	62	105	17	17	510770	507420	528850	516250	566970	578050	0.931239	0.132184
P62827	GTP-binding nuclear protein Ran OS=Mus musculus OX=10090 GN=Ran PE=1 SV=3	Ran	24.423	48.1	61	11	11	1723800	1819500	2015100	1973400	2038700	1955800	0.931383	0.198854
Q9R1T2	SUMO-activating enzyme subunit 1 OS=Mus musculus OX=10090 GN=Sae1 PE=1 SV=1	Sae1	38.62	66.9	57	16	16	215200	211130	229140	228210	230880	244660	0.931396	0.0955504
Q8K1A6	Coiled-coil and C2 domain-containing protein 1A OS=Mus musculus OX=10090 GN=Cc2d1a PE=1 SV=2	Cc2d1a	103.7	13	27	9	9	74580	71067	86429	84725	80469	83963	0.931445	0.290052
Q99JR1	Sideroflexin-1 OS=Mus musculus OX=10090 GN=Sfxn1 PE=1 SV=3	Sfxn1	35.649	37.3	54	8	7	649110	693460	688980	706920	754310	719590	0.931553	0.0680331
Q61205	Platelet-activating factor acetylhydrolase IB subunit alpha1 OS=Mus musculus OX=10090 GN=Pafah1b3 PE=1 SV=1	Pafah1b3	25.853	69	32	10	9	211770	205220	226290	219550	241580	229410	0.931561	0.150081
Q9D0F9	Phosphoglucomutase-1 OS=Mus musculus OX=10090 GN=Pgm1 PE=1 SV=4	Pgm1	61.417	60.1	142	27	27	795610	855130	928190	885940	940100	942300	0.93158	0.212424
Q8VDS8	Syntaxin-18 OS=Mus musculus OX=10090 GN=Stx18 PE=1 SV=2	Stx18	38.381	14.1	10	4	4	53683	69066	43124	46836	70769	60446	0.931604	0.700059
Q80U49	Centrosomal protein of 170 kDa protein B OS=Mus musculus OX=10090 GN=Cep170b PE=1 SV=2	Cep170b	170.82	35.5	152	38	36	174430	184020	190350	191780	195400	201910	0.931606	0.0733818
Q501J6	Probable ATP-dependent RNA helicase DDX17 OS=Mus musculus OX=10090 GN=Ddx17 PE=1 SV=1	Ddx17	72.399	43.4	104	25	18	1144400	1204900	1229300	1243600	1290800	1306900	0.931612	0.0523512
Q9ER35	Fructosamine-3-kinase OS=Mus musculus OX=10090 GN=Fn3k PE=1 SV=1	Fn3k	35.032	31.4	24	6	6	83841	88928	85012	95517	92667	88512	0.93164	0.0676561
Q8R123	FAD synthase OS=Mus musculus OX=10090 GN=Flad1 PE=1 SV=1	Flad1	54.766	39.2	50	11	11	130220	140400	136690	146660	140230	150300	0.931654	0.0771964
Q80Z38	SH3 and multiple ankyrin repeat domains protein 2 OS=Mus musculus OX=10090 GN=Shank2 PE=1 SV=2	Shank2	158.97	37.1	184	41	41	312830	331540	332990	342430	353790	352810	0.93168	0.0350747
Q6NZJ6	Eukaryotic translation initiation factor 4 gamma 1 OS=Mus musculus OX=10090 GN=Eif4g1 PE=1 SV=1	Eif4g1	176.07	26.8	141	34	30	271590	285380	300010	293120	312960	313730	0.931692	0.122088
Q8VCH8	UBX domain-containing protein 4 OS=Mus musculus OX=10090 GN=Ubxn4 PE=1 SV=1	Ubxn4	56.471	14	16	3	3	145070	175350	149970	163920	143220	197720	0.931724	0.585048
Q8R550	SH3 domain-containing kinase-binding protein 1 OS=Mus musculus OX=10090 GN=Sh3kbp1 PE=1 SV=1	Sh3kbp1	78.169	26.9	40	13	13	140890	134380	128440	136510	145770	150970	0.931818	0.151365
B2RSH2	Guanine nucleotide-binding protein G(i) subunit alpha-1 OS=Mus musculus OX=10090 GN=Gnai1 PE=1 SV=1	Gnai1	40.361	53.7	48	15	7	1025100	1141400	1292500	1194700	1256500	1260600	0.931893	0.340881
Q9DB60	Prostamide/prostaglandin F synthase OS=Mus musculus OX=10090 GN=Prxl2b PE=1 SV=1	Prxl2b	21.67	40.3	34	7	7	356430	356830	363650	344160	410660	400780	0.931906	0.291542
Q9ERU9	E3 SUMO-protein ligase RanBP2 OS=Mus musculus OX=10090 GN=Ranbp2 PE=1 SV=2	Ranbp2	341.12	11.9	92	25	25	80272	85863	86412	86015	92437	92519	0.932007	0.105374
Q8BTI8	Serine/arginine repetitive matrix protein 2 OS=Mus musculus OX=10090 GN=Srrm2 PE=1 SV=3	Srrm2	294.84	13.8	96	25	25	206330	202530	190420	211530	213840	217450	0.932267	0.0505442
Q8BLU0	Leucine-rich repeat transmembrane protein FLRT2 OS=Mus musculus OX=10090 GN=Flrt2 PE=1 SV=1	Flrt2	73.947	10.2	19	5	5	296770	267470	358490	292370	390350	306970	0.932342	0.605458
Q9QUR6	Prolyl endopeptidase OS=Mus musculus OX=10090 GN=Prep PE=1 SV=1	Prep	80.751	60.8	171	34	34	334320	328580	353870	346600	370540	373370	0.93238	0.098108
Q05816	Fatty acid-binding protein 5 OS=Mus musculus OX=10090 GN=Fabp5 PE=1 SV=3	Fabp5	15.137	72.6	82	9	9	1945100	2059600	2043400	2073600	2205600	2207500	0.932385	0.063074
Q9D0R8	Protein LSM12 OS=Mus musculus OX=10090 GN=Lsm12 PE=1 SV=1	Lsm12	21.701	20	10	3	3	150430	160610	173120	173620	165950	179660	0.932458	0.202353
A2AJI0	MAP7 domain-containing protein 1 OS=Mus musculus OX=10090 GN=Map7d1 PE=1 SV=1	Map7d1	93.275	25.1	65	16	16	231640	237070	260250	251760	255960	274040	0.93246	0.184592
Q7TSQ8	Pyruvate dehydrogenase phosphatase regulatory subunit, mitochondrial OS=Mus musculus OX=10090 GN=Pdpr PE=1 SV=1	Pdpr	99.229	17.2	50	11	11	86299	92604	92319	93868	99840	97146	0.932502	0.0737719
Q9D964	Glycine amidinotransferase, mitochondrial OS=Mus musculus OX=10090 GN=Gatm PE=1 SV=1	Gatm	48.297	21.5	27	6	6	30672	30418	26697	31654	29038	33443	0.932565	0.313717
Q8VCC9	Spondin-1 OS=Mus musculus OX=10090 GN=Spon1 PE=1 SV=1	Spon1	90.82	26	39	11	11	108480	126970	124430	125580	128400	131920	0.932573	0.234204
P50518	V-type proton ATPase subunit E 1 OS=Mus musculus OX=10090 GN=Atp6v1e1 PE=1 SV=2	Atp6v1e1	26.157	54.4	101	13	13	3662200	3967200	4253300	4069400	4320800	4351500	0.932584	0.213423
P97315	Cysteine and glycine-rich protein 1 OS=Mus musculus OX=10090 GN=Csrp1 PE=1 SV=3	Csrp1	20.583	61.1	75	10	10	2006800	2148300	2280100	2198700	2351400	2349900	0.932638	0.176654
Q91VI7	Ribonuclease inhibitor OS=Mus musculus OX=10090 GN=Rnh1 PE=1 SV=1	Rnh1	49.816	71.5	120	21	21	418810	468680	473650	468160	493730	497470	0.932697	0.18085
P97785	GDNF family receptor alpha-1 OS=Mus musculus OX=10090 GN=Gfra1 PE=1 SV=2	Gfra1	51.752	9.4	12	3	3	59135	50372	51489	56833	62717	53031	0.932872	0.375504
Q9QYE9	Pleckstrin homology domain-containing family B member 1 OS=Mus musculus OX=10090 GN=Plekhb1 PE=1 SV=1	Plekhb1	27.34	19.8	19	4	4	56963	56211	58836	64205	59106	61056	0.932976	0.0669819
Q3UPL0	Protein transport protein Sec31A OS=Mus musculus OX=10090 GN=Sec31a PE=1 SV=2	Sec31a	133.57	29.7	129	27	27	264980	270350	279530	281000	299460	292900	0.933017	0.0464811
Q8JZX4	Splicing factor 45 OS=Mus musculus OX=10090 GN=Rbm17 PE=1 SV=1	Rbm17	45.303	12.8	14	4	4	63054	74168	71866	77528	67924	78646	0.93302	0.364842
Q60865	Caprin-1 OS=Mus musculus OX=10090 GN=Caprin1 PE=1 SV=2	Caprin1	78.168	18.2	32	8	8	745370	728600	760350	794160	830330	770110	0.933066	0.0514686
P14869	60S acidic ribosomal protein P0 OS=Mus musculus OX=10090 GN=Rplp0 PE=1 SV=3	Rplp0	34.216	45.4	64	10	10	965080	1037500	1177700	1133100	1117000	1158200	0.933099	0.287164
Q61037	Tuberin OS=Mus musculus OX=10090 GN=Tsc2 PE=1 SV=1	Tsc2	202.07	15.2	63	20	20	70709	77147	73989	79457	76458	81829	0.933126	0.0952236
Q9WTS6	Teneurin-3 OS=Mus musculus OX=10090 GN=Tenm3 PE=1 SV=1	Tenm3	303.06	9.9	53	16	15	70152	72002	69218	74240	75063	77193	0.933226	0.0135293
Q9JME5	AP-3 complex subunit beta-2 OS=Mus musculus OX=10090 GN=Ap3b2 PE=1 SV=2	Ap3b2	119.19	43.1	199	38	33	583520	580000	599380	602320	649430	637230	0.933255	0.0501927
O70589	Peripheral plasma membrane protein CASK OS=Mus musculus OX=10090 GN=Cask PE=1 SV=2	Cask	105.11	41.1	166	30	30	1000700	1041300	1133000	1097800	1154500	1149700	0.933275	0.154412
Q0KL02	Triple functional domain protein OS=Mus musculus OX=10090 GN=Trio PE=1 SV=3	Trio	347.86	25.1	275	63	51	287020	297560	307940	318360	315470	322500	0.933276	0.0310705
Q6A0A9	Constitutive coactivator of PPAR-gamma-like protein 1 OS=Mus musculus OX=10090 GN=FAM120A PE=1 SV=2	FAM120A	121.64	28.3	108	24	23	233680	240870	254010	256540	261150	262940	0.933297	0.0523113
P35922	Fragile X messenger ribonucleoprotein 1 OS=Mus musculus OX=10090 GN=Fmr1 PE=1 SV=1	Fmr1	68.988	27	50	13	11	528500	494070	388970	499370	524240	488800	0.933305	0.464302
P20357	Microtubule-associated protein 2 OS=Mus musculus OX=10090 GN=Map2 PE=1 SV=2	Map2	199.13	60.8	615	91	91	3457700	3604100	3906900	3807300	3927600	4017100	0.933348	0.147659
Q9QZQ1	Afadin OS=Mus musculus OX=10090 GN=Afdn PE=1 SV=3	Afdn	206.5	24.7	130	33	33	127370	130950	133360	140610	140260	138750	0.933416	0.00779792
Q80U63	Mitofusin-2 OS=Mus musculus OX=10090 GN=Mfn2 PE=1 SV=3	Mfn2	86.187	33.9	114	22	21	399900	420400	440240	442890	451980	455580	0.933422	0.0743512
Q8BMP6	Golgi resident protein GCP60 OS=Mus musculus OX=10090 GN=Acbd3 PE=1 SV=3	Acbd3	60.18	18.1	30	7	7	158240	161670	197800	180260	178830	195520	0.933467	0.393331
Q6VNB8	WD repeat and FYVE domain-containing protein 3 OS=Mus musculus OX=10090 GN=Wdfy3 PE=1 SV=1	Wdfy3	392.33	16.8	122	44	44	154970	161210	163740	161750	175760	176610	0.933479	0.106486
Q9WTP7	GTP:AMP phosphotransferase AK3, mitochondrial OS=Mus musculus OX=10090 GN=Ak3 PE=1 SV=3	Ak3	25.426	69.6	59	14	14	597440	647930	738620	681180	719400	724790	0.93348	0.327155
P63028	Translationally-controlled tumor protein OS=Mus musculus OX=10090 GN=Tpt1 PE=1 SV=1	Tpt1	19.462	29.1	26	5	5	1921300	1519400	1738300	1302700	2163900	2081000	0.933557	0.797962
P18581	Cationic amino acid transporter 2 OS=Mus musculus OX=10090 GN=Slc7a2 PE=1 SV=3	Slc7a2	71.855	3.3	6	2	2	29744	30223	30667	35237	29483	0	0.933601	0.599338
D3YZP9	Coiled-coil domain-containing protein 6 OS=Mus musculus OX=10090 GN=Ccdc6 PE=1 SV=1	Ccdc6	52.938	34.3	46	12	12	132250	128250	150390	146810	149010	144270	0.93365	0.226169
Q9D0E1	Heterogeneous nuclear ribonucleoprotein M OS=Mus musculus OX=10090 GN=Hnrnpm PE=1 SV=3	Hnrnpm	77.648	46.9	132	27	27	3067900	3089700	3277000	3197400	3444000	3463500	0.933666	0.108121
Q11011	Puromycin-sensitive aminopeptidase OS=Mus musculus OX=10090 GN=Npepps PE=1 SV=2	Npepps	103.32	55.2	261	42	42	1194600	1227400	1238800	1281700	1306200	1332900	0.933687	0.0119918
P70168	Importin subunit beta-1 OS=Mus musculus OX=10090 GN=Kpnb1 PE=1 SV=2	Kpnb1	97.183	46.7	193	33	33	728260	779460	818210	829220	842500	819190	0.933767	0.115649
P23198	Chromobox protein homolog 3 OS=Mus musculus OX=10090 GN=Cbx3 PE=1 SV=2	Cbx3	20.855	36.6	25	6	4	728190	746680	769530	766430	818380	818530	0.933867	0.0655489
P28740	Kinesin-like protein KIF2A OS=Mus musculus OX=10090 GN=Kif2a PE=1 SV=2	Kif2a	79.755	38.9	121	22	21	474660	486040	539170	517350	537720	550970	0.933893	0.18251
Q9D289	Trafficking protein particle complex subunit 6B OS=Mus musculus OX=10090 GN=Trappc6b PE=1 SV=1	Trappc6b	17.936	49.4	23	7	7	139320	144610	138840	145590	159240	147860	0.933906	0.0909361
Q91VE0	Long-chain fatty acid transport protein 4 OS=Mus musculus OX=10090 GN=Slc27a4 PE=1 SV=1	Slc27a4	72.318	39.7	70	20	19	263730	278440	282190	281090	303040	298500	0.933981	0.0919745
Q91YJ2	Sorting nexin-4 OS=Mus musculus OX=10090 GN=Snx4 PE=1 SV=1	Snx4	51.777	50.9	80	18	18	171240	186240	187950	192600	186410	204930	0.934051	0.167849
Q99JX7	Nuclear RNA export factor 1 OS=Mus musculus OX=10090 GN=Nxf1 PE=1 SV=3	Nxf1	70.299	14.4	20	6	6	35819	33301	34463	41441	34890	34563	0.934072	0.35732
Q6ZQK5	Arf-GAP with coiled-coil, ANK repeat and PH domain-containing protein 2 OS=Mus musculus OX=10090 GN=Acap2 PE=1 SV=2	Acap2	87.21	33.5	66	19	19	638080	622460	684330	668070	692900	721040	0.934131	0.12937
Q6QD59	Vesicle transport protein SEC20 OS=Mus musculus OX=10090 GN=Bnip1 PE=1 SV=1	Bnip1	26.175	24.1	13	4	4	49317	47528	45012	53732	45088	53036	0.934155	0.351442
Q5M8N0	CB1 cannabinoid receptor-interacting protein 1 OS=Mus musculus OX=10090 GN=Cnrip1 PE=1 SV=1	Cnrip1	18.612	57.9	51	7	7	3070600	3291700	3315000	3287500	3532700	3539200	0.934156	0.119215
O55091	Protein IMPACT OS=Mus musculus OX=10090 GN=Impact PE=1 SV=2	Impact	36.276	49.4	66	11	11	508000	532970	553080	560710	588940	556740	0.934165	0.086964
P14206	40S ribosomal protein SA OS=Mus musculus OX=10090 GN=Rpsa PE=1 SV=4	Rpsa	32.838	60.3	87	14	14	1284000	1254100	1340300	1329000	1421400	1401300	0.934172	0.0734702
Q8VHR5	Transcriptional repressor p66-beta OS=Mus musculus OX=10090 GN=Gatad2b PE=1 SV=1	Gatad2b	65.41	26.9	34	10	10	99425	100630	90461	101250	98356	111370	0.934207	0.250249
Q9JL35	High mobility group nucleosome-binding domain-containing protein 5 OS=Mus musculus OX=10090 GN=Hmgn5 PE=1 SV=2	Hmgn5	45.343	18	21	5	5	110270	120280	119610	123100	130230	121470	0.934258	0.124759
Q9D1N9	39S ribosomal protein L21, mitochondrial OS=Mus musculus OX=10090 GN=Mrpl21 PE=1 SV=1	Mrpl21	23.366	20.6	15	3	3	41534	38148	35245	38158	41676	43176	0.93429	0.31479
P63325	40S ribosomal protein S10 OS=Mus musculus OX=10090 GN=Rps10 PE=1 SV=1	Rps10	18.916	47.9	55	8	8	566560	582280	629710	671210	643150	589140	0.934358	0.246806
Q8BP40	Lysophosphatidic acid phosphatase type 6 OS=Mus musculus OX=10090 GN=Acp6 PE=1 SV=1	Acp6	47.624	21.8	24	5	5	82289	79067	81625	85186	80726	94126	0.934406	0.230008
Q8BSZ2	AP-3 complex subunit sigma-2 OS=Mus musculus OX=10090 GN=Ap3s2 PE=1 SV=1	Ap3s2	22.017	28	18	5	5	210870	211310	179290	212000	206780	224910	0.934409	0.306463
P21447	ATP-dependent translocase ABCB1 OS=Mus musculus OX=10090 GN=Abcb1a PE=1 SV=3	Abcb1a	140.64	18.3	60	19	7	449220	471610	436310	474640	474120	503520	0.934489	0.0876348
P28659	CUGBP Elav-like family member 1 OS=Mus musculus OX=10090 GN=Celf1 PE=1 SV=2	Celf1	52.107	16.9	37	7	6	174320	171100	174620	183370	187350	185770	0.9345	0.00168754
Q8BNY6	Neuronal calcium sensor 1 OS=Mus musculus OX=10090 GN=Ncs1 PE=1 SV=3	Ncs1	21.878	54.7	43	9	9	1000400	1095300	1054700	1107900	1108200	1155100	0.934504	0.0832695
O54931	A-kinase anchor protein 2 OS=Mus musculus OX=10090 GN=Akap2 PE=1 SV=3	Akap2	98.577	18.6	36	10	10	89662	89465	97652	100020	101020	95102	0.934616	0.11845
P70232	Neural cell adhesion molecule L1-like protein OS=Mus musculus OX=10090 GN=Chl1 PE=1 SV=2	Chl1	135.07	32.5	167	26	26	315330	309150	309330	332580	325040	341490	0.934642	0.0126312
P38647	Stress-70 protein, mitochondrial OS=Mus musculus OX=10090 GN=Hspa9 PE=1 SV=3	Hspa9	73.46	49.2	188	27	27	2146000	2211700	2424600	2359000	2485900	2411600	0.934652	0.158761
Q8CBG9	E3 ubiquitin-protein ligase RNF170 OS=Mus musculus OX=10090 GN=Rnf170 PE=1 SV=1	Rnf170	33.413	8.4	10	2	2	43578	47020	49292	49810	48075	51785	0.934656	0.177288
O09111	NADH dehydrogenase [ubiquinone] 1 beta subcomplex subunit 11, mitochondrial OS=Mus musculus OX=10090 GN=Ndufb11 PE=1 SV=2	Ndufb11	17.444	45	41	5	5	1895700	2063900	2091000	2207900	2100600	2165000	0.934672	0.114895
O89017	Legumain OS=Mus musculus OX=10090 GN=Lgmn PE=1 SV=1	Lgmn	49.372	11.7	21	4	4	83184	79111	85129	81767	92128	90821	0.934677	0.199514
P26040	Ezrin OS=Mus musculus OX=10090 GN=Ezr PE=1 SV=3	Ezr	69.406	44	83	27	17	415710	433390	511660	448260	500600	506850	0.934774	0.400316
O54734	Dolichyl-diphosphooligosaccharide--protein glycosyltransferase 48 kDa subunit OS=Mus musculus OX=10090 GN=Ddost PE=1 SV=2	Ddost	49.027	34	69	13	13	318810	315240	333400	336400	338930	359530	0.934861	0.0682575
Q91V76	Ester hydrolase C11orf54 homolog OS=Mus musculus OX=10090 PE=1 SV=1	--	34.995	32.7	40	7	7	106220	121320	118270	129120	122210	118570	0.934874	0.225649
O88456	Calpain small subunit 1 OS=Mus musculus OX=10090 GN=Capns1 PE=1 SV=2	Capns1	28.406	50	48	9	9	328790	355030	384480	376360	392090	374260	0.934883	0.219071
Q9EQC5	N-terminal kinase-like protein OS=Mus musculus OX=10090 GN=Scyl1 PE=1 SV=1	Scyl1	89.159	19.1	37	10	10	92230	98040	88967	102430	97164	99087	0.9349	0.10314
P56371	Ras-related protein Rab-4A OS=Mus musculus OX=10090 GN=Rab4a PE=1 SV=2	Rab4a	24.408	50.9	48	10	8	233480	241170	270980	249200	265650	282570	0.935053	0.306525
Q9DCL9	Bifunctional phosphoribosylaminoimidazole carboxylase/phosphoribosylaminoimidazole succinocarboxamide synthetase OS=Mus musculus OX=10090 GN=Paics PE=1 SV=4	Paics	47.006	36.7	76	14	14	373450	404710	434060	417170	426930	452310	0.935059	0.24019
F6W8I0	YjeF N-terminal domain-containing protein 3 OS=Mus musculus OX=10090 GN=Yjefn3 PE=1 SV=2	Yjefn3	27.016	37.1	14	6	6	177940	122650	114540	212890	118350	112710	0.935083	0.87116
Q6PD26	GPI transamidase component PIG-S OS=Mus musculus OX=10090 GN=Pigs PE=1 SV=3	Pigs	61.71	23.4	30	9	9	65884	63421	63338	65520	76995	63498	0.935101	0.356347
O09126	Semaphorin-4D OS=Mus musculus OX=10090 GN=Sema4d PE=1 SV=2	Sema4d	95.639	11.6	33	7	7	87248	88236	79911	89756	92210	91154	0.935102	0.102898
Q7TSY6	CUGBP Elav-like family member 4 OS=Mus musculus OX=10090 GN=Celf4 PE=1 SV=2	Celf4	51.932	20.2	23	8	5	95646	96042	94800	106400	93664	106290	0.935153	0.199262
P50428	Arylsulfatase A OS=Mus musculus OX=10090 GN=Arsa PE=1 SV=2	Arsa	53.748	13.4	22	4	4	90792	92000	103410	102310	95952	107750	0.935264	0.273431
Q9QZF2	Glypican-1 OS=Mus musculus OX=10090 GN=Gpc1 PE=1 SV=1	Gpc1	61.359	43.3	107	16	16	327710	333720	338510	344490	365700	358870	0.935345	0.0289713
Q8R4I7	Neuropilin and tolloid-like protein 1 OS=Mus musculus OX=10090 GN=Neto1 PE=1 SV=2	Neto1	60.242	8.6	6	3	3	29889	47453	0	44210	34821	44996	0.935385	0.697845
P28271	Cytoplasmic aconitate hydratase OS=Mus musculus OX=10090 GN=Aco1 PE=1 SV=3	Aco1	98.124	31.6	112	23	23	355910	352300	351730	376450	368080	388610	0.935401	0.0146771
Q9R0D8	WD repeat-containing protein 54 OS=Mus musculus OX=10090 GN=Wdr54 PE=1 SV=1	Wdr54	35.612	45.5	55	8	8	118000	116920	114790	128080	125820	119960	0.935404	0.0348508
Q5SV85	Synergin gamma OS=Mus musculus OX=10090 GN=Synrg PE=1 SV=1	Synrg	139.61	17.1	62	13	13	130930	133960	139350	142190	143500	146460	0.935416	0.0294126
Q9D0I9	Arginine--tRNA ligase, cytoplasmic OS=Mus musculus OX=10090 GN=Rars1 PE=1 SV=2	Rars1	75.673	43	105	25	25	369510	393930	408600	404560	433700	414670	0.935439	0.133395
Q80XK6	Autophagy-related protein 2 homolog B OS=Mus musculus OX=10090 GN=Atg2b PE=1 SV=3	Atg2b	231.4	11.6	58	18	18	57981	58784	59274	63537	60278	64373	0.935442	0.0346166
Q8R1I1	Cytochrome b-c1 complex subunit 9 OS=Mus musculus OX=10090 GN=Uqcr10 PE=1 SV=1	Uqcr10	7.4454	37.5	19	2	2	3257400	3403500	3546900	3413700	3743300	3754800	0.935483	0.170572
Q8K400	Syntaxin-binding protein 5 OS=Mus musculus OX=10090 GN=Stxbp5 PE=1 SV=3	Stxbp5	127.65	28	130	22	21	1197700	1199400	1203600	1241800	1288300	1318800	0.935514	0.0194917
P62069	Ubiquitin carboxyl-terminal hydrolase 46 OS=Mus musculus OX=10090 GN=Usp46 PE=1 SV=1	Usp46	42.442	26	38	7	5	104140	96995	114950	113900	111450	112520	0.935523	0.236668
Q9CR16	Peptidyl-prolyl cis-trans isomerase D OS=Mus musculus OX=10090 GN=Ppid PE=1 SV=3	Ppid	40.742	49.7	91	17	17	641180	673150	716940	707320	732780	731160	0.935526	0.120135
P70245	3-beta-hydroxysteroid-Delta(8),Delta(7)-isomerase OS=Mus musculus OX=10090 GN=Ebp PE=1 SV=3	Ebp	26.215	15.2	15	3	3	105540	103950	108720	111090	118580	110470	0.935527	0.0651663
Q9JJA4	Ribosome biogenesis protein WDR12 OS=Mus musculus OX=10090 GN=Wdr12 PE=1 SV=1	Wdr12	47.346	13.9	13	4	4	48417	46091	46667	47505	50601	52798	0.935529	0.125043
Q3B7Z2	Oxysterol-binding protein 1 OS=Mus musculus OX=10090 GN=Osbp PE=1 SV=3	Osbp	88.796	28.6	94	18	17	227050	226250	240530	242910	256920	241750	0.93561	0.0751119
Q64433	10 kDa heat shock protein, mitochondrial OS=Mus musculus OX=10090 GN=Hspe1 PE=1 SV=2	Hspe1	10.963	59.8	60	6	6	4197900	4485500	4659200	4633800	4833400	4792500	0.935686	0.111848
Q3UYH7	Beta-adrenergic receptor kinase 2 OS=Mus musculus OX=10090 GN=Adrbk2 PE=1 SV=2	Adrbk2	79.656	17.7	12	11	5	55560	64662	63336	65613	57019	73523	0.93578	0.510068
Q6PER3	Microtubule-associated protein RP/EB family member 3 OS=Mus musculus OX=10090 GN=Mapre3 PE=1 SV=1	Mapre3	31.966	58.7	95	13	11	1214600	1178600	1369300	1283600	1400100	1336800	0.935829	0.263955
Q8BFQ8	Glutamine amidotransferase-like class 1 domain-containing protein 1 OS=Mus musculus OX=10090 GN=Gatd1 PE=1 SV=1	Gatd1	23.277	46.8	35	5	5	337670	321480	351300	368950	375360	335340	0.935905	0.205134
Q8R1B4	Eukaryotic translation initiation factor 3 subunit C OS=Mus musculus OX=10090 GN=Eif3c PE=1 SV=1	Eif3c	105.53	27.4	103	22	22	282410	286010	301720	307130	311350	311240	0.935916	0.0326127
Q99KQ4	Nicotinamide phosphoribosyltransferase OS=Mus musculus OX=10090 GN=Nampt PE=1 SV=1	Nampt	55.446	39.3	67	14	14	412640	426260	500690	480710	477790	472810	0.935919	0.309077
P61202	COP9 signalosome complex subunit 2 OS=Mus musculus OX=10090 GN=Cops2 PE=1 SV=1	Cops2	51.596	42	103	17	17	462450	483350	498970	494900	515980	532750	0.935956	0.0970311
Q6NVF9	Cleavage and polyadenylation specificity factor subunit 6 OS=Mus musculus OX=10090 GN=Cpsf6 PE=1 SV=1	Cpsf6	59.152	18.3	35	8	8	150830	175180	192650	174660	193650	185830	0.935973	0.414518
Q3UV70	[Pyruvate dehydrogenase [acetyl-transferring]]-phosphatase 1, mitochondrial OS=Mus musculus OX=10090 GN=Pdp1 PE=1 SV=1	Pdp1	61.18	34.8	61	12	12	169330	182470	174690	191020	183880	187560	0.936049	0.0522554
Q62245	Son of sevenless homolog 1 OS=Mus musculus OX=10090 GN=Sos1 PE=1 SV=2	Sos1	150.88	11.7	43	11	11	44788	45840	44275	45641	49732	48724	0.936196	0.0785959
Q5EG47	5'-AMP-activated protein kinase catalytic subunit alpha-1 OS=Mus musculus OX=10090 GN=Prkaa1 PE=1 SV=2	Prkaa1	63.928	28.8	43	10	9	158430	141080	181260	155040	168700	189790	0.936206	0.507635
P97447	Four and a half LIM domains protein 1 OS=Mus musculus OX=10090 GN=Fhl1 PE=1 SV=3	Fhl1	31.888	59.6	61	13	13	392870	417510	441450	425400	458850	452810	0.936256	0.180052
Q9QYB1	Chloride intracellular channel protein 4 OS=Mus musculus OX=10090 GN=Clic4 PE=1 SV=3	Clic4	28.729	60.9	57	12	12	506230	487740	539860	506100	579540	552610	0.936261	0.258653
Q8R3G1	Nuclear inhibitor of protein phosphatase 1 OS=Mus musculus OX=10090 GN=Ppp1r8 PE=1 SV=1	Ppp1r8	38.527	26.2	23	5	5	41488	51344	57136	52656	56158	51361	0.936276	0.492222
Q5DU37	Zinc finger FYVE domain-containing protein 26 OS=Mus musculus OX=10090 GN=Zfyve26 PE=1 SV=2	Zfyve26	282.96	0.6	5	2	2	0	21692	0	23101	0	23233	0.936332
O35250	Exocyst complex component 7 OS=Mus musculus OX=10090 GN=Exoc7 PE=1 SV=2	Exoc7	79.959	42.9	121	25	25	2310900	2390000	2617400	2566600	2624000	2625300	0.936335	0.151562
Q1HFZ0	RNA cytosine C(5)-methyltransferase NSUN2 OS=Mus musculus OX=10090 GN=Nsun2 PE=1 SV=2	Nsun2	85.451	17.2	33	9	9	49762	44696	31811	40514	45415	48912	0.936429	0.61104
Q8C419	Probable G-protein coupled receptor 158 OS=Mus musculus OX=10090 GN=Gpr158 PE=1 SV=2	Gpr158	134.42	33.3	164	28	28	434520	445350	484650	470070	496720	490290	0.936476	0.147023
Q9EQP2	EH domain-containing protein 4 OS=Mus musculus OX=10090 GN=Ehd4 PE=1 SV=1	Ehd4	61.48	32.7	35	15	10	90006	87930	88493	92725	94757	97016	0.936488	0.0114696
P70429	Ena/VASP-like protein OS=Mus musculus OX=10090 GN=Evl PE=1 SV=2	Evl	44.337	29.7	44	9	9	104180	86974	100640	108300	96699	106580	0.936501	0.362931
Q8VDM6	Heterogeneous nuclear ribonucleoprotein U-like protein 1 OS=Mus musculus OX=10090 GN=Hnrnpul1 PE=1 SV=1	Hnrnpul1	96.001	30.2	82	18	18	3822500	3933700	4054300	4017900	4260100	4333100	0.936516	0.0835471
Q921F4	Heterogeneous nuclear ribonucleoprotein L-like OS=Mus musculus OX=10090 GN=Hnrnpll PE=1 SV=3	Hnrnpll	64.124	48.9	106	19	19	488740	484760	532500	522330	536950	548760	0.936544	0.117152
Q8QZT1	Acetyl-CoA acetyltransferase, mitochondrial OS=Mus musculus OX=10090 GN=Acat1 PE=1 SV=1	Acat1	44.816	50.2	120	14	14	3203600	3315200	3513800	3391400	3627100	3692700	0.936646	0.154719
P45591	Cofilin-2 OS=Mus musculus OX=10090 GN=Cfl2 PE=1 SV=1	Cfl2	18.709	57.8	44	9	7	552940	625430	655490	611460	681260	665140	0.936666	0.330094
Q9Z0N1	Eukaryotic translation initiation factor 2 subunit 3, X-linked OS=Mus musculus OX=10090 GN=Eif2s3x PE=1 SV=2	Eif2s3x	51.065	41.7	88	16	5	274890	289070	299100	295310	316420	309680	0.936673	0.108795
Q8R326	Paraspeckle component 1 OS=Mus musculus OX=10090 GN=Pspc1 PE=1 SV=1	Pspc1	58.758	33.7	81	15	15	635280	649900	727780	688510	737830	722700	0.936679	0.226474
Q9CZ30	Obg-like ATPase 1 OS=Mus musculus OX=10090 GN=Ola1 PE=1 SV=1	Ola1	44.729	67.4	113	22	22	694200	694860	731810	723900	777990	762310	0.936697	0.0776072
O88704	Potassium/sodium hyperpolarization-activated cyclic nucleotide-gated channel 1 OS=Mus musculus OX=10090 GN=Hcn1 PE=1 SV=1	Hcn1	102.43	29.6	85	20	15	405830	396930	417380	430520	441060	430910	0.936775	0.0167464
Q91ZH7	Phospholipase ABHD3 OS=Mus musculus OX=10090 GN=Abhd3 PE=1 SV=1	Abhd3	46.232	16.8	17	5	5	67061	70092	67155	76632	70855	70608	0.936784	0.100142
P54763	Ephrin type-B receptor 2 OS=Mus musculus OX=10090 GN=Ephb2 PE=1 SV=3	Ephb2	109.9	19.7	66	15	10	167260	168450	178400	176940	186980	184830	0.936875	0.0688496
P62918	60S ribosomal protein L8 OS=Mus musculus OX=10090 GN=Rpl8 PE=1 SV=2	Rpl8	28.024	36.2	35	7	7	1261700	1163200	1295900	1238600	1353400	1379500	0.936875	0.233251
P62821	Ras-related protein Rab-1A OS=Mus musculus OX=10090 GN=Rab1A PE=1 SV=3	Rab1A	22.677	64.9	89	11	7	4678600	4793700	5163100	5215500	5009200	5396700	0.936881	0.147748
Q8BGQ1	Spermatogenesis-defective protein 39 homolog OS=Mus musculus OX=10090 GN=Vipas39 PE=1 SV=1	Vipas39	56.624	35.2	44	14	14	115650	117290	117580	123120	121780	129210	0.936944	0.0265794
Q64727	Vinculin OS=Mus musculus OX=10090 GN=Vcl PE=1 SV=4	Vcl	116.72	43.2	166	38	38	340690	350350	375390	370720	387440	379850	0.937101	0.10574
P30416	Peptidyl-prolyl cis-trans isomerase FKBP4 OS=Mus musculus OX=10090 GN=Fkbp4 PE=1 SV=5	Fkbp4	51.572	54.6	125	21	21	405610	413630	399050	430220	426960	442850	0.937125	0.0129827
O35382	Exocyst complex component 4 OS=Mus musculus OX=10090 GN=Exoc4 PE=1 SV=2	Exoc4	110.54	32.6	115	25	25	230540	222200	256620	252960	247170	256730	0.937241	0.209653
P63242	Eukaryotic translation initiation factor 5A-1 OS=Mus musculus OX=10090 GN=Eif5a PE=1 SV=2	Eif5a	16.832	61.7	60	8	4	1472500	1500000	1482200	1566200	1682400	1504200	0.937279	0.127179
P70206	Plexin-A1 OS=Mus musculus OX=10090 GN=Plxna1 PE=1 SV=1	Plxna1	211.1	32.5	192	48	40	254590	268530	272550	272090	293860	282960	0.937284	0.100124
Q9D0L4	AarF domain-containing protein kinase 1 OS=Mus musculus OX=10090 GN=Adck1 PE=1 SV=1	Adck1	59.735	18.1	29	6	6	71272	77663	75351	80065	78543	80670	0.937345	0.0686185
O08919	Numb-like protein OS=Mus musculus OX=10090 GN=Numbl PE=1 SV=3	Numbl	64.13	36.3	71	17	15	450580	490480	556820	501980	557580	538440	0.937347	0.381912
Q99JW4	LIM and senescent cell antigen-like-containing domain protein 1 OS=Mus musculus OX=10090 GN=Lims1 PE=1 SV=3	Lims1	37.24	19.4	24	5	5	84273	97192	107000	100290	107930	99513	0.937387	0.405585
Q8BUV3	Gephyrin OS=Mus musculus OX=10090 GN=Gphn PE=1 SV=2	Gphn	83.281	52.8	187	31	31	784280	812830	871950	848390	893030	892160	0.93753	0.139598
Q9JKF6	Nectin-1 OS=Mus musculus OX=10090 GN=Nectin1 PE=1 SV=3	Nectin1	57.034	17.5	50	7	7	190510	202860	222500	215140	222070	219690	0.93754	0.222333
Q91WJ8	Far upstream element-binding protein 1 OS=Mus musculus OX=10090 GN=Fubp1 PE=1 SV=1	Fubp1	68.539	27.5	77	14	14	230650	242440	274140	254510	268150	274290	0.937612	0.299463
P31648	Sodium- and chloride-dependent GABA transporter 1 OS=Mus musculus OX=10090 GN=Slc6a1 PE=1 SV=2	Slc6a1	67.001	17.7	77	9	9	1769200	1771200	1798100	1819500	1916100	1957700	0.937681	0.0459408
Q8VEH5	EPM2A-interacting protein 1 OS=Mus musculus OX=10090 GN=Epm2aip1 PE=1 SV=1	Epm2aip1	70.095	31.7	92	14	14	230000	237940	257190	252500	275260	245530	0.937721	0.249628
Q8VDI7	Ubiquitin-associated domain-containing protein 1 OS=Mus musculus OX=10090 GN=Ubac1 PE=1 SV=2	Ubac1	45.53	9	8	3	3	57649	51831	34167	51053	0	0	0.937895
Q8BGH4	Receptor expression-enhancing protein 1 OS=Mus musculus OX=10090 GN=Reep1 PE=1 SV=1	Reep1	22.284	29.4	25	5	5	191700	191460	189180	198050	204490	207680	0.937924	0.0119057
Q91VD9	NADH-ubiquinone oxidoreductase 75 kDa subunit, mitochondrial OS=Mus musculus OX=10090 GN=Ndufs1 PE=1 SV=2	Ndufs1	79.776	64.1	289	38	38	2539900	2660000	2947100	2776600	2950300	2957900	0.938076	0.248986
Q9QUR8	Semaphorin-7A OS=Mus musculus OX=10090 GN=Sema7a PE=1 SV=1	Sema7a	74.993	27.3	35	13	13	220340	228830	239230	230630	265820	237380	0.938092	0.274225
Q9JI78	Peptide-N(4)-(N-acetyl-beta-glucosaminyl)asparagine amidase OS=Mus musculus OX=10090 GN=Ngly1 PE=1 SV=2	Ngly1	74.274	8	9	4	4	0	34538	33313	36644	37923	33918	0.938162	0.253894
Q9QXY6	EH domain-containing protein 3 OS=Mus musculus OX=10090 GN=Ehd3 PE=1 SV=2	Ehd3	60.82	65.2	194	30	17	909980	895170	951540	952210	994050	992100	0.938173	0.0498356
O70443	Guanine nucleotide-binding protein G(z) subunit alpha OS=Mus musculus OX=10090 GN=Gnaz PE=1 SV=4	Gnaz	40.849	51.8	103	16	15	856910	921620	960380	945770	989650	983900	0.938201	0.148824
Q8C0E2	Vacuolar protein sorting-associated protein 26B OS=Mus musculus OX=10090 GN=Vps26b PE=1 SV=1	Vps26b	39.124	55.7	91	16	15	542300	561620	633700	584720	640950	626400	0.938204	0.298261
Q9QZD9	Eukaryotic translation initiation factor 3 subunit I OS=Mus musculus OX=10090 GN=Eif3i PE=1 SV=1	Eif3i	36.46	50.8	46	11	11	214610	221610	236110	233840	243390	239350	0.938248	0.10119
Q8CIE6	Coatomer subunit alpha OS=Mus musculus OX=10090 GN=Copa PE=1 SV=2	Copa	138.43	45.4	215	43	43	246540	249630	240900	263320	255290	266970	0.938249	0.0194384
P26645	Myristoylated alanine-rich C-kinase substrate OS=Mus musculus OX=10090 GN=Marcks PE=1 SV=2	Marcks	29.661	62.5	108	12	12	2844900	3069700	3406300	3123500	3427200	3383400	0.938273	0.333625
P16092	Fibroblast growth factor receptor 1 OS=Mus musculus OX=10090 GN=Fgfr1 PE=1 SV=2	Fgfr1	91.98	2.8	6	2	2	39001	0	0	0	0	41565	0.938313
Q4VAA2	Protein CDV3 OS=Mus musculus OX=10090 GN=Cdv3 PE=1 SV=2	Cdv3	29.729	34.9	28	8	8	406200	421370	437410	452620	416960	478470	0.938378	0.240169
Q9EPJ9	ADP-ribosylation factor GTPase-activating protein 1 OS=Mus musculus OX=10090 GN=Arfgap1 PE=1 SV=2	Arfgap1	45.288	40.1	51	11	11	1230500	1264100	1459000	1406700	1364500	1441900	0.938406	0.297023
P03911	NADH-ubiquinone oxidoreductase chain 4 OS=Mus musculus OX=10090 GN=Mtnd4 PE=1 SV=1	Mtnd4	51.881	17.4	32	6	6	403810	351560	364410	378660	422340	392240	0.938437	0.288427
Q9DCH4	Eukaryotic translation initiation factor 3 subunit F OS=Mus musculus OX=10090 GN=Eif3f PE=1 SV=2	Eif3f	37.984	37.4	73	12	12	232590	227820	246400	241130	256680	255340	0.938472	0.107906
O55022	Membrane-associated progesterone receptor component 1 OS=Mus musculus OX=10090 GN=Pgrmc1 PE=1 SV=4	Pgrmc1	21.694	50.8	37	8	7	1919100	2090000	2188100	2139300	2181300	2282700	0.9385	0.207383
P55096	ATP-binding cassette sub-family D member 3 OS=Mus musculus OX=10090 GN=Abcd3 PE=1 SV=2	Abcd3	75.474	28.2	50	14	14	174290	160270	184840	191990	177660	183750	0.938562	0.24195
Q9Z2B2	Brain mitochondrial carrier protein 1 OS=Mus musculus OX=10090 GN=Slc25a14 PE=1 SV=2	Slc25a14	36.285	11.7	10	3	3	42831	0	0	44696	0	46573	0.938566
O09167	60S ribosomal protein L21 OS=Mus musculus OX=10090 GN=Rpl21 PE=1 SV=4	Rpl21	18.579	25	22	3	3	355020	347240	257450	338830	344630	339040	0.938592	0.516828
Q9Z2W8	Glutamate receptor 4 OS=Mus musculus OX=10090 GN=Gria4 PE=1 SV=2	Gria4	100.85	15	19	11	5	67506	71918	79506	75690	81457	76082	0.938691	0.288844
Q8R349	Cell division cycle protein 16 homolog OS=Mus musculus OX=10090 GN=Cdc16 PE=1 SV=1	Cdc16	71.459	15.3	37	8	8	83529	77009	74862	80254	74882	95633	0.938713	0.501302
P56395	Cytochrome b5 OS=Mus musculus OX=10090 GN=Cyb5a PE=1 SV=2	Cyb5a	15.241	41	33	4	4	342430	361880	389450	370740	399100	395220	0.938801	0.218141
Q9D1J3	SAP domain-containing ribonucleoprotein OS=Mus musculus OX=10090 GN=Sarnp PE=1 SV=3	Sarnp	23.532	34.3	31	6	6	188030	193080	207960	211850	208750	206870	0.938802	0.10732
Q8CFV9	Riboflavin kinase OS=Mus musculus OX=10090 GN=Rfk PE=1 SV=2	Rfk	17.437	25.2	21	4	4	56302	56671	55179	54286	63549	61255	0.938925	0.275877
P28738	Kinesin heavy chain isoform 5C OS=Mus musculus OX=10090 GN=Kif5c PE=1 SV=3	Kif5c	109.27	51.2	213	40	30	527120	524790	539870	560060	564240	571020	0.938926	0.00380572
P70699	Lysosomal alpha-glucosidase OS=Mus musculus OX=10090 GN=Gaa PE=1 SV=2	Gaa	106.25	21.5	67	16	16	207820	194580	194460	214410	208380	212840	0.939005	0.0552844
Q80UG5	Septin-9 OS=Mus musculus OX=10090 GN=Septin9 PE=1 SV=1	Septin9	65.574	52	107	23	23	537370	544050	577620	575050	586560	605190	0.939008	0.0778336
Q9CWZ7	Gamma-soluble NSF attachment protein OS=Mus musculus OX=10090 GN=Napg PE=1 SV=1	Napg	34.732	58	128	17	17	1685300	1751400	1892200	1831500	1930100	1912800	0.939113	0.166241
Q9CXF4	TBC1 domain family member 15 OS=Mus musculus OX=10090 GN=Tbc1d15 PE=1 SV=1	Tbc1d15	76.526	20.9	32	11	11	68060	69611	73697	76088	75406	73571	0.939142	0.0697904
Q9DBF1	Alpha-aminoadipic semialdehyde dehydrogenase OS=Mus musculus OX=10090 GN=Aldh7a1 PE=1 SV=4	Aldh7a1	58.861	44.5	95	16	16	1136700	1251900	1286500	1261700	1306000	1345500	0.939155	0.202357
Q3TY86	Apoptosis-inducing factor 3 OS=Mus musculus OX=10090 GN=Aifm3 PE=1 SV=1	Aifm3	66.791	19.7	38	9	9	71462	66466	60797	67514	70179	73891	0.939225	0.29682
Q60899	ELAV-like protein 2 OS=Mus musculus OX=10090 GN=Elavl2 PE=1 SV=1	Elavl2	39.577	31.9	15	9	3	215650	214660	220220	226800	217230	248560	0.939271	0.205709
Q62203	Splicing factor 3A subunit 2 OS=Mus musculus OX=10090 GN=Sf3a2 PE=1 SV=2	Sf3a2	49.911	10.9	14	4	4	38499	34492	38456	36413	41433	40805	0.939284	0.317992
Q9D0K2	Succinyl-CoA:3-ketoacid coenzyme A transferase 1, mitochondrial OS=Mus musculus OX=10090 GN=Oxct1 PE=1 SV=1	Oxct1	55.988	52.1	145	18	18	2225000	2292300	2263600	2335900	2471400	2411800	0.9393	0.0277848
Q921P9	Transcription elongation factor A protein-like 1 OS=Mus musculus OX=10090 GN=Tceal1 PE=2 SV=1	Tceal1	19.312	25.5	9	3	3	28693	24825	27756	25702	30488	30330	0.939367	0.437103
Q8VE62	Polyadenylate-binding protein-interacting protein 1 OS=Mus musculus OX=10090 GN=Paip1 PE=1 SV=1	Paip1	45.701	22.5	32	7	7	339310	334460	332420	366210	337310	367470	0.939495	0.0976446
Q78IK2	ATP synthase membrane subunit K, mitochondrial OS=Mus musculus OX=10090 GN=Atp5mk PE=1 SV=1	Atp5mk	6.3814	44.8	20	3	3	1670900	1742800	1634400	1710300	1828500	1834400	0.939496	0.103288
Q8BGT5	Alanine aminotransferase 2 OS=Mus musculus OX=10090 GN=Gpt2 PE=1 SV=1	Gpt2	57.943	28.5	35	10	10	84475	103960	102820	107870	94181	107950	0.939529	0.469912
Q9JLM8	Serine/threonine-protein kinase DCLK1 OS=Mus musculus OX=10090 GN=Dclk1 PE=1 SV=1	Dclk1	84.152	50.4	192	30	28	1705700	1841200	1936200	1870300	2007400	1958100	0.939563	0.208854
P60670	Nuclear protein localization protein 4 homolog OS=Mus musculus OX=10090 GN=Nploc4 PE=1 SV=3	Nploc4	68.016	28.9	46	12	12	146280	161530	172880	167460	170220	173920	0.939582	0.264164
Q5PR69	Capping protein-inhibiting regulator of actin dynamics OS=Mus musculus OX=10090 GN=Cracd PE=1 SV=4	Cracd	142.88	8.8	19	7	7	18249	23260	22292	21487	20310	26105	0.939604	0.59299
Q8CAB8	Cytosolic arginine sensor for mTORC1 subunit 2 OS=Mus musculus OX=10090 GN=Castor2 PE=1 SV=1	Castor2	36.112	27.1	20	6	6	58463	60368	50240	50021	64226	65691	0.939607	0.606764
B2RQC6	CAD protein OS=Mus musculus OX=10090 GN=Cad PE=1 SV=1	Cad	243.24	9.5	50	14	14	35602	37613	39727	41519	38098	40583	0.939617	0.199411
Q9WVA4	Transgelin-2 OS=Mus musculus OX=10090 GN=Tagln2 PE=1 SV=4	Tagln2	22.395	62.8	35	10	8	208050	216070	255720	217980	257330	248210	0.939628	0.474559
O88322	Nidogen-2 OS=Mus musculus OX=10090 GN=Nid2 PE=1 SV=2	Nid2	153.91	13.4	45	14	13	93189	90540	96070	92876	103560	101340	0.939629	0.175817
Q8VCI5	Peroxisomal biogenesis factor 19 OS=Mus musculus OX=10090 GN=Pex19 PE=1 SV=1	Pex19	32.733	41.8	38	7	7	206200	208130	209850	216860	227480	219920	0.939662	0.0146301
Q8K354	Carbonyl reductase [NADPH] 3 OS=Mus musculus OX=10090 GN=Cbr3 PE=1 SV=1	Cbr3	30.953	49.8	40	12	11	374540	394830	339660	377100	414580	388540	0.939681	0.291712
Q14CH0	Protein FAM171B OS=Mus musculus OX=10090 GN=Fam171b PE=1 SV=2	Fam171b	92.044	16.7	41	8	8	482630	485130	506560	496640	542390	529780	0.93977	0.113127
Q52KR3	Protein prune homolog 2 OS=Mus musculus OX=10090 GN=Prune2 PE=1 SV=2	Prune2	339.51	3	27	6	6	115570	110650	131890	123470	133060	124490	0.939872	0.328972
Q08274	Dystrophia myotonica WD repeat-containing protein OS=Mus musculus OX=10090 GN=Dmwd PE=1 SV=3	Dmwd	69.816	20.6	40	10	10	72276	88763	89922	79593	87194	100220	0.939904	0.55713
P21126	Ubiquitin-like protein 4A OS=Mus musculus OX=10090 GN=Ubl4a PE=1 SV=1	Ubl4a	17.8	35	25	5	5	82962	83446	84387	84141	94046	88636	0.93993	0.134357
Q6NXI6	Regulation of nuclear pre-mRNA domain-containing protein 2 OS=Mus musculus OX=10090 GN=Rprd2 PE=1 SV=1	Rprd2	156.58	4.1	7	4	4	33705	35888	0	33914	40752	36388	0.939989	0.474305
Q9D958	Signal peptidase complex subunit 1 OS=Mus musculus OX=10090 GN=Spcs1 PE=2 SV=3	Spcs1	18.186	8.1	13	2	2	127790	121150	127350	132560	137160	130590	0.939997	0.0514446
A2APY7	Arginine-hydroxylase NDUFAF5, mitochondrial OS=Mus musculus OX=10090 GN=Ndufaf5 PE=1 SV=1	Ndufaf5	38.404	19.5	18	6	6	64905	67516	72389	67083	75407	75371	0.940095	0.290045
Q91VR5	ATP-dependent RNA helicase DDX1 OS=Mus musculus OX=10090 GN=Ddx1 PE=1 SV=1	Ddx1	82.499	45.7	173	26	26	323990	334100	361250	347850	370250	366190	0.940099	0.172722
Q6NZC7	SEC23-interacting protein OS=Mus musculus OX=10090 GN=Sec23ip PE=1 SV=2	Sec23ip	110.78	18.6	52	14	14	103620	99829	116560	107970	114990	117420	0.940152	0.298943
P42227	Signal transducer and activator of transcription 3 OS=Mus musculus OX=10090 GN=Stat3 PE=1 SV=2	Stat3	88.053	23.1	40	10	10	97882	107980	75654	96359	95651	107420	0.940173	0.561157
Q9WV80	Sorting nexin-1 OS=Mus musculus OX=10090 GN=Snx1 PE=1 SV=1	Snx1	58.951	33.5	94	16	14	271010	291300	300650	296720	312840	308310	0.940177	0.145153
Q96DY5	RING finger protein 112 OS=Mus musculus OX=10090 GN=Rnf112 PE=1 SV=1	Rnf112	71.274	6.7	12	3	3	23106	20099	16274	21379	20789	0	0.94035	0.624925
Q3TIR3	Synembryn-A OS=Mus musculus OX=10090 GN=Ric8a PE=1 SV=2	Ric8a	59.846	40	70	16	16	199630	207990	209250	218440	225730	211820	0.940365	0.0598584
P84309	Adenylate cyclase type 5 OS=Mus musculus OX=10090 GN=Adcy5 PE=1 SV=2	Adcy5	139.12	10.4	38	9	9	86884	77982	80139	86934	80873	92716	0.940435	0.299109
P14115	60S ribosomal protein L27a OS=Mus musculus OX=10090 GN=Rpl27a PE=1 SV=5	Rpl27a	16.605	19.6	19	3	3	929060	965940	1064300	1004200	1028100	1114400	0.940446	0.292675
P20060	Beta-hexosaminidase subunit beta OS=Mus musculus OX=10090 GN=Hexb PE=1 SV=2	Hexb	61.115	34	77	16	16	535020	576600	557970	581450	590120	603730	0.940455	0.0636757
P31230	Aminoacyl tRNA synthase complex-interacting multifunctional protein 1 OS=Mus musculus OX=10090 GN=Aimp1 PE=1 SV=2	Aimp1	33.997	63.5	84	13	13	216160	208430	213540	227240	209590	241700	0.94046	0.233381
G3XA57	Rab11 family-interacting protein 2 OS=Mus musculus OX=10090 GN=Rab11fip2 PE=1 SV=1	Rab11fip2	58.206	34.6	68	13	12	126010	130370	141150	137410	140840	144440	0.940476	0.163701
Q69ZK9	Neuroligin-2 OS=Mus musculus OX=10090 GN=Nlgn2 PE=1 SV=2	Nlgn2	90.988	35.5	89	18	12	216170	234920	250450	245770	237630	262530	0.94049	0.294538
P54923	ADP-ribosylhydrolase ARH1 OS=Mus musculus OX=10090 GN=Adprh PE=1 SV=1	Adprh	40.068	32.3	51	9	9	292090	283980	346940	307160	354430	319790	0.940523	0.449026
P20352	Tissue factor OS=Mus musculus OX=10090 GN=F3 PE=1 SV=2	F3	32.935	11.6	12	2	2	401080	395660	331450	427250	413970	358080	0.940707	0.492434
P56391	Cytochrome c oxidase subunit 6B1 OS=Mus musculus OX=10090 GN=Cox6b1 PE=1 SV=2	Cox6b1	10.071	61.6	40	5	5	1784200	1997800	2064500	2029400	1981600	2203900	0.940723	0.320331
P42932	T-complex protein 1 subunit theta OS=Mus musculus OX=10090 GN=Cct8 PE=1 SV=3	Cct8	59.555	63.5	176	30	30	1108600	1151900	1234200	1188200	1277100	1249600	0.940725	0.179936
Q7TSV4	Phosphopentomutase OS=Mus musculus OX=10090 GN=Pgm2 PE=1 SV=1	Pgm2	68.747	13.4	19	6	6	74775	83848	60326	69163	76616	86953	0.940777	0.603969
D3Z7P3	Glutaminase kidney isoform, mitochondrial OS=Mus musculus OX=10090 GN=Gls PE=1 SV=1	Gls	73.963	52.7	212	26	26	2052800	2112600	2139900	2182200	2229100	2290800	0.940795	0.0308823
Q8BGB5	LIM domain-containing protein 2 OS=Mus musculus OX=10090 GN=Limd2 PE=1 SV=1	Limd2	14.237	40.6	27	5	5	504650	531200	498980	508340	536750	586310	0.940805	0.262863
Q91ZW3	SWI/SNF-related matrix-associated actin-dependent regulator of chromatin subfamily A member 5 OS=Mus musculus OX=10090 GN=Smarca5 PE=1 SV=1	Smarca5	121.63	9.3	25	8	6	72726	74480	80726	78257	77625	86347	0.940977	0.262621
O88741	Ganglioside-induced differentiation-associated protein 1 OS=Mus musculus OX=10090 GN=Gdap1 PE=1 SV=1	Gdap1	41.31	47.2	62	12	12	563740	575620	599610	599180	609020	639740	0.941032	0.0857801
Q99P88	Nuclear pore complex protein Nup155 OS=Mus musculus OX=10090 GN=Nup155 PE=1 SV=1	Nup155	155.12	13.2	58	14	14	105340	94134	111360	110160	111280	108870	0.941037	0.273811
Q6NVE8	WD repeat-containing protein 44 OS=Mus musculus OX=10090 GN=Wdr44 PE=1 SV=1	Wdr44	101.55	24.2	72	17	17	150540	166060	156390	162120	162570	177880	0.941143	0.22076
P22892	AP-1 complex subunit gamma-1 OS=Mus musculus OX=10090 GN=Ap1g1 PE=1 SV=3	Ap1g1	91.349	33.6	104	20	20	285140	280950	300570	309070	321230	290510	0.941193	0.167453
Q8C167	Prolyl endopeptidase-like OS=Mus musculus OX=10090 GN=Prepl PE=1 SV=1	Prepl	83.193	43	83	20	20	535560	508700	436630	516380	528170	528740	0.94127	0.357833
Q3TIX9	U4/U6.U5 tri-snRNP-associated protein 2 OS=Mus musculus OX=10090 GN=Usp39 PE=1 SV=2	Usp39	65.146	20.2	22	7	7	59673	58858	74983	80121	51617	73845	0.941294	0.767796
P57780	Alpha-actinin-4 OS=Mus musculus OX=10090 GN=Actn4 PE=1 SV=1	Actn4	104.98	65.2	319	54	33	1488700	1525700	1578700	1565600	1632800	1680900	0.941344	0.0871346
P56135	ATP synthase subunit f, mitochondrial OS=Mus musculus OX=10090 GN=Atp5mf PE=1 SV=3	Atp5mf	10.344	26.1	16	2	2	4132400	0	4071400	4400200	4022500	4649400	0.941371	0.362565
Q8BW41	Protein O-linked-mannose beta-1,4-N-acetylglucosaminyltransferase 2 OS=Mus musculus OX=10090 GN=Pomgnt2 PE=1 SV=2	Pomgnt2	66.66	11.6	17	4	4	77235	69750	62216	73960	74913	73352	0.941393	0.363832
P63073	Eukaryotic translation initiation factor 4E OS=Mus musculus OX=10090 GN=Eif4e PE=1 SV=1	Eif4e	25.053	41	51	8	8	353480	357250	378530	377490	405360	374220	0.941395	0.142817
A2A432	Cullin-4B OS=Mus musculus OX=10090 GN=Cul4b PE=1 SV=1	Cul4b	110.7	26.4	96	22	16	125470	124530	145690	136470	144000	139840	0.941424	0.305053
Q91V41	Ras-related protein Rab-14 OS=Mus musculus OX=10090 GN=Rab14 PE=1 SV=3	Rab14	23.897	71.2	101	13	13	2105900	2229000	2045700	2241900	2172400	2363300	0.941425	0.161332
Q810B7	SLIT and NTRK-like protein 5 OS=Mus musculus OX=10090 GN=Slitrk5 PE=2 SV=1	Slitrk5	107.16	11.2	25	8	8	71320	68627	64708	73571	72576	71239	0.941436	0.109729
Q9DB34	Charged multivesicular body protein 2a OS=Mus musculus OX=10090 GN=Chmp2a PE=1 SV=1	Chmp2a	25.134	18	15	4	4	33081	37798	38498	36500	43182	36495	0.941469	0.465491
Q8BGT8	Phytanoyl-CoA hydroxylase-interacting protein-like OS=Mus musculus OX=10090 GN=Phyhipl PE=1 SV=1	Phyhipl	42.34	49.6	121	17	14	1627300	1731300	1756600	1700200	1876500	1856100	0.94154	0.200296
Q9CZU6	Citrate synthase, mitochondrial OS=Mus musculus OX=10090 GN=Cs PE=1 SV=1	Cs	51.736	52.2	125	18	18	5111700	5409800	5789800	5752500	5771500	5798800	0.941609	0.163725
P52503	NADH dehydrogenase [ubiquinone] iron-sulfur protein 6, mitochondrial OS=Mus musculus OX=10090 GN=Ndufs6 PE=1 SV=2	Ndufs6	13.02	57.8	44	5	5	1644200	1564500	1758400	1662600	1787100	1825100	0.941666	0.24212
Q91VT4	3-oxoacyl-[acyl-carrier-protein] reductase OS=Mus musculus OX=10090 GN=Cbr4 PE=1 SV=2	Cbr4	25.414	44.1	32	7	7	123410	130710	138810	136810	149060	131400	0.941668	0.300211
P50153	Guanine nucleotide-binding protein G(I)/G(S)/G(O) subunit gamma-4 OS=Mus musculus OX=10090 GN=Gng4 PE=1 SV=1	Gng4	8.4047	73.3	28	4	4	734100	741490	786260	817560	778450	805670	0.941778	0.0804016
Q8CI71	Syndetin OS=Mus musculus OX=10090 GN=Vps50 PE=1 SV=2	Vps50	111.17	35	88	24	24	213020	205190	224230	230870	220670	230600	0.941801	0.111806
Q61151	Serine/threonine-protein phosphatase 2A 56 kDa regulatory subunit epsilon isoform OS=Mus musculus OX=10090 GN=Ppp2r5e PE=1 SV=3	Ppp2r5e	54.713	34.7	86	15	11	540560	564530	634110	580930	626720	638910	0.941859	0.333246
Q6PB66	Leucine-rich PPR motif-containing protein, mitochondrial OS=Mus musculus OX=10090 GN=Lrpprc PE=1 SV=2	Lrpprc	156.61	43.4	209	48	48	345060	356080	335430	370860	347830	381830	0.941891	0.141591
Q8BLY2	Threonine--tRNA ligase 2, cytoplasmic OS=Mus musculus OX=10090 GN=Tars3 PE=1 SV=1	Tars3	91.317	32.3	74	22	21	120620	127310	131710	132360	129700	140990	0.941918	0.170602
Q6ZQ18	Protein EFR3 homolog B OS=Mus musculus OX=10090 GN=Efr3b PE=1 SV=2	Efr3b	92.405	37.9	140	23	22	304420	315230	318190	321900	328800	344960	0.941928	0.071786
Q64471	Glutathione S-transferase theta-1 OS=Mus musculus OX=10090 GN=Gstt1 PE=1 SV=4	Gstt1	27.374	14.2	21	3	3	78137	82512	85386	85256	84710	91214	0.942013	0.162791
P70288	Histone deacetylase 2 OS=Mus musculus OX=10090 GN=Hdac2 PE=1 SV=1	Hdac2	55.302	34.4	44	11	7	302220	284380	275870	293350	306770	315420	0.942034	0.153742
Q8K2V6	Importin-11 OS=Mus musculus OX=10090 GN=Ipo11 PE=1 SV=1	Ipo11	112.41	13.9	33	10	10	69228	72974	84282	80800	77926	81657	0.94218	0.357375
P56382	ATP synthase subunit epsilon, mitochondrial OS=Mus musculus OX=10090 GN=Atp5f1e PE=1 SV=2	Atp5f1e	5.8378	28.8	12	2	2	1045100	1137500	1366700	1178700	1305000	1283300	0.942209	0.488737
Q8BH74	Nuclear pore complex protein Nup107 OS=Mus musculus OX=10090 GN=Nup107 PE=1 SV=1	Nup107	106.72	11.4	27	8	8	35529	38655	46080	41556	38085	47991	0.942272	0.583181
Q9CZP5	Mitochondrial chaperone BCS1 OS=Mus musculus OX=10090 GN=Bcs1l PE=1 SV=1	Bcs1l	47.406	42.3	83	14	14	149390	161340	159730	161870	168650	168750	0.942296	0.0978179
Q3TCJ1	BRISC complex subunit Abraxas 2 OS=Mus musculus OX=10090 GN=Abraxas2 PE=1 SV=1	Abraxas2	46.942	21	23	7	7	114550	110060	130400	118060	126470	132220	0.942296	0.37294
Q99JX3	Golgi reassembly-stacking protein 2 OS=Mus musculus OX=10090 GN=Gorasp2 PE=1 SV=3	Gorasp2	47.038	16.6	26	5	5	797270	713310	807330	796280	838230	825290	0.942316	0.223481
O08585	Clathrin light chain A OS=Mus musculus OX=10090 GN=Clta PE=1 SV=2	Clta	25.604	20.9	35	6	6	2431200	2635800	3052500	2686300	2936900	2993200	0.942331	0.446816
Q9Z0H3	SWI/SNF-related matrix-associated actin-dependent regulator of chromatin subfamily B member 1 OS=Mus musculus OX=10090 GN=Smarcb1 PE=1 SV=1	Smarcb1	44.141	28.3	18	5	5	94549	98280	72797	103700	66987	111170	0.942414	0.822588
Q9WTL7	Acyl-protein thioesterase 2 OS=Mus musculus OX=10090 GN=Lypla2 PE=1 SV=1	Lypla2	24.794	44.2	47	6	6	554360	531960	601990	559260	643590	588580	0.942437	0.343028
A2AG50	MAP7 domain-containing protein 2 OS=Mus musculus OX=10090 GN=Map7d2 PE=1 SV=1	Map7d2	86.049	31.6	56	18	18	169550	175760	194390	182460	193400	196800	0.942444	0.26673
O54901	OX-2 membrane glycoprotein OS=Mus musculus OX=10090 GN=Cd200 PE=1 SV=1	Cd200	31.256	20.1	26	5	5	747150	752140	840970	801960	836150	844970	0.942483	0.219279
Q64516	Glycerol kinase OS=Mus musculus OX=10090 GN=Gk PE=1 SV=2	Gk	61.227	60.1	124	26	26	602320	609840	642550	641820	691340	634480	0.942606	0.153334
Q99104	Unconventional myosin-Va OS=Mus musculus OX=10090 GN=Myo5a PE=1 SV=2	Myo5a	215.54	51.5	483	88	88	2206000	2297100	2454500	2379400	2499800	2501900	0.942624	0.165229
Q99MU3	Double-stranded RNA-specific adenosine deaminase OS=Mus musculus OX=10090 GN=Adar PE=1 SV=2	Adar	130.45	9.7	24	8	8	63663	55414	53957	59310	60614	63642	0.942626	0.33008
Q8R191	Synaptogyrin-3 OS=Mus musculus OX=10090 GN=Syngr3 PE=1 SV=1	Syngr3	24.561	27.5	35	6	6	2361900	2401900	2819100	2392700	2771100	2880100	0.942689	0.500012
Q9Z1M8	Protein Red OS=Mus musculus OX=10090 GN=Ik PE=1 SV=2	Ik	65.615	19	24	7	7	29663	32176	37516	32439	38104	34849	0.942719	0.49976
P62717	60S ribosomal protein L18a OS=Mus musculus OX=10090 GN=Rpl18a PE=1 SV=1	Rpl18a	20.732	31.2	33	6	6	749030	762290	827180	824300	805670	850610	0.942723	0.15769
Q811D0	Disks large homolog 1 OS=Mus musculus OX=10090 GN=Dlg1 PE=1 SV=1	Dlg1	100.12	39.2	89	27	18	471360	495550	533550	525500	536760	529260	0.942784	0.174828
P01831	Thy-1 membrane glycoprotein OS=Mus musculus OX=10090 GN=Thy1 PE=1 SV=1	Thy1	18.08	45.1	70	6	6	12559000	13331000	13659000	13451000	14370000	14126000	0.942833	0.137109
Q9CQ79	Thioredoxin domain-containing protein 9 OS=Mus musculus OX=10090 GN=Txndc9 PE=1 SV=1	Txndc9	26.259	21.2	12	5	5	102530	83490	109000	114680	113460	84754	0.942875	0.685255
Q8R4H2	Rho guanine nucleotide exchange factor 12 OS=Mus musculus OX=10090 GN=Arhgef12 PE=1 SV=2	Arhgef12	172.35	24	107	28	28	108000	115160	113920	115360	120010	122080	0.943013	0.0863817
Q9QWY8	Arf-GAP with SH3 domain, ANK repeat and PH domain-containing protein 1 OS=Mus musculus OX=10090 GN=Asap1 PE=1 SV=2	Asap1	127.42	31.4	91	27	25	206810	220360	240120	229760	237790	240050	0.943033	0.253337
Q8C3Q5	Protein shisa-7 OS=Mus musculus OX=10090 GN=Shisa7 PE=1 SV=3	Shisa7	58.333	33	80	14	14	272010	277890	277040	280200	295280	301390	0.943059	0.0624597
Q9WU78	Programmed cell death 6-interacting protein OS=Mus musculus OX=10090 GN=Pdcd6ip PE=1 SV=3	Pdcd6ip	96.023	44.8	160	32	32	421110	433040	423070	441880	455510	456920	0.943078	0.0130208
Q8BSS9	Liprin-alpha-2 OS=Mus musculus OX=10090 GN=Ppfia2 PE=1 SV=2	Ppfia2	143.23	35.1	127	33	30	223390	237580	231090	241030	236410	256390	0.943079	0.126209
Q9DB41	Mitochondrial glutamate carrier 2 OS=Mus musculus OX=10090 GN=Slc25a18 PE=1 SV=4	Slc25a18	34.166	45.3	32	11	8	254470	279260	317090	297600	299290	305210	0.943155	0.385208
P35979	60S ribosomal protein L12 OS=Mus musculus OX=10090 GN=Rpl12 PE=1 SV=2	Rpl12	17.804	54.5	49	6	6	988890	1028000	1009400	1071400	1039900	1097300	0.943181	0.0381309
Q3UMT1	Protein phosphatase 1 regulatory subunit 12C OS=Mus musculus OX=10090 GN=Ppp1r12c PE=1 SV=1	Ppp1r12c	84.684	23	52	13	13	138650	133220	143020	136130	154840	148890	0.943232	0.255421
Q8K019	Bcl-2-associated transcription factor 1 OS=Mus musculus OX=10090 GN=Bclaf1 PE=1 SV=2	Bclaf1	106	14.9	51	10	9	1651900	1580700	1635800	1675000	1795100	1690800	0.943324	0.0848716
Q62165	Dystroglycan 1 OS=Mus musculus OX=10090 GN=Dag1 PE=1 SV=4	Dag1	96.904	14	34	9	9	252490	259770	240940	260440	261220	276780	0.94334	0.119279
Q8C052	Microtubule-associated protein 1S OS=Mus musculus OX=10090 GN=Map1s PE=1 SV=2	Map1s	102.94	21.2	76	16	16	243340	249700	260950	263270	261480	274510	0.94336	0.0830026
Q7TSH2	Phosphorylase b kinase regulatory subunit beta OS=Mus musculus OX=10090 GN=Phkb PE=1 SV=1	Phkb	123.89	10.5	30	9	9	72224	79208	70086	81032	72742	81036	0.943393	0.320257
Q61937	Nucleophosmin OS=Mus musculus OX=10090 GN=Npm1 PE=1 SV=1	Npm1	32.56	31.5	70	7	7	954860	1004400	1168400	1048800	1163100	1103300	0.94343	0.417315
P21836	Acetylcholinesterase OS=Mus musculus OX=10090 GN=Ache PE=1 SV=1	Ache	68.168	10.7	13	4	4	99091	94035	125050	100400	117970	118860	0.943499	0.575238
P62830	60S ribosomal protein L23 OS=Mus musculus OX=10090 GN=Rpl23 PE=1 SV=1	Rpl23	14.865	49.3	33	6	6	633090	663630	863660	716570	792310	780870	0.9435	0.546897
O88441	Metaxin-2 OS=Mus musculus OX=10090 GN=Mtx2 PE=1 SV=1	Mtx2	29.758	36.9	59	8	8	575760	623720	654110	624240	670420	669910	0.943509	0.252218
Q91V12	Cytosolic acyl coenzyme A thioester hydrolase OS=Mus musculus OX=10090 GN=Acot7 PE=1 SV=2	Acot7	42.536	45.7	102	14	14	3205500	3271900	3288900	3379500	3390700	3580600	0.943531	0.0465433
Q9DBL7	Bifunctional coenzyme A synthase OS=Mus musculus OX=10090 GN=Coasy PE=1 SV=2	Coasy	62.022	22	38	9	9	152470	151150	161630	163440	165030	164620	0.94354	0.0510578
P41242	Megakaryocyte-associated tyrosine-protein kinase OS=Mus musculus OX=10090 GN=Matk PE=1 SV=2	Matk	56.056	20.6	22	7	6	278950	292530	322770	292400	313710	341640	0.943551	0.404443
Q9CQX8	Alpha-ketoglutarate dehydrogenase component 4 OS=Mus musculus OX=10090 GN=Mrps36 PE=1 SV=1	Mrps36	11.101	70.6	53	5	5	684440	708280	664640	702980	727520	749870	0.943583	0.0908695
Q8R5M8	Cell adhesion molecule 1 OS=Mus musculus OX=10090 GN=Cadm1 PE=1 SV=2	Cadm1	49.788	42.3	94	15	15	1268000	1234600	1122200	1239900	1293500	1307800	0.943663	0.218207
Q8C079	Striatin-interacting protein 1 OS=Mus musculus OX=10090 GN=Strip1 PE=1 SV=2	Strip1	95.584	22.1	59	14	12	164410	163690	168360	174070	168140	183820	0.943786	0.104703
Q91YS8	Calcium/calmodulin-dependent protein kinase type 1 OS=Mus musculus OX=10090 GN=Camk1 PE=1 SV=1	Camk1	41.624	47.6	34	12	8	112420	122110	134120	126510	124180	139900	0.943829	0.401891
P97300	Neuroplastin OS=Mus musculus OX=10090 GN=Nptn PE=1 SV=3	Nptn	44.373	36.8	121	14	14	3198700	3340000	3678300	3420500	3655800	3747100	0.943973	0.301461
Q9CZW5	Mitochondrial import receptor subunit TOM70 OS=Mus musculus OX=10090 GN=Tomm70 PE=1 SV=2	Tomm70	67.589	53.5	166	23	23	1687300	1784900	1923000	1833600	1915800	1966000	0.943976	0.243999
Q9DC69	NADH dehydrogenase [ubiquinone] 1 alpha subcomplex subunit 9, mitochondrial OS=Mus musculus OX=10090 GN=Ndufa9 PE=1 SV=2	Ndufa9	42.525	60.7	140	19	19	1446900	1512400	1560200	1546700	1625000	1615600	0.94406	0.0977498
O88543	COP9 signalosome complex subunit 3 OS=Mus musculus OX=10090 GN=Cops3 PE=1 SV=3	Cops3	47.832	48.2	77	13	12	802820	808820	985550	854640	978240	918120	0.944089	0.478679
O88696	ATP-dependent Clp protease proteolytic subunit, mitochondrial OS=Mus musculus OX=10090 GN=Clpp PE=1 SV=1	Clpp	29.8	23.5	30	5	5	297570	306970	315750	318540	323070	333160	0.94411	0.0562897
Q80Y14	Glutaredoxin-related protein 5, mitochondrial OS=Mus musculus OX=10090 GN=Glrx5 PE=1 SV=2	Glrx5	16.292	29.6	24	3	3	499230	550250	594850	564610	581280	595780	0.944111	0.322203
Q8K1M6	Dynamin-1-like protein OS=Mus musculus OX=10090 GN=Dnm1l PE=1 SV=2	Dnm1l	82.657	70.9	296	41	41	1602500	1616400	1636000	1660100	1748000	1733700	0.944202	0.0286722
Q6PIC6	Sodium/potassium-transporting ATPase subunit alpha-3 OS=Mus musculus OX=10090 GN=Atp1a3 PE=1 SV=1	Atp1a3	111.69	53.2	721	51	33	21649000	22420000	24291000	23307000	24364000	24728000	0.944212	0.204204
Q3U0V1	Far upstream element-binding protein 2 OS=Mus musculus OX=10090 GN=Khsrp PE=1 SV=2	Khsrp	76.775	34.9	95	18	18	462900	469040	470850	481940	498860	504810	0.944252	0.0182002
P28658	Ataxin-10 OS=Mus musculus OX=10090 GN=Atxn10 PE=1 SV=2	Atxn10	53.706	38.3	68	14	14	834140	821480	874820	857760	905520	916340	0.944328	0.108517
Q80UJ7	Rab3 GTPase-activating protein catalytic subunit OS=Mus musculus OX=10090 GN=Rab3gap1 PE=1 SV=4	Rab3gap1	110.2	32.1	114	28	28	258140	266260	276680	270120	288460	289650	0.944414	0.131989
P59999	Actin-related protein 2/3 complex subunit 4 OS=Mus musculus OX=10090 GN=Arpc4 PE=1 SV=3	Arpc4	19.667	68.5	67	11	11	3299000	3021900	3235000	3282900	3355100	3480100	0.944436	0.14223
O70591	Prefoldin subunit 2 OS=Mus musculus OX=10090 GN=Pfdn2 PE=1 SV=2	Pfdn2	16.534	36.4	26	5	5	338580	347560	374160	365310	353870	403500	0.944437	0.318076
Q3UJB9	Enhancer of mRNA-decapping protein 4 OS=Mus musculus OX=10090 GN=Edc4 PE=1 SV=2	Edc4	152.48	24.8	82	20	20	102560	91822	98321	106860	103910	99152	0.944441	0.212272
Q8C570	mRNA export factor OS=Mus musculus OX=10090 GN=Rae1 PE=1 SV=1	Rae1	40.965	30.7	33	8	8	155690	142420	154100	157450	157780	163550	0.944505	0.133476
Q61656	Probable ATP-dependent RNA helicase DDX5 OS=Mus musculus OX=10090 GN=Ddx5 PE=1 SV=2	Ddx5	69.289	40.6	99	23	16	645710	682450	714020	722890	685740	753330	0.944597	0.224871
Q9CQC9	GTP-binding protein SAR1b OS=Mus musculus OX=10090 GN=Sar1b PE=1 SV=1	Sar1b	22.382	42.9	14	6	4	374970	255340	327640	338480	337660	337920	0.944668	0.571292
P47740	Aldehyde dehydrogenase family 3 member A2 OS=Mus musculus OX=10090 GN=Aldh3a2 PE=1 SV=2	Aldh3a2	53.97	19	54	8	8	235020	240210	271510	261620	276230	252610	0.94469	0.324414
Q01815	Voltage-dependent L-type calcium channel subunit alpha-1C OS=Mus musculus OX=10090 GN=Cacna1c PE=1 SV=1	Cacna1c	240.14	6.2	33	10	10	49036	53092	50866	51430	55149	55359	0.944769	0.162105
Q64737	Trifunctional purine biosynthetic protein adenosine-3 OS=Mus musculus OX=10090 GN=Gart PE=1 SV=3	Gart	107.5	34.3	112	24	24	269360	294220	297760	313620	298260	299730	0.944856	0.180097
Q8CFE4	SCY1-like protein 2 OS=Mus musculus OX=10090 GN=Scyl2 PE=1 SV=1	Scyl2	103.32	23.8	72	15	15	108480	118220	118450	120100	125140	120030	0.944917	0.148885
P62274	40S ribosomal protein S29 OS=Mus musculus OX=10090 GN=Rps29 PE=1 SV=2	Rps29	6.6767	32.1	21	2	2	490090	476170	499740	503180	524340	523780	0.945014	0.0441488
Q3UGY8	Brefeldin A-inhibited guanine nucleotide-exchange protein 3 OS=Mus musculus OX=10090 GN=Arfgef3 PE=1 SV=1	Arfgef3	240.09	23.9	155	35	35	129660	135740	141900	138430	152170	140390	0.945034	0.225367
Q4VBD2	Transmembrane anterior posterior transformation protein 1 OS=Mus musculus OX=10090 GN=Tapt1 PE=1 SV=2	Tapt1	63.893	12.2	11	4	3	48053	51025	54492	50888	57866	53736	0.945104	0.339287
Q80TS7	Dendrin OS=Mus musculus OX=10090 GN=Ddn PE=1 SV=3	Ddn	76.406	18	29	8	8	50413	53253	51977	55485	55248	53950	0.945107	0.0352134
O35188	Fractalkine OS=Mus musculus OX=10090 GN=Cx3cl1 PE=1 SV=3	Cx3cl1	42.098	17	20	6	6	95340	83822	90583	102360	87477	95575	0.945107	0.397161
Q01730	Ras suppressor protein 1 OS=Mus musculus OX=10090 GN=Rsu1 PE=1 SV=3	Rsu1	31.55	15.2	16	4	4	61033	66948	72626	64794	71577	75884	0.945123	0.451414
O88291	DBIRD complex subunit ZNF326 OS=Mus musculus OX=10090 GN=Znf326 PE=1 SV=1	Znf326	65.225	24.5	52	11	11	98480	97213	108240	103940	103980	113650	0.945153	0.276773
Q8CJ19	[F-actin]-monooxygenase MICAL3 OS=Mus musculus OX=10090 GN=Mical3 PE=1 SV=2	Mical3	223.72	16.3	87	24	24	1793500	1917500	1925800	2002200	1989500	1971800	0.945217	0.0725248
Q9JMH9	Unconventional myosin-XVIIIa OS=Mus musculus OX=10090 GN=Myo18a PE=1 SV=2	Myo18a	232.75	34.4	297	56	56	283410	291260	300830	303570	310160	312480	0.94525	0.042847
P51881	ADP/ATP translocase 2 OS=Mus musculus OX=10090 GN=Slc25a5 PE=1 SV=3	Slc25a5	32.931	57.4	84	18	9	6534700	7083100	7770100	7399500	7510700	7715300	0.945301	0.318636
Q6PIP5	NudC domain-containing protein 1 OS=Mus musculus OX=10090 GN=Nudcd1 PE=1 SV=2	Nudcd1	66.704	25.9	37	11	11	79251	81547	90171	88459	88407	88621	0.945316	0.214033
Q8K2K6	Arf-GAP domain and FG repeat-containing protein 1 OS=Mus musculus OX=10090 GN=Agfg1 PE=1 SV=2	Agfg1	58.042	30.8	54	11	11	280200	261870	318700	289730	313110	307700	0.94534	0.396602
P0C028	Diphosphoinositol polyphosphate phosphohydrolase 3-beta OS=Mus musculus OX=10090 GN=Nudt11 PE=1 SV=1	Nudt11	18.593	51.2	32	7	4	358870	378960	457840	416360	419240	429190	0.945351	0.453663
Q99P58	Ras-related protein Rab-27B OS=Mus musculus OX=10090 GN=Rab27b PE=1 SV=3	Rab27b	24.56	25.7	23	5	3	140240	144340	144490	144830	149580	159460	0.945359	0.137314
Q61553	Fascin OS=Mus musculus OX=10090 GN=Fscn1 PE=1 SV=4	Fscn1	54.507	60.6	160	27	27	1416800	1415700	1529200	1528000	1504400	1581400	0.94536	0.127547
Q921C1	Gap junction gamma-3 protein OS=Mus musculus OX=10090 GN=Gjc3 PE=1 SV=2	Gjc3	30.292	24.2	33	6	6	102420	112290	105570	107330	115340	116120	0.945364	0.202589
P54830	Tyrosine-protein phosphatase non-receptor type 5 OS=Mus musculus OX=10090 GN=Ptpn5 PE=1 SV=2	Ptpn5	60.815	29.2	33	10	10	93823	88770	84170	91440	95093	95615	0.945472	0.173246
Q9QYY0	GRB2-associated-binding protein 1 OS=Mus musculus OX=10090 GN=Gab1 PE=1 SV=2	Gab1	76.812	12.2	16	6	6	53951	47444	56929	54458	60476	52520	0.945478	0.451947
Q3TJZ6	Protein FAM98A OS=Mus musculus OX=10090 GN=Fam98a PE=1 SV=1	Fam98a	55.055	14.8	11	5	4	74769	77503	0	67670	72869	101040	0.94548	0.815672
P48722	Heat shock 70 kDa protein 4L OS=Mus musculus OX=10090 GN=Hspa4l PE=1 SV=2	Hspa4l	94.381	62.1	234	40	38	972810	986490	1073700	1046800	1081700	1079200	0.945537	0.156039
Q8BJ71	Nuclear pore complex protein Nup93 OS=Mus musculus OX=10090 GN=Nup93 PE=1 SV=1	Nup93	93.28	20.8	58	15	15	2485200	2451900	2611700	2554300	2625000	2804200	0.94555	0.17448
Q80U04	E3 ubiquitin-protein ligase Praja-2 OS=Mus musculus OX=10090 GN=Pja2 PE=1 SV=2	Pja2	77.957	12.9	19	4	4	56571	61584	52360	56234	63224	60876	0.945551	0.38284
Q9CRC8	Leucine-rich repeat-containing protein 40 OS=Mus musculus OX=10090 GN=Lrrc40 PE=1 SV=2	Lrrc40	68.075	33.9	37	14	14	208940	222840	224430	258200	217150	218640	0.945561	0.432199
Q9DBR7	Protein phosphatase 1 regulatory subunit 12A OS=Mus musculus OX=10090 GN=Ppp1r12a PE=1 SV=2	Ppp1r12a	114.99	27.2	79	21	20	217830	216140	255110	237560	249400	241770	0.94559	0.352443
Q62443	Neuronal pentraxin-1 OS=Mus musculus OX=10090 GN=Nptx1 PE=1 SV=1	Nptx1	47.117	33.6	83	13	13	617970	636020	667180	666380	694170	671160	0.945593	0.0932512
Q9CQ75	NADH dehydrogenase [ubiquinone] 1 alpha subcomplex subunit 2 OS=Mus musculus OX=10090 GN=Ndufa2 PE=1 SV=3	Ndufa2	10.916	41.4	28	5	5	1346300	1405300	1476900	1417500	1488600	1565600	0.945614	0.227841
P61963	DDB1- and CUL4-associated factor 7 OS=Mus musculus OX=10090 GN=Dcaf7 PE=1 SV=1	Dcaf7	38.926	29.2	37	8	8	160400	154740	167070	162550	175630	171760	0.945621	0.155018
P13595	Neural cell adhesion molecule 1 OS=Mus musculus OX=10090 GN=Ncam1 PE=1 SV=3	Ncam1	119.43	44.8	300	39	39	3732100	3814600	4106600	3925300	4232500	4164800	0.945685	0.202621
O55143	Sarcoplasmic/endoplasmic reticulum calcium ATPase 2 OS=Mus musculus OX=10090 GN=Atp2a2 PE=1 SV=2	Atp2a2	114.86	50.4	309	44	44	1602200	1629800	1775600	1720200	1783400	1791600	0.945687	0.173608
Q9JJ59	ABC-type oligopeptide transporter ABCB9 OS=Mus musculus OX=10090 GN=Abcb9 PE=2 SV=1	Abcb9	83.962	3.9	8	2	2	25004	18217	17337	21968	0	20721	0.945724	0.67636
E9PV24	Fibrinogen alpha chain OS=Mus musculus OX=10090 GN=Fga PE=1 SV=1	Fga	87.428	33.2	56	17	17	178940	182980	178630	189830	185400	196270	0.945844	0.0384553
P11031	Activated RNA polymerase II transcriptional coactivator p15 OS=Mus musculus OX=10090 GN=Sub1 PE=1 SV=3	Sub1	14.427	37	30	4	4	552720	602350	692180	621040	676860	655040	0.945882	0.445441
Q9CRC6	BLOC-1-related complex subunit 7 OS=Mus musculus OX=10090 GN=Borcs7 PE=1 SV=1	Borcs7	11.546	61	16	4	4	85975	81481	71635	84808	83705	0	0.945885	0.46498
P11983	T-complex protein 1 subunit alpha OS=Mus musculus OX=10090 GN=Tcp1 PE=1 SV=3	Tcp1	60.448	59.9	155	27	27	864140	848480	878670	876980	922310	940130	0.945927	0.0746784
O08810	116 kDa U5 small nuclear ribonucleoprotein component OS=Mus musculus OX=10090 GN=Eftud2 PE=1 SV=1	Eftud2	109.36	33.6	109	22	21	165030	169490	156840	171120	173470	174850	0.945942	0.0764749
Q8K0D0	Cyclin-dependent kinase 17 OS=Mus musculus OX=10090 GN=Cdk17 PE=1 SV=2	Cdk17	59.505	20.5	36	9	5	109010	115230	111110	114010	121370	119130	0.945954	0.087776
Q8VIJ6	Splicing factor, proline- and glutamine-rich OS=Mus musculus OX=10090 GN=Sfpq PE=1 SV=1	Sfpq	75.441	39.8	139	23	23	2053900	2042000	2292800	2231300	2259200	2262800	0.946012	0.207979
Q99N87	28S ribosomal protein S5, mitochondrial OS=Mus musculus OX=10090 GN=Mrps5 PE=1 SV=1	Mrps5	48.206	16.9	19	6	6	79935	81438	76680	82177	80064	89395	0.946021	0.22075
Q91VR2	ATP synthase subunit gamma, mitochondrial OS=Mus musculus OX=10090 GN=Atp5f1c PE=1 SV=1	Atp5f1c	32.886	49.3	82	13	13	3338600	3600800	3609800	3555200	3815500	3779800	0.946074	0.176091
P98084	Amyloid-beta A4 precursor protein-binding family A member 2 OS=Mus musculus OX=10090 GN=Apba2 PE=1 SV=2	Apba2	82.757	14.1	30	6	5	107380	113780	90033	108480	103440	117010	0.946077	0.496751
P35550	rRNA 2'-O-methyltransferase fibrillarin OS=Mus musculus OX=10090 GN=Fbl PE=1 SV=2	Fbl	34.306	36.4	47	10	7	146510	138220	156350	149060	152970	164160	0.946138	0.290144
Q60675	Laminin subunit alpha-2 OS=Mus musculus OX=10090 GN=Lama2 PE=1 SV=2	Lama2	343.81	3.8	22	9	8	29572	34446	31571	32969	32974	35079	0.94622	0.308885
Q78J03	Methionine-R-sulfoxide reductase B2, mitochondrial OS=Mus musculus OX=10090 GN=Msrb2 PE=1 SV=1	Msrb2	19.157	53.7	21	7	7	132600	146160	159820	146260	162990	154250	0.946235	0.410766
Q920I9	WD repeat-containing protein 7 OS=Mus musculus OX=10090 GN=Wdr7 PE=1 SV=3	Wdr7	163.45	48.4	295	48	48	894440	902050	901400	926980	960720	963390	0.946266	0.0122724
Q08460	Calcium-activated potassium channel subunit alpha-1 OS=Mus musculus OX=10090 GN=Kcnma1 PE=1 SV=2	Kcnma1	134.39	28	124	27	27	218910	229340	223580	231380	229020	249560	0.946293	0.145065
P63141	Potassium voltage-gated channel subfamily A member 2 OS=Mus musculus OX=10090 GN=Kcna2 PE=1 SV=1	Kcna2	56.7	31.1	73	10	7	324910	347280	342220	357450	358990	355480	0.946349	0.052819
Q80TL0	Protein phosphatase 1E OS=Mus musculus OX=10090 GN=Ppm1e PE=1 SV=2	Ppm1e	83.418	31.9	148	18	18	1331100	1402000	1402000	1404200	1465800	1499200	0.94642	0.100423
Q9R111	Guanine deaminase OS=Mus musculus OX=10090 GN=Gda PE=1 SV=1	Gda	51.012	68.9	195	24	24	1240300	1338600	1409100	1362600	1418500	1432500	0.946459	0.233976
P97478	5-demethoxyubiquinone hydroxylase, mitochondrial OS=Mus musculus OX=10090 GN=Coq7 PE=1 SV=3	Coq7	24.041	50.2	22	8	8	240280	232060	278890	225660	327960	240070	0.946503	0.747414
P80317	T-complex protein 1 subunit zeta OS=Mus musculus OX=10090 GN=Cct6a PE=1 SV=3	Cct6a	58.004	54.2	133	22	22	794890	817900	939590	867590	922580	906440	0.946514	0.354332
B9EKR1	Receptor-type tyrosine-protein phosphatase zeta OS=Mus musculus OX=10090 GN=Ptprz1 PE=1 SV=1	Ptprz1	254.4	16.2	169	30	30	1898500	1964500	2063000	2033700	2129100	2098000	0.946524	0.115757
Q8BXZ1	Protein disulfide-isomerase TMX3 OS=Mus musculus OX=10090 GN=Tmx3 PE=1 SV=2	Tmx3	51.847	21.9	58	10	10	379030	396930	360810	392290	399640	409060	0.946527	0.138532
Q99LD9	Translation initiation factor eIF-2B subunit beta OS=Mus musculus OX=10090 GN=Eif2b2 PE=1 SV=1	Eif2b2	38.897	30.8	28	7	7	69320	71253	62687	76259	70440	68043	0.946531	0.343488
Q791V5	Mitochondrial carrier homolog 2 OS=Mus musculus OX=10090 GN=Mtch2 PE=1 SV=1	Mtch2	33.499	45.5	81	10	10	1568900	1649000	1648200	1710200	1722800	1707500	0.94662	0.0301637
Q9QWR8	Alpha-N-acetylgalactosaminidase OS=Mus musculus OX=10090 GN=Naga PE=1 SV=2	Naga	47.234	15.9	16	6	6	73685	67389	69905	73103	75848	73923	0.946629	0.120193
Q8BYM5	Neuroligin-3 OS=Mus musculus OX=10090 GN=Nlgn3 PE=1 SV=2	Nlgn3	91.161	37.8	82	19	15	536290	543790	540000	604740	590050	516580	0.946657	0.345435
Q7TPD3	Roundabout homolog 2 OS=Mus musculus OX=10090 GN=Robo2 PE=1 SV=2	Robo2	161.19	16.5	48	16	14	2117700	2283600	2483400	2287700	2512900	2471900	0.946676	0.360451
O08582	GTP-binding protein 1 OS=Mus musculus OX=10090 GN=Gtpbp1 PE=1 SV=2	Gtpbp1	72.3	32.6	53	12	12	188010	175190	181690	193010	195450	187040	0.946811	0.0860846
Q80YF9	Rho GTPase-activating protein 33 OS=Mus musculus OX=10090 GN=Arhgap33 PE=1 SV=1	Arhgap33	139.8	6.7	11	6	6	42324	37021	31361	39548	35445	41920	0.946909	0.582006
Q8K0E8	Fibrinogen beta chain OS=Mus musculus OX=10090 GN=Fgb PE=1 SV=1	Fgb	54.752	34.9	53	15	15	201710	207370	207430	208000	229760	213310	0.946918	0.160888
P62881	Guanine nucleotide-binding protein subunit beta-5 OS=Mus musculus OX=10090 GN=Gnb5 PE=1 SV=1	Gnb5	43.565	39	81	11	11	776630	820320	827180	815130	869760	875070	0.946941	0.145143
Q9CZ44	NSFL1 cofactor p47 OS=Mus musculus OX=10090 GN=Nsfl1c PE=1 SV=1	Nsfl1c	40.709	64.6	98	19	19	761810	810400	824040	818300	865130	847080	0.946944	0.130422
Q3UHD3	Microtubule-associated tumor suppressor candidate 2 homolog OS=Mus musculus OX=10090 GN=Mtus2 PE=1 SV=1	Mtus2	147.35	6.4	17	6	6	146610	175270	160720	157110	183310	169210	0.946962	0.463477
Q9QYI3	DnaJ homolog subfamily C member 7 OS=Mus musculus OX=10090 GN=Dnajc7 PE=1 SV=2	Dnajc7	56.475	29.6	50	12	12	91756	95807	106340	96635	103320	110390	0.94702	0.399338
Q9QYF1	Retinol dehydrogenase 11 OS=Mus musculus OX=10090 GN=Rdh11 PE=1 SV=2	Rdh11	35.147	18	20	5	5	44272	43858	43367	43414	47784	47653	0.947037	0.170913
Q62383	Transcription elongation factor SPT6 OS=Mus musculus OX=10090 GN=Supt6h PE=1 SV=2	Supt6h	199.08	4.5	9	5	5	47781	45699	27705	51262	41736	34964	0.947039	0.749364
Q64444	Carbonic anhydrase 4 OS=Mus musculus OX=10090 GN=Ca4 PE=1 SV=1	Ca4	34.351	25.9	34	7	7	386960	417760	408900	407920	444620	428900	0.947075	0.183913
Q8BYA0	Tubulin-specific chaperone D OS=Mus musculus OX=10090 GN=Tbcd PE=1 SV=1	Tbcd	133.32	18.1	49	16	16	90772	96412	115540	103010	108750	107880	0.947078	0.469343
Q6P1B1	Xaa-Pro aminopeptidase 1 OS=Mus musculus OX=10090 GN=Xpnpep1 PE=1 SV=1	Xpnpep1	69.59	42.5	103	19	19	191340	206660	226100	204000	230140	224820	0.947098	0.413821
Q3TC93	HCLS1-binding protein 3 OS=Mus musculus OX=10090 GN=Hs1bp3 PE=1 SV=2	Hs1bp3	43.691	10.1	12	3	3	40746	44916	33795	46594	37491	0	0.947113	0.709205
Q99JB2	Stomatin-like protein 2, mitochondrial OS=Mus musculus OX=10090 GN=Stoml2 PE=1 SV=1	Stoml2	38.384	35.7	30	8	8	309680	306130	321840	322620	335780	331600	0.947121	0.0470812
Q9CY57	Chromatin target of PRMT1 protein OS=Mus musculus OX=10090 GN=Chtop PE=1 SV=2	Chtop	26.585	20.1	25	4	4	190230	200680	184800	197580	199020	211240	0.947141	0.165304
Q8BFQ4	WD repeat-containing protein 82 OS=Mus musculus OX=10090 GN=Wdr82 PE=1 SV=1	Wdr82	35.079	28.4	29	6	6	112190	126730	100810	119130	120420	119090	0.947273	0.426577
Q9D5T0	Outer mitochondrial transmembrane helix translocase OS=Mus musculus OX=10090 GN=Atad1 PE=1 SV=1	Atad1	40.744	36.3	63	10	10	277060	281950	325800	290080	322740	321140	0.947375	0.421034
Q9D3A9	Protein tweety homolog 1 OS=Mus musculus OX=10090 GN=Ttyh1 PE=1 SV=1	Ttyh1	49.032	16.7	60	7	7	527960	566710	536790	571290	584400	566200	0.947482	0.0807436
Q7TNC9	Inositol polyphosphate-5-phosphatase A OS=Mus musculus OX=10090 GN=Inpp5a PE=1 SV=1	Inpp5a	47.622	23.3	24	7	7	136330	138890	132420	149210	122630	158370	0.947537	0.572101
Q8R001	Microtubule-associated protein RP/EB family member 2 OS=Mus musculus OX=10090 GN=Mapre2 PE=1 SV=1	Mapre2	36.946	48.2	48	11	10	468550	495390	565100	515970	533960	563760	0.947543	0.409686
O54774	AP-3 complex subunit delta-1 OS=Mus musculus OX=10090 GN=Ap3d1 PE=1 SV=1	Ap3d1	135.08	46.5	271	44	44	667680	666480	694360	690310	730020	720370	0.947597	0.0670668
P07934	Phosphorylase b kinase gamma catalytic chain, skeletal muscle/heart isoform OS=Mus musculus OX=10090 GN=Phkg1 PE=1 SV=3	Phkg1	44.959	16	9	5	5	52609	45397	56696	0	56919	51919	0.947598	0.575592
Q8CHG3	GRIP and coiled-coil domain-containing protein 2 OS=Mus musculus OX=10090 GN=Gcc2 PE=1 SV=3	Gcc2	194.56	11.6	45	14	14	167780	164320	141810	160570	168850	170680	0.94763	0.373742
P53986	Monocarboxylate transporter 1 OS=Mus musculus OX=10090 GN=Slc16a1 PE=1 SV=1	Slc16a1	53.267	15.6	31	7	7	323540	312710	343420	336600	360660	336530	0.947649	0.205895
Q9Z2U0	Proteasome subunit alpha type-7 OS=Mus musculus OX=10090 GN=Psma7 PE=1 SV=1	Psma7	27.855	60.5	70	12	12	829160	845710	940170	901520	921840	935760	0.94778	0.245458
Q8CH77	Neuron navigator 1 OS=Mus musculus OX=10090 GN=Nav1 PE=1 SV=2	Nav1	202.37	13.4	50	17	17	84378	84317	82044	89671	87075	87789	0.947848	0.0135823
Q9R1P4	Proteasome subunit alpha type-1 OS=Mus musculus OX=10090 GN=Psma1 PE=1 SV=1	Psma1	29.546	59.3	71	11	11	946830	1030800	1127600	1044000	1124700	1107300	0.947872	0.371859
Q8CIN4	Serine/threonine-protein kinase PAK 2 OS=Mus musculus OX=10090 GN=Pak2 PE=1 SV=1	Pak2	57.93	45	66	17	11	368530	400440	414740	402730	423350	422590	0.947977	0.232245
Q99JI6	Ras-related protein Rap-1b OS=Mus musculus OX=10090 GN=Rap1b PE=1 SV=2	Rap1b	20.825	45.1	29	8	3	572070	647730	582920	643920	584510	673060	0.948057	0.402712
Q0VGU4	Neurosecretory protein VGF OS=Mus musculus OX=10090 GN=Vgf PE=1 SV=1	Vgf	68.231	25.8	47	12	12	273460	280120	272000	293350	305950	271480	0.948093	0.222557
Q9Z1T1	AP-3 complex subunit beta-1 OS=Mus musculus OX=10090 GN=Ap3b1 PE=1 SV=2	Ap3b1	122.74	14	24	13	8	70710	69753	63537	75288	66918	72959	0.94811	0.336239
Q9CY27	Very-long-chain enoyl-CoA reductase OS=Mus musculus OX=10090 GN=Tecr PE=1 SV=1	Tecr	36.09	29.9	44	9	9	518070	516740	571900	556560	563750	574270	0.948146	0.191746
O54916	RalBP1-associated Eps domain-containing protein 1 OS=Mus musculus OX=10090 GN=Reps1 PE=1 SV=2	Reps1	86.518	18.5	44	11	10	176430	188390	179490	194100	187150	192790	0.948209	0.0772983
P48962	ADP/ATP translocase 1 OS=Mus musculus OX=10090 GN=Slc25a4 PE=1 SV=4	Slc25a4	32.904	62.4	188	20	11	13106000	14131000	14374000	14031000	14682000	15169000	0.948248	0.214838
Q9EP53	Hamartin OS=Mus musculus OX=10090 GN=Tsc1 PE=1 SV=1	Tsc1	128.74	20.4	54	15	15	61538	58981	61489	60357	67070	64512	0.94826	0.196482
Q7TPD2	Protein FAM185A OS=Mus musculus OX=10090 GN=Fam185a PE=2 SV=1	Fam185a	39.992	18.5	15	5	5	22707	21258	20733	21344	22566	24312	0.948345	0.322834
Q62241	U1 small nuclear ribonucleoprotein C OS=Mus musculus OX=10090 GN=Snrpc PE=1 SV=1	Snrpc	17.364	24.5	18	3	3	203190	238430	230240	232280	239090	237080	0.948352	0.324906
E9Q7G0	Nuclear mitotic apparatus protein 1 OS=Mus musculus OX=10090 GN=Numa1 PE=1 SV=1	Numa1	235.63	21.9	96	30	30	185030	194950	179600	201720	200010	188270	0.948441	0.176378
A2ASS6	Titin OS=Mus musculus OX=10090 GN=Ttn PE=1 SV=1	Ttn	3906.4	0.2	13	5	5	318030	231300	197870	207950	289810	290020	0.948488	0.749384
P51174	Long-chain specific acyl-CoA dehydrogenase, mitochondrial OS=Mus musculus OX=10090 GN=Acadl PE=1 SV=2	Acadl	47.907	34.9	98	14	14	600410	659930	652990	638990	693310	684900	0.948508	0.247315
O88998	Noelin OS=Mus musculus OX=10090 GN=Olfm1 PE=1 SV=1	Olfm1	55.397	28.2	68	11	11	400770	436910	473860	444320	471330	467020	0.948556	0.349008
Q8BVG4	Dipeptidyl peptidase 9 OS=Mus musculus OX=10090 GN=Dpp9 PE=1 SV=2	Dpp9	98	20.4	37	11	11	84634	76563	79582	84263	77651	91907	0.948617	0.417619
Q8R0S4	Voltage-dependent L-type calcium channel subunit beta-4 OS=Mus musculus OX=10090 GN=Cacnb4 PE=1 SV=2	Cacnb4	57.949	42.6	80	15	10	446840	456530	476300	475220	483270	495910	0.948618	0.0780866
Q8BIL5	Protein Hook homolog 1 OS=Mus musculus OX=10090 GN=Hook1 PE=1 SV=2	Hook1	84.438	5.2	9	3	3	32153	40980	43083	34943	42931	44626	0.948702	0.665594
Q7TN99	Cytoplasmic polyadenylation element-binding protein 3 OS=Mus musculus OX=10090 GN=Cpeb3 PE=1 SV=1	Cpeb3	78.334	13	29	9	2	92780	118650	116760	106150	112350	127430	0.948718	0.592209
Q9D1E8	1-acyl-sn-glycerol-3-phosphate acyltransferase epsilon OS=Mus musculus OX=10090 GN=Agpat5 PE=1 SV=2	Agpat5	42.202	11.2	18	4	4	84931	86671	97008	95028	94090	94003	0.948746	0.260601
Q9CZ42	ATP-dependent (S)-NAD(P)H-hydrate dehydratase OS=Mus musculus OX=10090 GN=Naxd PE=1 SV=1	Naxd	36.717	51.9	57	11	11	438060	430980	425690	466470	430610	467550	0.948777	0.140447
Q9WTK3	Glycosylphosphatidylinositol anchor attachment 1 protein OS=Mus musculus OX=10090 GN=Gpaa1 PE=1 SV=3	Gpaa1	67.948	6	8	3	3	54790	51727	53155	56653	57200	54434	0.948808	0.0796078
Q9CWL8	Beta-catenin-like protein 1 OS=Mus musculus OX=10090 GN=Ctnnbl1 PE=1 SV=1	Ctnnbl1	64.979	16	18	7	7	43491	38085	44186	44482	47120	40944	0.948818	0.442342
Q91V09	WD repeat-containing protein 13 OS=Mus musculus OX=10090 GN=Wdr13 PE=1 SV=1	Wdr13	53.663	38.6	84	14	14	296290	313100	305380	315820	327950	320340	0.948823	0.0530636
Q80U56	Late secretory pathway protein AVL9 homolog OS=Mus musculus OX=10090 GN=Avl9 PE=1 SV=2	Avl9	72.185	24	62	12	12	134570	144890	142100	144010	148190	152090	0.94884	0.124024
B0V2N1	Receptor-type tyrosine-protein phosphatase S OS=Mus musculus OX=10090 GN=Ptprs PE=1 SV=1	Ptprs	211.9	33.9	177	42	32	385620	399030	387830	413750	386960	434970	0.948854	0.220617
Q61466	SWI/SNF-related matrix-associated actin-dependent regulator of chromatin subfamily D member 1 OS=Mus musculus OX=10090 GN=Smarcd1 PE=1 SV=3	Smarcd1	58.244	23.9	33	9	6	62241	70238	67871	64782	76615	69744	0.948892	0.443006
Q61990	Poly(rC)-binding protein 2 OS=Mus musculus OX=10090 GN=Pcbp2 PE=1 SV=1	Pcbp2	38.221	56.1	85	14	9	1628300	1685200	1651900	1680200	1777800	1774700	0.948917	0.0681942
Q8R307	Vacuolar protein sorting-associated protein 18 homolog OS=Mus musculus OX=10090 GN=Vps18 PE=1 SV=2	Vps18	110.22	24.5	62	16	16	127800	135500	140730	139330	137930	148510	0.94894	0.221024
Q80V91	Probable E3 ubiquitin-protein ligase DTX3 OS=Mus musculus OX=10090 GN=Dtx3 PE=1 SV=2	Dtx3	37.982	21.3	21	5	5	98317	100710	96189	115480	100960	94659	0.948946	0.459319
P46638	Ras-related protein Rab-11B OS=Mus musculus OX=10090 GN=Rab11b PE=1 SV=3	Rab11b	24.489	49.1	56	9	9	1690300	1714700	1937400	1840800	1945300	1843700	0.94895	0.314335
Q69ZZ9	Microtubule-actin cross-linking factor 1, isoforms 6/7 OS=Mus musculus OX=10090 GN=Macf1 PE=2 SV=3	Macf1	369.25	24.1	12	58	2	82834	98629	69738	98187	95634	70839	0.949146	0.739529
Q99KR3	Endoribonuclease LACTB2 OS=Mus musculus OX=10090 GN=Lactb2 PE=1 SV=1	Lactb2	32.754	27.8	27	5	5	94535	94683	100940	102530	112880	90286	0.949172	0.516395
Q8BHE3	Caytaxin OS=Mus musculus OX=10090 GN=Atcay PE=1 SV=1	Atcay	42.178	48.9	79	14	14	574610	557410	628030	618390	595850	640030	0.949188	0.268788
Q9JIG8	PRA1 family protein 2 OS=Mus musculus OX=10090 GN=Praf2 PE=1 SV=1	Praf2	19.478	22.5	14	3	3	429320	359440	396470	421090	408880	418670	0.949217	0.353755
Q3SXD3	5'-deoxynucleotidase HDDC2 OS=Mus musculus OX=10090 GN=Hddc2 PE=1 SV=1	Hddc2	22.753	34.7	23	4	4	37392	56165	59794	59585	47252	54712	0.949254	0.695772
Q9EPL2	Calsyntenin-1 OS=Mus musculus OX=10090 GN=Clstn1 PE=1 SV=1	Clstn1	108.9	8.6	43	8	8	139820	143360	157000	149140	158080	156480	0.949278	0.251119
P27601	Guanine nucleotide-binding protein subunit alpha-13 OS=Mus musculus OX=10090 GN=Gna13 PE=1 SV=1	Gna13	44.054	37.9	44	13	12	460810	461150	480360	466650	499850	510680	0.949322	0.166437
Q9CQM9	Glutaredoxin-3 OS=Mus musculus OX=10090 GN=Glrx3 PE=1 SV=1	Glrx3	37.778	43.6	72	12	12	530980	530740	542260	595670	546250	547680	0.949325	0.15539
O88844	Isocitrate dehydrogenase [NADP] cytoplasmic OS=Mus musculus OX=10090 GN=Idh1 PE=1 SV=2	Idh1	46.674	57.7	120	21	20	1005600	1015200	1065300	1053500	1106100	1091200	0.949336	0.086268
P16283	Anion exchange protein 3 OS=Mus musculus OX=10090 GN=Slc4a3 PE=1 SV=2	Slc4a3	135.37	13.7	39	11	10	204760	207310	217670	227460	216760	219120	0.949347	0.092679
Q8CDG3	Deubiquitinating protein VCPIP1 OS=Mus musculus OX=10090 GN=Vcpip1 PE=1 SV=1	Vcpip1	134.5	41.1	156	36	36	168640	168210	179590	180900	175320	187760	0.949373	0.149091
Q7TMY8	E3 ubiquitin-protein ligase HUWE1 OS=Mus musculus OX=10090 GN=Huwe1 PE=1 SV=5	Huwe1	482.63	20.3	241	61	61	144860	146040	138560	147020	151290	154050	0.949377	0.0706421
Q61214	Dual specificity tyrosine-phosphorylation-regulated kinase 1A OS=Mus musculus OX=10090 GN=Dyrk1a PE=1 SV=1	Dyrk1a	85.493	15.6	32	9	9	400590	416820	388910	391450	429520	449600	0.949432	0.327318
Q8BK08	Transmembrane protein 11, mitochondrial OS=Mus musculus OX=10090 GN=Tmem11 PE=1 SV=1	Tmem11	21.311	22.6	36	4	4	389840	372990	372110	407890	380330	407090	0.949494	0.134586
P61087	Ubiquitin-conjugating enzyme E2 K OS=Mus musculus OX=10090 GN=Ube2k PE=1 SV=3	Ube2k	22.406	55	42	9	9	479820	500110	574530	506220	583650	547180	0.949549	0.480213
O88738	Baculoviral IAP repeat-containing protein 6 OS=Mus musculus OX=10090 GN=Birc6 PE=1 SV=2	Birc6	532.16	10.8	90	29	29	762800	758090	779820	817550	790410	814910	0.94958	0.0198108
P26638	Serine--tRNA ligase, cytoplasmic OS=Mus musculus OX=10090 GN=Sars1 PE=1 SV=3	Sars1	58.388	41.2	134	20	20	605840	622590	678980	659380	671850	677430	0.949593	0.208468
Q9CR26	Vacuolar protein sorting-associated protein VTA1 homolog OS=Mus musculus OX=10090 GN=Vta1 PE=1 SV=1	Vta1	33.913	33.3	40	8	8	551250	574960	694610	608780	639740	668950	0.949595	0.501786
Q505D7	Optic atrophy 3 protein homolog OS=Mus musculus OX=10090 GN=Opa3 PE=1 SV=1	Opa3	20.11	24	21	4	4	380400	408980	449270	433110	438020	433210	0.949637	0.326376
Q9DBG6	Dolichyl-diphosphooligosaccharide--protein glycosyltransferase subunit 2 OS=Mus musculus OX=10090 GN=Rpn2 PE=1 SV=1	Rpn2	69.062	35	78	15	15	466900	438640	467310	465800	494980	484870	0.949642	0.133026
P49446	Receptor-type tyrosine-protein phosphatase epsilon OS=Mus musculus OX=10090 GN=Ptpre PE=1 SV=3	Ptpre	80.687	32.2	54	17	15	171190	152710	157570	175190	173400	158400	0.949664	0.329989
P24668	Cation-dependent mannose-6-phosphate receptor OS=Mus musculus OX=10090 GN=M6pr PE=1 SV=1	M6pr	31.172	25.2	34	6	6	293620	296450	330020	318220	330110	320520	0.949672	0.247294
Q9JLI8	Squamous cell carcinoma antigen recognized by T-cells 3 OS=Mus musculus OX=10090 GN=Sart3 PE=1 SV=1	Sart3	109.62	20.3	56	15	15	88808	92755	93714	93956	96985	98912	0.949712	0.0811987
Q99JR5	Tubulointerstitial nephritis antigen-like OS=Mus musculus OX=10090 GN=Tinagl1 PE=1 SV=1	Tinagl1	52.664	17	21	6	6	112950	116880	128630	120460	134320	122600	0.949865	0.371352
Q8BLR2	Copine-4 OS=Mus musculus OX=10090 GN=Cpne4 PE=1 SV=1	Cpne4	62.407	45.6	105	20	19	309580	331610	343930	326330	359710	351000	0.949934	0.292689
Q3TDK6	Protein rogdi homolog OS=Mus musculus OX=10090 GN=Rogdi PE=1 SV=2	Rogdi	32.1	57.8	80	14	14	584980	600670	618280	626690	599460	672830	0.949947	0.246734
Q91XY4	Protocadherin gamma-A4 OS=Mus musculus OX=10090 GN=Pcdhga4 PE=1 SV=1	Pcdhga4	100.36	5.3	21	3	3	124930	133560	109220	138240	108530	140310	0.949959	0.662387
P12382	ATP-dependent 6-phosphofructokinase, liver type OS=Mus musculus OX=10090 GN=Pfkl PE=1 SV=4	Pfkl	85.359	48.8	185	30	25	1829500	1793200	1784100	1853000	1963200	1875200	0.949995	0.0565382
Q8C180	Fibroblast growth factor receptor substrate 2 OS=Mus musculus OX=10090 GN=Frs2 PE=1 SV=3	Frs2	56.793	7.5	10	2	2	12534	13327	12062	11290	15321	0	0.950058	0.835508
Q5SWU9	Acetyl-CoA carboxylase 1 OS=Mus musculus OX=10090 GN=Acaca PE=1 SV=1	Acaca	265.25	21.4	119	36	36	106490	110490	101260	108620	107390	118940	0.950112	0.283755
Q8K0C9	GDP-mannose 4,6 dehydratase OS=Mus musculus OX=10090 GN=Gmds PE=1 SV=1	Gmds	41.984	26.3	35	8	8	237400	249460	238140	247270	278850	236920	0.950147	0.394018
Q9JLC8	Sacsin OS=Mus musculus OX=10090 GN=Sacs PE=1 SV=2	Sacs	520.68	7.5	82	27	27	151970	151390	132230	154600	154200	149640	0.950157	0.321324
Q9CZD3	Glycine--tRNA ligase OS=Mus musculus OX=10090 GN=Gars1 PE=1 SV=1	Gars1	81.877	34.2	122	20	20	362850	390310	398600	397300	410140	404680	0.950203	0.15855
Q6ZQ38	Cullin-associated NEDD8-dissociated protein 1 OS=Mus musculus OX=10090 GN=Cand1 PE=1 SV=2	Cand1	136.33	43.3	267	44	44	1136100	1204200	1241400	1222400	1285100	1261800	0.950229	0.159245
Q9Z0E0	Neurochondrin OS=Mus musculus OX=10090 GN=Ncdn PE=1 SV=1	Ncdn	78.894	47.3	235	29	29	4453600	4567000	5005400	4797400	5124300	4838900	0.950232	0.275183
Q8K183	Pyridoxal kinase OS=Mus musculus OX=10090 GN=Pdxk PE=1 SV=1	Pdxk	35.015	43.3	87	10	10	1705600	1804300	1932500	1822200	1965600	1939600	0.950239	0.294736
Q810B6	Rabankyrin-5 OS=Mus musculus OX=10090 GN=Ankfy1 PE=1 SV=2	Ankfy1	128.65	19	74	18	18	99023	104550	101740	110010	101310	109960	0.950302	0.18494
O09061	Proteasome subunit beta type-1 OS=Mus musculus OX=10090 GN=Psmb1 PE=1 SV=1	Psmb1	26.372	48.8	67	8	8	820360	937960	933840	920460	970140	942060	0.9504	0.321642
P47809	Dual specificity mitogen-activated protein kinase kinase 4 OS=Mus musculus OX=10090 GN=Map2k4 PE=1 SV=2	Map2k4	44.113	56.2	101	16	16	462870	462660	470230	484700	488850	494970	0.950454	0.00329
Q6URW6	Myosin-14 OS=Mus musculus OX=10090 GN=Myh14 PE=1 SV=1	Myh14	228.58	32.4	174	50	44	210780	219280	236700	227470	238500	235500	0.950518	0.233341
Q8CE90	Dual specificity mitogen-activated protein kinase kinase 7 OS=Mus musculus OX=10090 GN=Map2k7 PE=1 SV=1	Map2k7	59.312	11	28	5	5	74030	58643	76155	65828	73511	80357	0.950532	0.620374
Q8CC86	Nicotinate phosphoribosyltransferase OS=Mus musculus OX=10090 GN=Naprt PE=1 SV=1	Naprt	58.265	11.2	13	4	4	221890	310550	219100	247620	226170	316850	0.950546	0.741488
O35409	Glutamate carboxypeptidase 2 OS=Mus musculus OX=10090 GN=Folh1 PE=1 SV=2	Folh1	84.573	20.9	35	12	12	239920	240990	263600	258130	256850	268260	0.950552	0.200267
O54950	5'-AMP-activated protein kinase subunit gamma-1 OS=Mus musculus OX=10090 GN=Prkag1 PE=1 SV=2	Prkag1	37.52	30.9	34	8	7	67578	72188	69384	73272	72165	74579	0.950613	0.0760541
P62748	Hippocalcin-like protein 1 OS=Mus musculus OX=10090 GN=Hpcal1 PE=1 SV=2	Hpcal1	22.338	69.9	103	15	7	4744500	4912200	5403400	5282700	5322200	5237600	0.950614	0.253651
Q8C1B1	Calmodulin-regulated spectrin-associated protein 2 OS=Mus musculus OX=10090 GN=Camsap2 PE=1 SV=3	Camsap2	164.33	22.2	86	25	25	135180	134730	135680	143710	141280	141670	0.950616	0.000865346
Q149L6	DnaJ homolog subfamily B member 14 OS=Mus musculus OX=10090 GN=Dnajb14 PE=2 SV=1	Dnajb14	42.325	6.3	6	2	2	94155	140990	131020	126460	129200	129500	0.950683	0.627258
P50396	Rab GDP dissociation inhibitor alpha OS=Mus musculus OX=10090 GN=Gdi1 PE=1 SV=3	Gdi1	50.521	70.7	186	26	20	7030200	7301800	7931300	7454700	8056600	7906700	0.950692	0.294912
Q8R1A4	Dedicator of cytokinesis protein 7 OS=Mus musculus OX=10090 GN=Dock7 PE=1 SV=3	Dock7	241.44	11	61	17	17	57384	54491	56943	56057	60268	61231	0.950787	0.188724
Q9Z1K5	E3 ubiquitin-protein ligase ARIH1 OS=Mus musculus OX=10090 GN=Arih1 PE=1 SV=3	Arih1	64.016	35.7	50	12	12	95523	98772	101340	101360	101350	108210	0.950839	0.144319
Q9D892	Inosine triphosphate pyrophosphatase OS=Mus musculus OX=10090 GN=Itpa PE=1 SV=2	Itpa	21.897	67.2	48	9	9	858720	868560	1012900	899760	1020400	961530	0.950893	0.465764
Q9CRD0	OCIA domain-containing protein 1 OS=Mus musculus OX=10090 GN=Ociad1 PE=1 SV=1	Ociad1	27.61	36.4	49	7	7	751640	811290	789020	821350	802510	849500	0.950913	0.14272
P62242	40S ribosomal protein S8 OS=Mus musculus OX=10090 GN=Rps8 PE=1 SV=2	Rps8	24.205	45.7	53	9	9	989930	1041600	1016700	1113300	974320	1117900	0.950932	0.364597
O55201	Transcription elongation factor SPT5 OS=Mus musculus OX=10090 GN=Supt5h PE=1 SV=1	Supt5h	120.66	27	78	20	20	4864100	4812200	4310400	5021400	4838500	4847500	0.950997	0.271487
Q78PG9	Coiled-coil domain-containing protein 25 OS=Mus musculus OX=10090 GN=Ccdc25 PE=1 SV=1	Ccdc25	24.48	23.1	21	4	4	51342	50514	53184	52748	55388	54888	0.951026	0.0783633
P49586	Choline-phosphate cytidylyltransferase A OS=Mus musculus OX=10090 GN=Pcyt1a PE=1 SV=1	Pcyt1a	41.666	11.7	17	3	3	61243	60249	61545	64152	61989	66314	0.951064	0.0719516
Q8VCT3	Aminopeptidase B OS=Mus musculus OX=10090 GN=Rnpep PE=1 SV=2	Rnpep	72.415	41.5	123	21	21	559080	605590	643740	616110	632910	652370	0.951099	0.306967
Q9D6F4	Gamma-aminobutyric acid receptor subunit alpha-4 OS=Mus musculus OX=10090 GN=Gabra4 PE=2 SV=1	Gabra4	60.878	20.1	27	8	8	97917	89098	88656	107350	88906	93583	0.951118	0.500848
Q99KF1	Transmembrane emp24 domain-containing protein 9 OS=Mus musculus OX=10090 GN=Tmed9 PE=1 SV=2	Tmed9	27.127	28.5	24	6	5	216050	221130	223430	227530	230370	236660	0.95112	0.0305777
Q9JJA9	General receptor for phosphoinositides 1-associated scaffold protein OS=Mus musculus OX=10090 GN=Tamalin PE=1 SV=2	Tamalin	42.337	11	9	4	4	42019	32487	46976	38926	46610	42186	0.951144	0.65139
P63038	60 kDa heat shock protein, mitochondrial OS=Mus musculus OX=10090 GN=Hspd1 PE=1 SV=1	Hspd1	60.955	74	260	33	33	5146300	5129400	5133700	5276100	5597300	5327200	0.951162	0.0533709
Q05186	Reticulocalbin-1 OS=Mus musculus OX=10090 GN=Rcn1 PE=1 SV=1	Rcn1	38.113	23.4	18	5	5	78080	80845	74882	82801	79952	83042	0.951228	0.11725
O08715	A-kinase anchor protein 1, mitochondrial OS=Mus musculus OX=10090 GN=Akap1 PE=1 SV=4	Akap1	92.194	11.1	22	5	5	51083	47416	57343	58496	54732	50604	0.951231	0.500457
D3YXK2	Scaffold attachment factor B1 OS=Mus musculus OX=10090 GN=Safb PE=1 SV=2	Safb	105.1	23.8	47	13	9	387680	405490	445990	423540	435170	443960	0.951246	0.301893
Q9JJ28	Protein flightless-1 homolog OS=Mus musculus OX=10090 GN=Flii PE=1 SV=1	Flii	144.8	18.6	61	17	17	88438	86472	95985	93440	99765	91569	0.951263	0.286395
Q8CIG8	Protein arginine N-methyltransferase 5 OS=Mus musculus OX=10090 GN=Prmt5 PE=1 SV=3	Prmt5	72.679	29.5	71	15	15	240080	247640	261900	261830	248670	277520	0.95127	0.289504
Q9JHW4	Selenocysteine-specific elongation factor OS=Mus musculus OX=10090 GN=Eefsec PE=1 SV=2	Eefsec	63.538	22.3	27	9	9	104190	82081	129520	112210	107580	112170	0.951292	0.639808
Q9WTX6	Cullin-1 OS=Mus musculus OX=10090 GN=Cul1 PE=1 SV=1	Cul1	89.69	37.5	114	23	23	144570	146150	157810	154870	159620	157000	0.951303	0.155074
Q7TMS5	Broad substrate specificity ATP-binding cassette transporter ABCG2 OS=Mus musculus OX=10090 GN=Abcg2 PE=1 SV=1	Abcg2	72.977	15.7	37	9	9	57473	56299	62751	63433	66012	56107	0.95134	0.457171
Q9DC51	Guanine nucleotide-binding protein G(i) subunit alpha-3 OS=Mus musculus OX=10090 GN=Gnai3 PE=1 SV=3	Gnai3	40.538	46.9	42	13	6	344200	355630	413260	377090	401350	391570	0.951351	0.422779
Q9DBL1	Short/branched chain specific acyl-CoA dehydrogenase, mitochondrial OS=Mus musculus OX=10090 GN=Acadsb PE=1 SV=1	Acadsb	47.874	24.8	46	8	8	195340	213070	228130	209470	223770	235790	0.951437	0.4207
Q9CXY6	Interleukin enhancer-binding factor 2 OS=Mus musculus OX=10090 GN=Ilf2 PE=1 SV=1	Ilf2	43.062	35.9	62	11	11	572230	580270	522570	596390	568830	595230	0.951501	0.236114
Q8BX17	Gem-associated protein 5 OS=Mus musculus OX=10090 GN=Gemin5 PE=1 SV=2	Gemin5	166.59	7.5	19	8	8	75416	70773	83417	72648	83751	84908	0.95151	0.512879
Q9D7A8	Armadillo repeat-containing protein 1 OS=Mus musculus OX=10090 GN=Armc1 PE=1 SV=1	Armc1	31.246	31.2	26	5	5	241160	239790	243070	232890	256580	271400	0.951569	0.347857
Q52KF3	Protein spire homolog 1 OS=Mus musculus OX=10090 GN=Spire1 PE=1 SV=1	Spire1	68.45	18.6	33	8	8	77042	75626	82136	80093	80936	85649	0.951864	0.202801
Q8C0J2	Autophagy-related protein 16-1 OS=Mus musculus OX=10090 GN=Atg16l1 PE=1 SV=1	Atg16l1	68.171	22.2	30	9	9	75075	76766	73680	80879	73949	82096	0.951871	0.235691
Q64669	NAD(P)H dehydrogenase [quinone] 1 OS=Mus musculus OX=10090 GN=Nqo1 PE=1 SV=3	Nqo1	30.959	19	19	5	5	118440	129110	117640	123950	127130	132550	0.951933	0.236362
P33622	Apolipoprotein C-III OS=Mus musculus OX=10090 GN=Apoc3 PE=1 SV=2	Apoc3	10.982	46.5	18	3	3	136340	125200	130130	128500	141750	141190	0.951949	0.293796
Q9CRA5	Golgi phosphoprotein 3 OS=Mus musculus OX=10090 GN=Golph3 PE=1 SV=1	Golph3	33.752	18.8	12	4	4	52993	0	55113	51790	60946	57602	0.951984	0.510609
Q5ND34	WD repeat-containing protein 81 OS=Mus musculus OX=10090 GN=Wdr81 PE=1 SV=2	Wdr81	211.94	2.1	7	3	3	31579	32391	30355	30048	0	36003	0.952042	0.703613
Q8BJY1	26S proteasome non-ATPase regulatory subunit 5 OS=Mus musculus OX=10090 GN=Psmd5 PE=1 SV=4	Psmd5	55.971	41.1	76	15	15	329430	325160	309420	331840	335750	344980	0.952043	0.0910609
Q61831	Mitogen-activated protein kinase 10 OS=Mus musculus OX=10090 GN=Mapk10 PE=1 SV=2	Mapk10	52.532	39.4	64	14	5	422100	423480	391750	430410	428740	440490	0.952056	0.137243
Q6PD28	Serine/threonine-protein phosphatase 2A 56 kDa regulatory subunit beta isoform OS=Mus musculus OX=10090 GN=Ppp2r5b PE=1 SV=1	Ppp2r5b	57.342	24.9	35	10	8	128800	125870	129580	134600	137850	131150	0.952056	0.0440731
Q8BHG1	Nardilysin OS=Mus musculus OX=10090 GN=Nrdc PE=1 SV=1	Nrdc	132.89	19.4	76	18	18	102940	101170	95612	102950	101800	110050	0.952103	0.211822
Q8CBW3	Abl interactor 1 OS=Mus musculus OX=10090 GN=Abi1 PE=1 SV=3	Abi1	52.287	42	98	15	12	874280	928550	975650	943890	990740	983520	0.952137	0.228992
O35963	Ras-related protein Rab-33B OS=Mus musculus OX=10090 GN=Rab33b PE=1 SV=1	Rab33b	25.766	24	20	4	4	113490	112580	123020	108760	128750	129120	0.952159	0.502437
Q99N28	Cell adhesion molecule 3 OS=Mus musculus OX=10090 GN=Cadm3 PE=1 SV=1	Cadm3	42.964	34.1	92	12	12	1817000	1889600	1997700	1899400	2000800	2090700	0.952161	0.277882
O88447	Kinesin light chain 1 OS=Mus musculus OX=10090 GN=Klc1 PE=1 SV=3	Klc1	61.449	41.4	113	19	13	359530	380130	426530	397360	411600	415780	0.952194	0.380569
Q8R404	MICOS complex subunit MIC13 OS=Mus musculus OX=10090 GN=Micos13 PE=1 SV=1	Micos13	13.373	63	15	3	3	1143000	139130	373220	625550	617570	495300	0.952215	0.559059
Q6P9K9	Neurexin-3 OS=Mus musculus OX=10090 GN=Nrxn3 PE=1 SV=2	Nrxn3	173.43	24.8	138	31	27	414860	436630	442200	450440	448760	459320	0.952279	0.0770897
P28474	Alcohol dehydrogenase class-3 OS=Mus musculus OX=10090 GN=Adh5 PE=1 SV=3	Adh5	39.547	58.3	68	14	14	2350400	2416100	2637500	2542400	2682900	2549300	0.952332	0.270078
P63017	Heat shock cognate 71 kDa protein OS=Mus musculus OX=10090 GN=Hspa8 PE=1 SV=1	Hspa8	70.87	64.1	377	33	24	11470000	11871000	12817000	12352000	12830000	12785000	0.952353	0.228017
Q148V7	RAB11-binding protein RELCH OS=Mus musculus OX=10090 GN=Relch PE=1 SV=1	Relch	134.59	43.3	195	38	38	228450	234730	235420	234990	244590	253970	0.952355	0.118071
Q8VBT9	Tether containing UBX domain for GLUT4 OS=Mus musculus OX=10090 GN=Aspscr1 PE=1 SV=1	Aspscr1	59.795	20.7	32	8	8	426800	450350	462540	422780	507070	476840	0.95237	0.4701
Q9DCA2	28S ribosomal protein S11, mitochondrial OS=Mus musculus OX=10090 GN=Mrps11 PE=1 SV=2	Mrps11	20.208	15.7	12	2	2	26591	30576	24631	29203	26279	30405	0.952391	0.543276
O55029	Coatomer subunit beta' OS=Mus musculus OX=10090 GN=Copb2 PE=1 SV=2	Copb2	102.45	32.9	98	23	23	172680	175070	192980	187040	184490	196220	0.952409	0.278847
Q9DC50	Peroxisomal carnitine O-octanoyltransferase OS=Mus musculus OX=10090 GN=Crot PE=1 SV=1	Crot	70.264	16.7	23	6	6	35827	42762	37003	41988	43381	35989	0.952488	0.574141
Q8VE33	Ganglioside-induced differentiation-associated protein 1-like 1 OS=Mus musculus OX=10090 GN=Gdap1l1 PE=1 SV=1	Gdap1l1	42.317	56.5	111	16	16	832840	854300	877930	865660	892600	934710	0.952506	0.147596
Q80WT5	Aftiphilin OS=Mus musculus OX=10090 GN=Aftph PE=1 SV=2	Aftph	101.13	13.4	26	8	8	1145900	1135100	1108000	1186400	1143000	1228300	0.952582	0.104651
O35083	1-acyl-sn-glycerol-3-phosphate acyltransferase alpha OS=Mus musculus OX=10090 GN=Agpat1 PE=1 SV=1	Agpat1	31.709	26.3	28	5	5	282900	277820	328710	293480	322690	317520	0.952597	0.452291
Q6PAJ1	Breakpoint cluster region protein OS=Mus musculus OX=10090 GN=Bcr PE=1 SV=3	Bcr	143.07	25.7	113	24	22	875830	886650	996520	938740	992330	964950	0.952687	0.321338
Q6PHN9	Ras-related protein Rab-35 OS=Mus musculus OX=10090 GN=Rab35 PE=1 SV=1	Rab35	23.025	38.8	42	6	6	617350	645960	716310	671740	724930	681240	0.952698	0.373741
Q9D7X8	Gamma-glutamylcyclotransferase OS=Mus musculus OX=10090 GN=Ggct PE=1 SV=1	Ggct	21.166	31.4	12	5	5	358470	389340	401070	374850	416320	414720	0.952724	0.37092
Q8K3X4	Probable E3 ubiquitin-protein ligase IRF2BPL OS=Mus musculus OX=10090 GN=Irf2bpl PE=1 SV=1	Irf2bpl	80.564	18.1	28	9	9	47966	41520	44003	48619	44874	46619	0.952731	0.358396
Q61792	LIM and SH3 domain protein 1 OS=Mus musculus OX=10090 GN=Lasp1 PE=1 SV=1	Lasp1	29.994	45.2	71	13	12	840780	877870	1021900	930760	979150	966530	0.952758	0.444867
Q8R2Y0	Monoacylglycerol lipase ABHD6 OS=Mus musculus OX=10090 GN=Abhd6 PE=1 SV=1	Abhd6	38.204	59.8	75	17	17	249000	236610	226960	253830	241900	252150	0.952787	0.187206
Q6ZPJ3	(E3-independent) E2 ubiquitin-conjugating enzyme UBE2O OS=Mus musculus OX=10090 GN=Ube2o PE=1 SV=3	Ube2o	140.83	38.7	195	37	37	362470	364380	389210	379900	397470	393880	0.952879	0.143276
Q5SRY7	F-box/WD repeat-containing protein 11 OS=Mus musculus OX=10090 GN=Fbxw11 PE=1 SV=1	Fbxw11	62.062	4.1	7	2	2	0	18194	20447	20564	20887	19374	0.952922	0.416998
O55135	Eukaryotic translation initiation factor 6 OS=Mus musculus OX=10090 GN=Eif6 PE=1 SV=2	Eif6	26.511	35.1	26	6	6	144120	150190	150810	149900	159250	157940	0.952964	0.114271
Q62167	ATP-dependent RNA helicase DDX3X OS=Mus musculus OX=10090 GN=Ddx3x PE=1 SV=3	Ddx3x	73.101	48.2	128	26	7	681990	689420	716810	704600	743010	743590	0.953003	0.108972
Q99NF2	NMDA receptor synaptonuclear signaling and neuronal migration factor OS=Mus musculus OX=10090 GN=Nsmf PE=1 SV=1	Nsmf	60.293	31.2	45	11	11	137450	140350	145050	138120	147420	158160	0.953009	0.328594
Q3THK7	GMP synthase [glutamine-hydrolyzing] OS=Mus musculus OX=10090 GN=Gmps PE=1 SV=2	Gmps	76.723	55.3	111	25	25	396650	407310	466850	426660	463170	443560	0.953067	0.419888
Q3TDN2	FAS-associated factor 2 OS=Mus musculus OX=10090 GN=Faf2 PE=1 SV=2	Faf2	52.471	37.5	58	11	11	250490	282290	277920	286060	268340	296210	0.953081	0.362808
Q9DCW4	Electron transfer flavoprotein subunit beta OS=Mus musculus OX=10090 GN=Etfb PE=1 SV=3	Etfb	27.623	52.2	70	11	11	1055100	1085200	1122500	1114700	1159700	1148500	0.953227	0.0889797
A2ALU4	Protein Shroom2 OS=Mus musculus OX=10090 GN=Shroom2 PE=1 SV=1	Shroom2	164.7	10.1	40	11	8	230610	232960	265250	249590	251790	263190	0.953242	0.358758
P53395	Lipoamide acyltransferase component of branched-chain alpha-keto acid dehydrogenase complex, mitochondrial OS=Mus musculus OX=10090 GN=Dbt PE=1 SV=2	Dbt	53.246	38	74	15	15	392730	400810	464990	428030	453130	439090	0.953251	0.416181
P35564	Calnexin OS=Mus musculus OX=10090 GN=Canx PE=1 SV=1	Canx	67.277	37.6	163	21	21	1804100	1869700	1920600	1911800	1983400	1973300	0.953293	0.0888592
O88271	Craniofacial development protein 1 OS=Mus musculus OX=10090 GN=Cfdp1 PE=1 SV=1	Cfdp1	32.921	12.5	13	2	2	100610	105460	108320	101900	111170	116720	0.953304	0.359726
Q8C1A5	Thimet oligopeptidase OS=Mus musculus OX=10090 GN=Thop1 PE=1 SV=1	Thop1	78.025	43.5	155	25	25	365080	381840	404760	385500	411860	410670	0.953354	0.260964
Q8VD04	GRIP1-associated protein 1 OS=Mus musculus OX=10090 GN=Gripap1 PE=1 SV=1	Gripap1	92.714	43.1	127	27	27	204040	208160	231530	222550	226440	226210	0.953392	0.281756
Q3UMB5	Guanine nucleotide exchange protein SMCR8 OS=Mus musculus OX=10090 GN=Smcr8 PE=1 SV=2	Smcr8	104.96	22.1	49	14	14	66570	59430	62357	64723	66363	66458	0.953494	0.22564
Q8BFS6	Serine/threonine-protein phosphatase CPPED1 OS=Mus musculus OX=10090 GN=Cpped1 PE=1 SV=1	Cpped1	35.247	26	28	5	5	108640	108430	128980	119630	121180	122110	0.953516	0.428279
Q9JK81	MYG1 exonuclease OS=Mus musculus OX=10090 GN=Myg1 PE=1 SV=1	Myg1	42.722	47.6	55	12	12	168850	172640	152980	171650	164110	182810	0.953526	0.379321
Q99NB1	Acetyl-coenzyme A synthetase 2-like, mitochondrial OS=Mus musculus OX=10090 GN=Acss1 PE=1 SV=1	Acss1	74.622	30.2	70	14	14	228910	219740	222590	227520	242290	234130	0.953547	0.0956696
Q99LD4	COP9 signalosome complex subunit 1 OS=Mus musculus OX=10090 GN=Gps1 PE=1 SV=1	Gps1	53.442	40.6	76	15	15	314030	324520	332090	324710	341870	351340	0.953552	0.169255
Q9D0R2	Threonine--tRNA ligase 1, cytoplasmic OS=Mus musculus OX=10090 GN=Tars1 PE=1 SV=2	Tars1	83.355	44.6	115	27	26	229320	236070	228610	241610	242440	243720	0.953598	0.0106601
Q80YV2	Zinc finger C3HC-type protein 1 OS=Mus musculus OX=10090 GN=Zc3hc1 PE=1 SV=1	Zc3hc1	55.196	9.4	8	3	3	0	0	21954	20976	0	25068	0.95361
Q99MD9	Nuclear autoantigenic sperm protein OS=Mus musculus OX=10090 GN=Nasp PE=1 SV=2	Nasp	83.953	10.6	20	6	6	62994	58527	63495	58495	67136	68375	0.953661	0.45756
P97434	Myosin phosphatase Rho-interacting protein OS=Mus musculus OX=10090 GN=Mprip PE=1 SV=2	Mprip	116.41	30.1	78	22	22	184990	194220	191120	189750	200780	207510	0.953665	0.190049
Q921G7	Electron transfer flavoprotein-ubiquinone oxidoreductase, mitochondrial OS=Mus musculus OX=10090 GN=Etfdh PE=1 SV=1	Etfdh	68.09	42.9	129	21	21	457440	493270	515730	490490	526910	520230	0.953701	0.309289
Q8BTG7	Protein NDRG4 OS=Mus musculus OX=10090 GN=Ndrg4 PE=1 SV=1	Ndrg4	38.508	54.8	73	12	12	593950	623320	622050	619050	656570	652770	0.953811	0.126068
Q3UFS0	Protein zyg-11 homolog B OS=Mus musculus OX=10090 GN=Zyg11b PE=1 SV=2	Zyg11b	83.99	17.2	38	9	9	76300	75230	93341	87202	86995	82517	0.953867	0.51094
Q9ESE1	Lipopolysaccharide-responsive and beige-like anchor protein OS=Mus musculus OX=10090 GN=Lrba PE=1 SV=1	Lrba	317.06	5.9	27	15	9	8914400	8361200	9875000	9630100	9348500	9485000	0.953871	0.371249
Q5XJV6	Serine/threonine-protein kinase LMTK3 OS=Mus musculus OX=10090 GN=Lmtk3 PE=1 SV=1	Lmtk3	150.89	15.2	56	14	14	91557	97748	86975	98143	91762	99733	0.95388	0.322799
Q9EPR5	VPS10 domain-containing receptor SorCS2 OS=Mus musculus OX=10090 GN=Sorcs2 PE=1 SV=2	Sorcs2	128.9	14.3	47	14	14	96858	94694	96739	98956	97959	105300	0.953927	0.120647
Q9D404	3-oxoacyl-[acyl-carrier-protein] synthase, mitochondrial OS=Mus musculus OX=10090 GN=Oxsm PE=1 SV=1	Oxsm	48.627	31.8	31	8	8	108700	113030	106870	118870	112000	113560	0.95404	0.127165
Q9WVA3	Mitotic checkpoint protein BUB3 OS=Mus musculus OX=10090 GN=Bub3 PE=1 SV=2	Bub3	36.954	35	47	8	8	206700	218050	210480	209870	216440	239510	0.954057	0.346846
Q3URE1	Malonate--CoA ligase ACSF3, mitochondrial OS=Mus musculus OX=10090 GN=Acsf3 PE=1 SV=2	Acsf3	65.076	10.6	20	4	4	66054	53167	59332	60980	61206	64958	0.954094	0.486379
P14824	Annexin A6 OS=Mus musculus OX=10090 GN=Anxa6 PE=1 SV=3	Anxa6	75.884	54.1	201	34	33	867180	875480	951790	920660	954140	949270	0.954102	0.205413
O08532	Voltage-dependent calcium channel subunit alpha-2/delta-1 OS=Mus musculus OX=10090 GN=Cacna2d1 PE=1 SV=1	Cacna2d1	124.63	38.8	189	37	35	702530	749750	816570	774930	788800	814140	0.954152	0.349021
P61255	60S ribosomal protein L26 OS=Mus musculus OX=10090 GN=Rpl26 PE=1 SV=1	Rpl26	17.258	35.2	30	8	8	277690	272140	309900	290320	311940	298780	0.954153	0.349168
Q8VCX6	KICSTOR complex protein kaptin OS=Mus musculus OX=10090 GN=Kptn PE=2 SV=1	Kptn	47.544	7	7	2	2	31458	0	0	0	26210	39727	0.954184
P21300	Aldo-keto reductase family 1 member B7 OS=Mus musculus OX=10090 GN=Akr1b7 PE=1 SV=4	Akr1b7	35.988	11.7	28	5	3	481410	493500	504560	488500	518370	543600	0.954207	0.243801
P05555	Integrin alpha-M OS=Mus musculus OX=10090 GN=Itgam PE=1 SV=2	Itgam	127.48	9.1	20	8	8	41845	50934	49023	54494	40460	53653	0.954208	0.734858
Q61598	Rab GDP dissociation inhibitor beta OS=Mus musculus OX=10090 GN=Gdi2 PE=1 SV=1	Gdi2	50.537	77.1	231	32	26	6443400	6769000	7245800	6903900	7276500	7259500	0.954212	0.278462
Q61879	Myosin-10 OS=Mus musculus OX=10090 GN=Myh10 PE=1 SV=2	Myh10	228.99	50.3	552	87	70	914380	923640	1031200	971610	1029600	1005600	0.954241	0.316607
O88845	A-kinase anchor protein 10, mitochondrial OS=Mus musculus OX=10090 GN=Akap10 PE=1 SV=3	Akap10	73.631	20.8	44	9	9	70559	80365	78681	79903	79137	81573	0.95425	0.306601
Q569Z5	Probable ATP-dependent RNA helicase DDX46 OS=Mus musculus OX=10090 GN=Ddx46 PE=1 SV=2	Ddx46	117.45	14.2	48	12	12	130260	136390	142450	139210	149150	140350	0.954258	0.236312
Q8BHL5	Engulfment and cell motility protein 2 OS=Mus musculus OX=10090 GN=Elmo2 PE=1 SV=1	Elmo2	83.886	32.1	83	17	16	327720	337160	357490	351850	348080	371430	0.954273	0.221666
O88703	Potassium/sodium hyperpolarization-activated cyclic nucleotide-gated channel 2 OS=Mus musculus OX=10090 GN=Hcn2 PE=1 SV=1	Hcn2	94.721	24.9	41	15	10	186900	144980	162110	159770	175820	182060	0.954293	0.575312
Q64455	Receptor-type tyrosine-protein phosphatase eta OS=Mus musculus OX=10090 GN=Ptprj PE=1 SV=2	Ptprj	136.77	9.1	28	7	7	93011	88389	85419	95434	90498	93656	0.954329	0.182119
Q91YJ5	Translation initiation factor IF-2, mitochondrial OS=Mus musculus OX=10090 GN=Mtif2 PE=1 SV=2	Mtif2	81.288	9.8	16	5	5	71014	77268	64914	76445	77030	69911	0.954384	0.460422
Q6P3A8	2-oxoisovalerate dehydrogenase subunit beta, mitochondrial OS=Mus musculus OX=10090 GN=Bckdhb PE=1 SV=2	Bckdhb	42.88	30.5	42	8	8	170290	167630	148770	176680	150330	182930	0.954406	0.576989
P54728	UV excision repair protein RAD23 homolog B OS=Mus musculus OX=10090 GN=Rad23b PE=1 SV=2	Rad23b	43.512	41.6	73	13	10	411670	448460	501450	454710	489220	482680	0.954416	0.465815
Q8CAK3	Shiftless antiviral inhibitor of ribosomal frameshifting protein homolog OS=Mus musculus OX=10090 GN=Shfl PE=2 SV=1	Shfl	33.015	44.1	25	8	7	158480	116460	126360	142550	133930	143960	0.954476	0.594899
Q3TL44	NLR family member X1 OS=Mus musculus OX=10090 GN=Nlrx1 PE=1 SV=1	Nlrx1	107.83	19.6	58	14	14	64316	64566	68447	67267	69019	70443	0.95453	0.124959
P58044	Isopentenyl-diphosphate Delta-isomerase 1 OS=Mus musculus OX=10090 GN=Idi1 PE=1 SV=1	Idi1	26.289	34.4	31	6	6	213090	196750	211980	217210	219070	215160	0.954531	0.147218
Q8CDA1	Phosphatidylinositide phosphatase SAC2 OS=Mus musculus OX=10090 GN=Inpp5f PE=1 SV=1	Inpp5f	127.61	17.2	53	14	14	228170	239650	236110	233450	253280	250730	0.954533	0.193059
Q01853	Transitional endoplasmic reticulum ATPase OS=Mus musculus OX=10090 GN=Vcp PE=1 SV=4	Vcp	89.321	68	326	42	42	2628500	2765500	2900900	2819800	2891200	2978400	0.9546	0.22228
O55057	Retinal rod rhodopsin-sensitive cGMP 3',5'-cyclic phosphodiesterase subunit delta OS=Mus musculus OX=10090 GN=Pde6d PE=1 SV=1	Pde6d	17.348	33.3	26	4	4	144770	140070	142340	155840	134070	157560	0.954656	0.454299
P61922	4-aminobutyrate aminotransferase, mitochondrial OS=Mus musculus OX=10090 GN=Abat PE=1 SV=1	Abat	56.451	75.6	259	28	28	2964300	3052900	3088800	3124600	3210600	3203300	0.954657	0.0363814
Q9JJY3	Sphingomyelin phosphodiesterase 3 OS=Mus musculus OX=10090 GN=Smpd3 PE=1 SV=1	Smpd3	71.196	19.1	42	8	8	113220	128750	120590	123780	125070	130930	0.954658	0.310485
Q99L04	Dehydrogenase/reductase SDR family member 1 OS=Mus musculus OX=10090 GN=Dhrs1 PE=1 SV=1	Dhrs1	34.005	41.5	43	11	11	197750	209180	220080	210290	222920	223570	0.954673	0.270847
Q8VEM8	Phosphate carrier protein, mitochondrial OS=Mus musculus OX=10090 GN=Slc25a3 PE=1 SV=1	Slc25a3	39.632	53.2	96	17	17	6952200	7202800	7178800	7204200	7532200	7610200	0.954678	0.0846252
Q811U4	Mitofusin-1 OS=Mus musculus OX=10090 GN=Mfn1 PE=1 SV=3	Mfn1	83.725	7	9	4	3	24293	19753	0	20901	28602	19695	0.954782	0.836574
Q9CQZ6	NADH dehydrogenase [ubiquinone] 1 beta subcomplex subunit 3 OS=Mus musculus OX=10090 GN=Ndufb3 PE=1 SV=1	Ndufb3	11.692	33.7	20	3	3	1575500	1697000	1828700	1715500	1814900	1812300	0.954798	0.365583
Q2PFD7	PH and SEC7 domain-containing protein 3 OS=Mus musculus OX=10090 GN=Psd3 PE=1 SV=2	Psd3	114.72	29.4	148	24	24	1516400	1544000	1620500	1592300	1663100	1647100	0.954799	0.122663
Q9QY36	N-alpha-acetyltransferase 10 OS=Mus musculus OX=10090 GN=Naa10 PE=1 SV=1	Naa10	26.519	45.5	25	8	5	109650	122430	129120	121680	128960	127630	0.954874	0.401476
Q80ZI6	E3 ubiquitin-protein ligase LRSAM1 OS=Mus musculus OX=10090 GN=Lrsam1 PE=1 SV=1	Lrsam1	83.976	23.5	26	12	12	43479	40273	47910	47144	45165	45564	0.954951	0.40349
Q6PFD9	Nuclear pore complex protein Nup98-Nup96 OS=Mus musculus OX=10090 GN=Nup98 PE=1 SV=2	Nup98	197.24	15.6	52	19	19	1765000	1894200	1823800	1839100	2006500	1896000	0.95496	0.233305
Q91W67	Ubiquitin-like protein 7 OS=Mus musculus OX=10090 GN=Ubl7 PE=1 SV=2	Ubl7	40.433	11.8	9	4	4	55487	0	54414	54610	55752	62254	0.955019	0.463634
Q07417	Short-chain specific acyl-CoA dehydrogenase, mitochondrial OS=Mus musculus OX=10090 GN=Acads PE=1 SV=2	Acads	44.889	37.4	45	11	11	211000	219370	208610	216670	221730	230660	0.955041	0.125803
Q76MZ3	Serine/threonine-protein phosphatase 2A 65 kDa regulatory subunit A alpha isoform OS=Mus musculus OX=10090 GN=Ppp2r1a PE=1 SV=3	Ppp2r1a	65.322	59.8	253	30	30	4087000	4088300	4239700	4196400	4449700	4353100	0.955059	0.0943104
Q8CGZ0	Calcium homeostasis endoplasmic reticulum protein OS=Mus musculus OX=10090 GN=Cherp PE=1 SV=1	Cherp	106.17	10.6	18	7	7	45111	45737	40294	44240	46446	46627	0.955059	0.338625
P11276	Fibronectin OS=Mus musculus OX=10090 GN=Fn1 PE=1 SV=4	Fn1	272.53	10.5	66	19	19	128770	134560	121130	135840	127950	138750	0.955085	0.300489
Q05793	Basement membrane-specific heparan sulfate proteoglycan core protein OS=Mus musculus OX=10090 GN=Hspg2 PE=1 SV=1	Hspg2	398.29	13.4	123	32	32	92271	96105	96388	98078	99267	100810	0.955087	0.0464323
Q80Z10	Astrotactin-2 OS=Mus musculus OX=10090 GN=Astn2 PE=1 SV=2	Astn2	149.39	4.7	11	4	4	29613	28200	26031	29399	31749	26638	0.955095	0.51764
Q9QUR7	Peptidyl-prolyl cis-trans isomerase NIMA-interacting 1 OS=Mus musculus OX=10090 GN=Pin1 PE=1 SV=1	Pin1	18.37	60	45	8	8	551120	561060	567550	570610	562490	625520	0.955141	0.261717
Q91V92	ATP-citrate synthase OS=Mus musculus OX=10090 GN=Acly PE=1 SV=1	Acly	119.73	53	249	43	43	649100	656420	657000	673660	681970	698930	0.955202	0.0164741
Q56A07	Sodium channel subunit beta-2 OS=Mus musculus OX=10090 GN=Scn2b PE=1 SV=1	Scn2b	24.227	27.4	26	4	4	923270	1145200	1242300	1147700	1135800	1182500	0.955214	0.582723
Q91WM1	Spermatid perinuclear RNA-binding protein OS=Mus musculus OX=10090 GN=Strbp PE=1 SV=1	Strbp	73.704	18.6	30	12	9	57059	56439	48225	56253	54527	58523	0.955228	0.452428
Q9CQE8	RNA transcription, translation and transport factor protein OS=Mus musculus OX=10090 GN=RTRAF PE=1 SV=1	RTRAF	28.152	47.5	44	9	9	223490	223200	231440	231790	239270	238820	0.955274	0.0434682
Q6PAR5	GTPase-activating protein and VPS9 domain-containing protein 1 OS=Mus musculus OX=10090 GN=Gapvd1 PE=1 SV=2	Gapvd1	162.4	22.9	84	22	22	143050	145650	146740	151690	145660	158450	0.955331	0.15063
Q9JI91	Alpha-actinin-2 OS=Mus musculus OX=10090 GN=Actn2 PE=1 SV=2	Actn2	103.83	53.6	126	41	25	254860	245220	254730	257310	263580	269200	0.955347	0.0666524
Q9Z0P4	Paralemmin-1 OS=Mus musculus OX=10090 GN=Palm PE=1 SV=1	Palm	41.614	54	102	16	16	2273100	2318600	2531500	2413800	2491700	2550000	0.955429	0.274488
A2RT62	F-box/LRR-repeat protein 16 OS=Mus musculus OX=10090 GN=Fbxl16 PE=1 SV=1	Fbxl16	51.878	43.4	83	14	14	626980	664950	725220	679550	682840	748850	0.955434	0.429188
P70257	Nuclear factor 1 X-type OS=Mus musculus OX=10090 GN=Nfix PE=1 SV=2	Nfix	53.394	15.6	19	5	3	160550	128010	141350	139240	141680	169040	0.95544	0.637018
Q8R1B5	Complexin-3 OS=Mus musculus OX=10090 GN=Cplx3 PE=1 SV=1	Cplx3	17.585	34.8	14	3	3	244900	445160	418640	418430	410800	331010	0.955578	0.737074
O70310	Glycylpeptide N-tetradecanoyltransferase 1 OS=Mus musculus OX=10090 GN=Nmt1 PE=1 SV=1	Nmt1	56.888	44.6	70	15	12	413170	435040	481990	452170	452650	487210	0.955583	0.414767
P55937	Golgin subfamily A member 3 OS=Mus musculus OX=10090 GN=Golga3 PE=1 SV=3	Golga3	167.22	29.1	104	28	28	82602	88293	87557	86502	93194	90758	0.955623	0.208088
P70335	Rho-associated protein kinase 1 OS=Mus musculus OX=10090 GN=Rock1 PE=1 SV=1	Rock1	158.17	8.2	10	10	5	160620	172440	244540	199460	205820	199110	0.955674	0.655798
Q8BG51	Mitochondrial Rho GTPase 1 OS=Mus musculus OX=10090 GN=Rhot1 PE=1 SV=1	Rhot1	72.241	36.5	92	17	16	304710	303470	311410	313360	319140	329690	0.955726	0.0556138
Q9WVK4	EH domain-containing protein 1 OS=Mus musculus OX=10090 GN=Ehd1 PE=1 SV=1	Ehd1	60.602	62.4	70	26	14	321960	342780	346370	348980	343230	365670	0.955789	0.200918
P80318	T-complex protein 1 subunit gamma OS=Mus musculus OX=10090 GN=Cct3 PE=1 SV=1	Cct3	60.629	56.3	168	30	30	953950	983560	1049400	1040500	1007100	1077400	0.955811	0.253253
Q6PDI6	Ubiquitin carboxyl-terminal hydrolase MINDY-2 OS=Mus musculus OX=10090 GN=Mindy2 PE=1 SV=1	Mindy2	65.636	23.5	32	8	8	150080	141130	144010	165460	153210	136670	0.955813	0.507517
P47757	F-actin-capping protein subunit beta OS=Mus musculus OX=10090 GN=Capzb PE=1 SV=3	Capzb	31.345	53.4	118	14	14	2260500	2474100	2510200	2423500	2527600	2628500	0.955829	0.320248
Q6PGE7	Sodium-dependent proline transporter OS=Mus musculus OX=10090 GN=Slc6a7 PE=1 SV=1	Slc6a7	71.065	14.4	34	9	9	479590	494790	486680	491190	495780	541600	0.955835	0.243687
O35874	Neutral amino acid transporter A OS=Mus musculus OX=10090 GN=Slc1a4 PE=1 SV=1	Slc1a4	56.061	21.1	40	8	8	1117300	1102300	1156500	1136700	1207100	1188200	0.955861	0.121555
Q9Z1Q9	Valine--tRNA ligase OS=Mus musculus OX=10090 GN=Vars1 PE=1 SV=1	Vars1	140.21	35.1	156	33	32	344410	356770	381830	365080	381210	386690	0.955895	0.259763
Q6PF93	Phosphatidylinositol 3-kinase catalytic subunit type 3 OS=Mus musculus OX=10090 GN=Pik3c3 PE=1 SV=1	Pik3c3	101.49	20.9	49	14	14	112280	118980	128870	128920	125930	121890	0.955911	0.342325
Q9QZ23	NFU1 iron-sulfur cluster scaffold homolog, mitochondrial OS=Mus musculus OX=10090 GN=Nfu1 PE=1 SV=2	Nfu1	28.567	20	25	4	4	258700	287710	271210	269020	269220	317060	0.955945	0.530853
Q3UN02	Lysocardiolipin acyltransferase 1 OS=Mus musculus OX=10090 GN=Lclat1 PE=1 SV=2	Lclat1	44.399	8.5	7	3	3	0	74946	72214	78903	74064	77945	0.955949	0.214798
Q60737	Casein kinase II subunit alpha OS=Mus musculus OX=10090 GN=Csnk2a1 PE=1 SV=2	Csnk2a1	45.133	54	147	16	16	862920	886350	923110	905940	955030	934550	0.955951	0.143349
P62627	Dynein light chain roadblock-type 1 OS=Mus musculus OX=10090 GN=Dynlrb1 PE=1 SV=3	Dynlrb1	10.99	83.3	29	5	5	939810	797970	797200	886060	850790	914920	0.955958	0.461814
P06151	L-lactate dehydrogenase A chain OS=Mus musculus OX=10090 GN=Ldha PE=1 SV=3	Ldha	36.498	65.7	127	18	17	6205900	5986900	6467200	6354000	6566200	6598600	0.956001	0.146904
Q9CQI3	Glia maturation factor beta OS=Mus musculus OX=10090 GN=Gmfb PE=1 SV=3	Gmfb	16.723	68.3	43	9	9	880460	900090	1073700	971990	977870	1035600	0.95605	0.502511
Q9CQD1	Ras-related protein Rab-5A OS=Mus musculus OX=10090 GN=Rab5a PE=1 SV=1	Rab5a	23.598	59.1	60	9	6	1909700	1884100	1962600	2055100	1990000	1975800	0.95607	0.0578739
O88712	C-terminal-binding protein 1 OS=Mus musculus OX=10090 GN=Ctbp1 PE=1 SV=2	Ctbp1	47.744	53.5	94	15	12	1396200	1492300	1607000	1523400	1555000	1623500	0.956103	0.360155
Q61545	RNA-binding protein EWS OS=Mus musculus OX=10090 GN=Ewsr1 PE=1 SV=2	Ewsr1	68.461	14.2	33	6	6	803980	826480	831230	860650	846890	866940	0.956189	0.0223846
P63323	40S ribosomal protein S12 OS=Mus musculus OX=10090 GN=Rps12 PE=1 SV=3	Rps12	14.515	70.5	48	8	8	901340	925330	952830	978620	962860	965100	0.956279	0.0557688
Q9DB77	Cytochrome b-c1 complex subunit 2, mitochondrial OS=Mus musculus OX=10090 GN=Uqcrc2 PE=1 SV=1	Uqcrc2	48.234	47.2	146	17	17	5254500	5632300	5879600	5579600	6037000	5915400	0.956331	0.325922
P63166	Small ubiquitin-related modifier 1 OS=Mus musculus OX=10090 GN=Sumo1 PE=1 SV=1	Sumo1	11.557	34.7	20	4	4	201180	204160	203370	210860	216740	208890	0.956354	0.0201597
Q8BWZ3	N-alpha-acetyltransferase 25, NatB auxiliary subunit OS=Mus musculus OX=10090 GN=Naa25 PE=1 SV=1	Naa25	111.71	18.8	50	16	16	82460	71865	74650	78236	80975	80208	0.956378	0.335823
Q5M8N4	Epimerase family protein SDR39U1 OS=Mus musculus OX=10090 GN=Sdr39u1 PE=1 SV=2	Sdr39u1	31.458	28	29	7	7	237200	236000	244310	239300	250770	260140	0.956412	0.170952
Q8VCM5	Mitochondrial ubiquitin ligase activator of NFKB 1 OS=Mus musculus OX=10090 GN=Mul1 PE=1 SV=2	Mul1	39.835	8.5	5	2	2	16357	0	0	0	0	17102	0.956438
Q61166	Microtubule-associated protein RP/EB family member 1 OS=Mus musculus OX=10090 GN=Mapre1 PE=1 SV=3	Mapre1	30.016	52.2	54	12	11	800040	838430	845360	842740	854850	899350	0.956445	0.164476
Q9D1H6	NADH dehydrogenase [ubiquinone] 1 alpha subcomplex assembly factor 4 OS=Mus musculus OX=10090 GN=Ndufaf4 PE=1 SV=1	Ndufaf4	20.082	38.7	22	7	7	118390	110020	112620	115980	118170	122400	0.956472	0.170217
Q9EPK7	Exportin-7 OS=Mus musculus OX=10090 GN=Xpo7 PE=1 SV=3	Xpo7	123.81	29.1	144	24	23	263490	261330	256380	265790	278900	272030	0.956509	0.0510871
Q9JIX0	Transcription and mRNA export factor ENY2 OS=Mus musculus OX=10090 GN=Eny2 PE=1 SV=1	Eny2	11.528	32.7	9	3	3	32103	51609	69591	50277	58376	51609	0.956577	0.71259
Q91XD6	Vacuolar protein-sorting-associated protein 36 OS=Mus musculus OX=10090 GN=Vps36 PE=1 SV=1	Vps36	43.735	17.6	22	5	5	133770	121270	114680	123750	129550	133190	0.956609	0.408881
Q8C4G9	Adhesion G protein-coupled receptor A1 OS=Mus musculus OX=10090 GN=Adgra1 PE=2 SV=1	Adgra1	63.496	10.4	5	4	4	71505	75861	65731	74252	0	0	0.956639
Q8BYR5	Calcium-dependent secretion activator 2 OS=Mus musculus OX=10090 GN=Cadps2 PE=1 SV=2	Cadps2	147.84	28.1	87	31	22	93184	96961	95221	96857	97618	103810	0.956689	0.150574
Q80WG5	Volume-regulated anion channel subunit LRRC8A OS=Mus musculus OX=10090 GN=Lrrc8a PE=1 SV=1	Lrrc8a	94.118	22.2	58	16	16	109980	105170	117730	113950	115390	118610	0.956689	0.264475
Q8C181	Muscleblind-like protein 2 OS=Mus musculus OX=10090 GN=Mbnl2 PE=2 SV=2	Mbnl2	40.156	24.4	23	6	6	169390	164290	158200	168450	167440	178250	0.956704	0.190016
Q91V01	Lysophospholipid acyltransferase 5 OS=Mus musculus OX=10090 GN=Lpcat3 PE=1 SV=1	Lpcat3	56.146	6	7	2	2	61294	52612	29515	59893	48148	41868	0.95672	0.763137
Q8K2F8	Protein LSM14 homolog A OS=Mus musculus OX=10090 GN=Lsm14a PE=1 SV=1	Lsm14a	50.545	13.4	8	5	5	324780	314940	374180	339600	371880	348270	0.956735	0.480006
P12658	Calbindin OS=Mus musculus OX=10090 GN=Calb1 PE=1 SV=2	Calb1	29.994	47.1	78	12	11	2155000	2212900	2248900	2287800	2352900	2275200	0.956752	0.0524002
Q80WQ2	Protein VAC14 homolog OS=Mus musculus OX=10090 GN=Vac14 PE=1 SV=1	Vac14	88.047	20.2	47	13	13	145140	146320	156520	157300	156260	154670	0.956752	0.140773
P97355	Spermine synthase OS=Mus musculus OX=10090 GN=Sms PE=1 SV=1	Sms	41.313	44.5	52	10	10	320380	307970	322590	317150	382340	294420	0.956767	0.653684
Q3TFQ1	SPRY domain-containing protein 7 OS=Mus musculus OX=10090 GN=Spryd7 PE=1 SV=2	Spryd7	21.681	37.8	20	5	5	83772	82675	88668	82724	93246	90669	0.956781	0.360834
Q69ZS6	Synaptic vesicle glycoprotein 2C OS=Mus musculus OX=10090 GN=Sv2c PE=1 SV=2	Sv2c	82.29	6.5	11	4	3	0	0	81816	81878	93083	81569	0.9568
Q9D358	Low molecular weight phosphotyrosine protein phosphatase OS=Mus musculus OX=10090 GN=Acp1 PE=1 SV=3	Acp1	18.192	49.4	35	6	6	857820	938590	924180	873630	1018800	950910	0.956829	0.45883
P68181	cAMP-dependent protein kinase catalytic subunit beta OS=Mus musculus OX=10090 GN=Prkacb PE=1 SV=2	Prkacb	40.707	53	46	14	7	600140	626060	634690	635530	665660	643660	0.95683	0.112264
Q91YM2	Rho GTPase-activating protein 35 OS=Mus musculus OX=10090 GN=Arhgap35 PE=1 SV=3	Arhgap35	170.39	40.8	157	44	44	173410	178900	183490	178260	191660	190010	0.956905	0.194019
P61329	Fibroblast growth factor 12 OS=Mus musculus OX=10090 GN=Fgf12 PE=1 SV=1	Fgf12	27.399	32.9	30	7	6	295010	303820	290070	319000	284210	325710	0.956918	0.39413
Q7TMK9	Heterogeneous nuclear ribonucleoprotein Q OS=Mus musculus OX=10090 GN=Syncrip PE=1 SV=2	Syncrip	69.632	45.7	114	23	23	670140	688930	677240	719750	671830	736400	0.956922	0.205917
Q9QZM0	Ubiquilin-2 OS=Mus musculus OX=10090 GN=Ubqln2 PE=1 SV=2	Ubqln2	67.35	29.2	71	11	8	926330	953110	1001100	973070	988440	1048700	0.956923	0.242692
P61294	Ras-related protein Rab-6B OS=Mus musculus OX=10090 GN=Rab6b PE=1 SV=1	Rab6b	23.461	47.6	17	8	3	1220600	1375600	1422000	1359100	1433200	1406700	0.956942	0.401238
Q8C739	Protein FAM110B OS=Mus musculus OX=10090 GN=Fam110b PE=1 SV=1	Fam110b	40.36	13.9	15	3	3	43243	43559	37769	42898	40818	46460	0.956943	0.49613
P54071	Isocitrate dehydrogenase [NADP], mitochondrial OS=Mus musculus OX=10090 GN=Idh2 PE=1 SV=3	Idh2	50.906	47.1	117	20	19	893890	907650	964070	933970	965670	990290	0.956982	0.197405
Q9Z2Y3	Homer protein homolog 1 OS=Mus musculus OX=10090 GN=Homer1 PE=1 SV=2	Homer1	41.412	63.9	126	21	19	694540	690250	777550	727520	772330	759470	0.957076	0.349709
Q9QXS6	Drebrin OS=Mus musculus OX=10090 GN=Dbn1 PE=1 SV=4	Dbn1	77.286	48.4	223	31	31	2580100	2666400	2735700	2679700	2840800	2819000	0.957156	0.154447
Q05BC3	Echinoderm microtubule-associated protein-like 1 OS=Mus musculus OX=10090 GN=Eml1 PE=1 SV=1	Eml1	89.679	20.4	53	13	12	158280	171150	167530	165860	167010	186330	0.957165	0.388116
P97433	Rho guanine nucleotide exchange factor 28 OS=Mus musculus OX=10090 GN=Arhgef28 PE=1 SV=2	Arhgef28	190.49	5.2	13	6	6	45750	50771	53073	58469	56662	41156	0.957175	0.79422
Q9JI46	Diphosphoinositol polyphosphate phosphohydrolase 1 OS=Mus musculus OX=10090 GN=Nudt3 PE=1 SV=1	Nudt3	19.029	50.6	55	8	7	1242400	1385400	1364500	1358400	1426800	1385700	0.95718	0.292699
Q6PHZ2	Calcium/calmodulin-dependent protein kinase type II subunit delta OS=Mus musculus OX=10090 GN=Camk2d PE=1 SV=1	Camk2d	56.369	46.3	53	19	12	722960	792080	889440	773780	878460	859790	0.957186	0.557049
P10852	4F2 cell-surface antigen heavy chain OS=Mus musculus OX=10090 GN=Slc3a2 PE=1 SV=1	Slc3a2	58.336	40.9	134	21	21	1286500	1342000	1500300	1404600	1453700	1455000	0.957225	0.388642
Q9WU60	Attractin OS=Mus musculus OX=10090 GN=Atrn PE=1 SV=3	Atrn	158.06	5.7	19	7	7	68277	67564	79789	70590	80085	74590	0.957228	0.524124
Q9DC61	Mitochondrial-processing peptidase subunit alpha OS=Mus musculus OX=10090 GN=Pmpca PE=1 SV=1	Pmpca	58.278	33.8	68	14	14	181110	201520	196550	196980	209170	198870	0.957291	0.299738
Q80TS3	Adhesion G protein-coupled receptor L3 OS=Mus musculus OX=10090 GN=Adgrl3 PE=1 SV=3	Adgrl3	171.08	17.8	82	21	20	410130	404570	395310	425460	406700	431730	0.95737	0.107134
P70188	Kinesin-associated protein 3 OS=Mus musculus OX=10090 GN=Kifap3 PE=1 SV=1	Kifap3	91.29	19.5	48	14	14	178150	175280	189910	185860	185750	195910	0.957394	0.219966
Q9QYF9	Protein NDRG3 OS=Mus musculus OX=10090 GN=Ndrg3 PE=1 SV=1	Ndrg3	41.555	49.9	75	12	12	672930	660670	623590	667790	684140	692250	0.957445	0.157313
Q60780	Growth arrest-specific protein 7 OS=Mus musculus OX=10090 GN=Gas7 PE=1 SV=1	Gas7	48.173	38.5	73	14	14	566240	594310	660470	607880	649760	644300	0.957454	0.418174
Q8BFR6	AN1-type zinc finger protein 1 OS=Mus musculus OX=10090 GN=Zfand1 PE=1 SV=1	Zfand1	30.202	10.1	11	2	2	39128	37065	0	41896	33877	43592	0.957479	0.737812
Q9Z0J4	Nitric oxide synthase, brain OS=Mus musculus OX=10090 GN=Nos1 PE=1 SV=1	Nos1	160.47	29.3	141	32	32	238030	242450	247590	252900	239620	267850	0.957521	0.280722
Q3U0D9	E3 ubiquitin-protein ligase HACE1 OS=Mus musculus OX=10090 GN=Hace1 PE=1 SV=1	Hace1	102.11	14.3	41	9	9	63927	58460	55920	70286	53766	62165	0.957523	0.676686
Q9Z1F9	SUMO-activating enzyme subunit 2 OS=Mus musculus OX=10090 GN=Uba2 PE=1 SV=1	Uba2	70.568	37	58	15	15	404930	432640	460370	443190	467430	444840	0.957564	0.337634
P26883	Peptidyl-prolyl cis-trans isomerase FKBP1A OS=Mus musculus OX=10090 GN=Fkbp1a PE=1 SV=2	Fkbp1a	11.922	71.3	68	7	7	5196800	5375000	5568300	5424000	5684600	5746600	0.957574	0.178805
P14685	26S proteasome non-ATPase regulatory subunit 3 OS=Mus musculus OX=10090 GN=Psmd3 PE=1 SV=3	Psmd3	60.718	45.3	104	22	22	501030	531350	589580	542210	569380	582080	0.95766	0.434631
Q3UEB3	Poly(U)-binding-splicing factor PUF60 OS=Mus musculus OX=10090 GN=Puf60 PE=1 SV=2	Puf60	60.248	28.4	40	11	11	261280	273540	293400	303630	280550	280570	0.957757	0.365757
Q0P678	Zinc finger CCCH domain-containing protein 18 OS=Mus musculus OX=10090 GN=Zc3h18 PE=1 SV=1	Zc3h18	105.69	8.3	14	4	4	33559	28436	28722	32129	33333	29256	0.957759	0.537584
Q62446	Peptidyl-prolyl cis-trans isomerase FKBP3 OS=Mus musculus OX=10090 GN=Fkbp3 PE=1 SV=2	Fkbp3	25.147	40.2	41	6	6	522360	562450	489060	526540	544260	572480	0.957761	0.401584
Q99LY9	NADH dehydrogenase [ubiquinone] iron-sulfur protein 5 OS=Mus musculus OX=10090 GN=Ndufs5 PE=1 SV=3	Ndufs5	12.648	50.9	43	5	5	810540	826450	845760	843390	877230	871540	0.957792	0.0672912
Q91Z31	Polypyrimidine tract-binding protein 2 OS=Mus musculus OX=10090 GN=Ptbp2 PE=1 SV=2	Ptbp2	57.488	39.5	52	10	10	395280	418070	400160	405010	437070	424890	0.957805	0.200127
Q924T2	28S ribosomal protein S2, mitochondrial OS=Mus musculus OX=10090 GN=Mrps2 PE=1 SV=1	Mrps2	32.313	16.8	22	3	3	218350	205310	236280	229710	232350	226920	0.957851	0.339517
Q9Z0S6	Claudin-10 OS=Mus musculus OX=10090 GN=Cldn10 PE=1 SV=2	Cldn10	24.694	25.1	11	4	4	131210	144590	168080	165660	148900	148850	0.957856	0.590017
Q6PD03	Serine/threonine-protein phosphatase 2A 56 kDa regulatory subunit alpha isoform OS=Mus musculus OX=10090 GN=Ppp2r5a PE=1 SV=1	Ppp2r5a	56.346	31.7	54	12	11	301140	305760	303360	311080	312770	326430	0.957886	0.0540732
Q9CX30	Protein YIF1B OS=Mus musculus OX=10090 GN=Yif1b PE=1 SV=2	Yif1b	33.982	12.2	12	2	2	46729	52160	0	51454	51571	51828	0.957899	0.566566
Q93092	Transaldolase OS=Mus musculus OX=10090 GN=Taldo1 PE=1 SV=2	Taldo1	37.387	34.4	79	13	13	895560	941770	1016000	960770	1018600	999250	0.957937	0.338179
Q3UE37	Ubiquitin-conjugating enzyme E2 Z OS=Mus musculus OX=10090 GN=Ube2z PE=1 SV=2	Ube2z	38.368	21.1	26	7	7	191090	203930	179620	195790	197330	206750	0.957941	0.337092
O70503	Very-long-chain 3-oxoacyl-CoA reductase OS=Mus musculus OX=10090 GN=Hsd17b12 PE=1 SV=1	Hsd17b12	34.741	24	37	6	6	441050	437830	406840	442830	452090	447090	0.958055	0.175773
P49443	Protein phosphatase 1A OS=Mus musculus OX=10090 GN=Ppm1a PE=1 SV=1	Ppm1a	42.432	45	73	13	11	366430	399880	408320	399410	419890	406700	0.9581	0.294449
P70399	TP53-binding protein 1 OS=Mus musculus OX=10090 GN=Tp53bp1 PE=1 SV=3	Tp53bp1	212.73	22.8	76	23	23	209640	219390	232210	242720	220170	227260	0.958111	0.357414
Q7TMF3	NADH dehydrogenase [ubiquinone] 1 alpha subcomplex subunit 12 OS=Mus musculus OX=10090 GN=Ndufa12 PE=1 SV=2	Ndufa12	17.086	76.6	74	9	9	1128900	1188600	1258900	1194500	1252600	1285100	0.958255	0.320155
Q9JKY5	Huntingtin-interacting protein 1-related protein OS=Mus musculus OX=10090 GN=Hip1r PE=1 SV=2	Hip1r	119.43	34.2	124	28	26	179250	175670	177940	180110	188660	187270	0.958312	0.052563
P70444	BH3-interacting domain death agonist OS=Mus musculus OX=10090 GN=Bid PE=1 SV=2	Bid	21.951	18.5	16	2	2	54299	52774	51465	56960	55771	52687	0.958408	0.205962
Q60931	Voltage-dependent anion-selective channel protein 3 OS=Mus musculus OX=10090 GN=Vdac3 PE=1 SV=1	Vdac3	30.752	52.7	93	11	11	3519800	3595500	3803600	3647000	3837700	3908000	0.958412	0.241884
P55302	Alpha-2-macroglobulin receptor-associated protein OS=Mus musculus OX=10090 GN=Lrpap1 PE=1 SV=1	Lrpap1	42.215	33.9	67	11	11	227320	208840	217200	220790	232670	228250	0.958413	0.212219
P62761	Visinin-like protein 1 OS=Mus musculus OX=10090 GN=Vsnl1 PE=1 SV=2	Vsnl1	22.142	71.2	107	13	11	6194000	6578000	6875500	6475700	7086700	6936600	0.958461	0.354057
P55066	Neurocan core protein OS=Mus musculus OX=10090 GN=Ncan PE=1 SV=1	Ncan	137.2	33.4	212	33	32	835680	865570	886520	899340	898930	901630	0.958469	0.0677289
P40124	Adenylyl cyclase-associated protein 1 OS=Mus musculus OX=10090 GN=Cap1 PE=1 SV=4	Cap1	51.564	69	158	23	22	2651400	2747800	3005100	2785900	2948200	3033800	0.958531	0.391021
P62500	TSC22 domain family protein 1 OS=Mus musculus OX=10090 GN=Tsc22d1 PE=1 SV=2	Tsc22d1	109.81	9.2	18	5	5	239200	229570	256580	237760	257670	261300	0.958532	0.38644
P55821	Stathmin-2 OS=Mus musculus OX=10090 GN=Stmn2 PE=1 SV=1	Stmn2	20.828	25.1	14	6	3	1064300	1161800	1215500	1107400	1250500	1232500	0.958556	0.481463
Q5KU39	Vacuolar protein sorting-associated protein 41 homolog OS=Mus musculus OX=10090 GN=Vps41 PE=1 SV=1	Vps41	98.601	14	25	9	9	55513	48256	45470	54757	51919	49011	0.958584	0.541695
Q3TXS7	26S proteasome non-ATPase regulatory subunit 1 OS=Mus musculus OX=10090 GN=Psmd1 PE=1 SV=1	Psmd1	105.73	47.8	167	32	32	656310	675220	686210	688750	704810	711280	0.958619	0.0588428
Q3TUH1	Phosphatidate cytidylyltransferase, mitochondrial OS=Mus musculus OX=10090 GN=Tamm41 PE=1 SV=2	Tamm41	37.827	19.3	14	5	5	122570	117890	130420	128440	138000	120440	0.958644	0.444957
Q8JZK9	Hydroxymethylglutaryl-CoA synthase, cytoplasmic OS=Mus musculus OX=10090 GN=Hmgcs1 PE=1 SV=1	Hmgcs1	57.568	28.5	39	9	8	226980	228740	249820	243360	248630	243960	0.958679	0.242846
Q99LI8	Hepatocyte growth factor-regulated tyrosine kinase substrate OS=Mus musculus OX=10090 GN=Hgs PE=1 SV=2	Hgs	86.014	21.9	63	13	13	349080	363910	380090	362560	391800	385830	0.958682	0.283732
P26041	Moesin OS=Mus musculus OX=10090 GN=Msn PE=1 SV=3	Msn	67.766	33.6	53	23	13	197200	204430	228620	207020	223480	226900	0.958701	0.457336
P35802	Neuronal membrane glycoprotein M6-a OS=Mus musculus OX=10090 GN=Gpm6a PE=1 SV=1	Gpm6a	31.149	22.7	96	9	9	9143600	9448300	10694000	9736400	10225000	10586000	0.958704	0.458187
Q9CPT3	N-acylneuraminate-9-phosphatase OS=Mus musculus OX=10090 GN=Nanp PE=1 SV=1	Nanp	27.808	20.2	26	4	4	65145	63494	71064	64198	72361	71744	0.958714	0.461505
Q8VCM8	Nicalin OS=Mus musculus OX=10090 GN=Ncln PE=1 SV=2	Ncln	62.907	25.9	47	12	12	170420	163390	144100	162870	171060	164530	0.958773	0.445985
Q6P9K8	Caskin-1 OS=Mus musculus OX=10090 GN=Caskin1 PE=1 SV=2	Caskin1	150.49	44.9	224	39	39	600250	618750	668530	634120	668100	666460	0.958779	0.303323
E9Q8I9	Protein furry homolog OS=Mus musculus OX=10090 GN=Fry PE=1 SV=1	Fry	339.09	16.3	138	35	35	155430	150570	145420	154220	154890	161680	0.958856	0.159513
Q8CH18	Cell division cycle and apoptosis regulator protein 1 OS=Mus musculus OX=10090 GN=Ccar1 PE=1 SV=1	Ccar1	132.06	14	44	14	14	171840	174080	164420	178670	165380	188180	0.958871	0.378261
P97427	Dihydropyrimidinase-related protein 1 OS=Mus musculus OX=10090 GN=Crmp1 PE=1 SV=1	Crmp1	62.167	78.8	220	30	26	3456900	3365600	3627500	3536800	3673000	3687900	0.958918	0.174886
Q91YE6	Importin-9 OS=Mus musculus OX=10090 GN=Ipo9 PE=1 SV=3	Ipo9	116.05	29	102	21	21	315240	311300	300470	318310	309740	338660	0.958933	0.240153
Q9Z1W9	STE20/SPS1-related proline-alanine-rich protein kinase OS=Mus musculus OX=10090 GN=Stk39 PE=1 SV=1	Stk39	60.319	25.9	36	12	10	404260	404160	391850	433240	409140	409290	0.958935	0.12658
O08739	AMP deaminase 3 OS=Mus musculus OX=10090 GN=Ampd3 PE=1 SV=2	Ampd3	88.651	9.1	18	6	5	56289	58240	65950	61967	68738	57502	0.958939	0.587884
P67778	Prohibitin 1 OS=Mus musculus OX=10090 GN=Phb1 PE=1 SV=1	Phb1	29.82	79	117	18	18	1630400	1654400	1852300	1777400	1844300	1735300	0.958951	0.381719
Q9Z0R4	Intersectin-1 OS=Mus musculus OX=10090 GN=Itsn1 PE=1 SV=2	Itsn1	194.29	32.8	171	40	37	308010	315320	325480	317800	331020	340600	0.958956	0.179288
P61089	Ubiquitin-conjugating enzyme E2 N OS=Mus musculus OX=10090 GN=Ube2n PE=1 SV=1	Ube2n	17.138	42.1	42	6	6	2181600	2242700	2346900	2275400	2416900	2368700	0.958958	0.203735
P19258	Protein Mpv17 OS=Mus musculus OX=10090 GN=Mpv17 PE=1 SV=1	Mpv17	19.686	10.8	7	2	2	49045	48168	46627	47041	53509	49445	0.958965	0.36979
Q8BHH2	Ras-related protein Rab-9B OS=Mus musculus OX=10090 GN=Rab9b PE=1 SV=1	Rab9b	22.704	44.8	28	6	6	140240	125610	123770	130050	123440	152800	0.95897	0.629691
Q9Z2G6	Protein sel-1 homolog 1 OS=Mus musculus OX=10090 GN=Sel1l PE=1 SV=2	Sel1l	88.339	19.1	31	10	10	197670	184410	171960	204870	183850	189020	0.958978	0.457718
Q9Z1G3	V-type proton ATPase subunit C 1 OS=Mus musculus OX=10090 GN=Atp6v1c1 PE=1 SV=4	Atp6v1c1	43.887	73	170	30	30	1427400	1520000	1539800	1510900	1595900	1572200	0.959008	0.213947
O35129	Prohibitin-2 OS=Mus musculus OX=10090 GN=Phb2 PE=1 SV=1	Phb2	33.296	54.8	87	15	15	1669500	1671400	1907800	1773900	1885400	1813500	0.959052	0.413908
Q9EPE9	Endoplasmic reticulum transmembrane helix translocase OS=Mus musculus OX=10090 GN=Atp13a1 PE=1 SV=2	Atp13a1	132.39	12.3	37	11	11	63046	61490	63323	69844	61069	64955	0.95911	0.368961
Q9R1V6	Disintegrin and metalloproteinase domain-containing protein 22 OS=Mus musculus OX=10090 GN=Adam22 PE=1 SV=2	Adam22	99.714	37.6	129	22	22	807520	865530	908470	864810	910670	915970	0.959156	0.334083
Q9Z1J3	Cysteine desulfurase OS=Mus musculus OX=10090 GN=Nfs1 PE=1 SV=3	Nfs1	50.569	39.2	51	13	13	285330	309460	335090	306960	323720	338780	0.959173	0.473715
Q8R1K1	Ubiquitin-associated domain-containing protein 2 OS=Mus musculus OX=10090 GN=Ubac2 PE=1 SV=1	Ubac2	39.056	17.7	13	5	5	56201	52778	50810	55828	52928	57820	0.959256	0.344676
B9EJ86	Oxysterol-binding protein-related protein 8 OS=Mus musculus OX=10090 GN=Osbpl8 PE=1 SV=1	Osbpl8	101.27	27.1	76	17	17	83444	84755	90922	88639	83803	97677	0.959285	0.481705
P0C7M9	C-type lectin domain family 2 member L OS=Mus musculus OX=10090 GN=Clec2l PE=1 SV=1	Clec2l	23.653	23.2	27	5	5	122160	121430	131810	131480	124280	135570	0.959293	0.319909
Q9JJR9	Nuclear receptor-interacting protein 3 OS=Mus musculus OX=10090 GN=Nrip3 PE=1 SV=1	Nrip3	26.879	25	15	5	5	48451	42253	46914	43395	45052	55009	0.959305	0.67821
Q80XQ2	TBC1 domain family member 5 OS=Mus musculus OX=10090 GN=Tbc1d5 PE=1 SV=2	Tbc1d5	91.836	11.7	27	7	7	56576	61235	65616	60347	66285	64564	0.959366	0.452308
Q9JHK4	Geranylgeranyl transferase type-2 subunit alpha OS=Mus musculus OX=10090 GN=Rabggta PE=1 SV=1	Rabggta	64.989	40.7	78	20	20	307760	312350	327870	322690	341160	324200	0.959445	0.18798
Q925N0	Sideroflexin-5 OS=Mus musculus OX=10090 GN=Sfxn5 PE=1 SV=2	Sfxn5	37.328	43	74	12	12	1100500	1153500	1164600	1138700	1201500	1222900	0.959445	0.210449
Q8K3C3	Protein LZIC OS=Mus musculus OX=10090 GN=Lzic PE=1 SV=1	Lzic	21.536	36.3	17	6	6	105990	98518	111510	120960	100810	107580	0.95952	0.570002
Q60972	Histone-binding protein RBBP4 OS=Mus musculus OX=10090 GN=Rbbp4 PE=1 SV=5	Rbbp4	47.655	46.1	59	11	7	361600	365960	395080	383580	393150	393270	0.959521	0.220089
P51660	Peroxisomal multifunctional enzyme type 2 OS=Mus musculus OX=10090 GN=Hsd17b4 PE=1 SV=3	Hsd17b4	79.481	37.4	108	19	19	360090	364570	359230	369290	381090	379130	0.959611	0.0186992
D3YVF0	A-kinase anchor protein 5 OS=Mus musculus OX=10090 GN=Akap5 PE=1 SV=2	Akap5	79.396	57.4	146	22	22	655050	682040	683550	685600	696740	723330	0.959619	0.122316
Q8C0L9	Glycerophosphocholine phosphodiesterase GPCPD1 OS=Mus musculus OX=10090 GN=Gpcpd1 PE=1 SV=1	Gpcpd1	76.578	24.4	47	13	13	162470	156820	150550	164820	164510	160270	0.959641	0.155355
Q3UJU9	Regulator of microtubule dynamics protein 3 OS=Mus musculus OX=10090 GN=Rmdn3 PE=1 SV=2	Rmdn3	52.028	43.6	66	15	15	224380	224940	247820	242040	239880	244510	0.95968	0.272224
Q924S8	Sprouty-related, EVH1 domain-containing protein 1 OS=Mus musculus OX=10090 GN=Spred1 PE=1 SV=1	Spred1	50.664	19.6	21	5	5	46245	64688	52411	55192	59217	55790	0.959724	0.642333
P23506	Protein-L-isoaspartate(D-aspartate) O-methyltransferase OS=Mus musculus OX=10090 GN=Pcmt1 PE=1 SV=3	Pcmt1	24.634	62.1	102	12	12	1067900	1143500	1100000	1108800	1159200	1182300	0.959743	0.208205
Q8CAA7	Glucose 1,6-bisphosphate synthase OS=Mus musculus OX=10090 GN=Pgm2l1 PE=1 SV=1	Pgm2l1	70.279	41.7	162	25	25	842210	905560	899880	888500	930920	939260	0.959752	0.225939
Q8CAQ8	MICOS complex subunit Mic60 OS=Mus musculus OX=10090 GN=Immt PE=1 SV=1	Immt	83.899	64.3	250	39	39	2522400	2673100	2909000	2744800	2871800	2827700	0.95976	0.382475
Q8CI75	DIS3-like exonuclease 2 OS=Mus musculus OX=10090 GN=Dis3l2 PE=1 SV=1	Dis3l2	97.774	24.9	55	15	15	81167	83974	82004	84436	88184	84882	0.959779	0.0734492
[truncated: 3,731 more rows]

## Sheet: Sheet2
Supplementary Table 2
Protein accession	Protein description	Gene name	CIH/CON Ratio	CIH/CON P value	Regulated Type	MW [kDa]	Coverage [%]	Peptides	Unique peptides	Razor + unique peptides	iBAQ CIH_1	iBAQ CIH_2	iBAQ CIH_3	iBAQ CON_1	iBAQ CON_2	iBAQ CON_3	LFQ intensity CIH_1	LFQ intensity CIH_2	LFQ intensity CIH_3	LFQ intensity CON_1	LFQ intensity CON_2	LFQ intensity CON_3	CIH_1	CIH_2	CIH_3	CON_1	CON_2	CON_3
P01844	Ig lambda-2 chain C region OS=Mus musculus OX=10090 GN=Iglc2 PE=1 SV=1	Iglc2	1000	0.001	Up	11.254	31.7	2	2	2	3891.2	2480.3	2611.9				16812	0	13291	0	0	0	1.11697		0.883035
P01878	Ig alpha chain C region OS=Mus musculus OX=10090 PE=1 SV=1	--	0.449394	0.00284808	Down	36.875	10.5	2	2	2	2491	1921.6	1668.9	2509.3	4308.7	3996.2	17299	14080	15291	0	36629	32605	0.746264	0.607399	0.659641		1.58014	1.40655
P03987	Ig gamma-3 chain C region OS=Mus musculus OX=10090 PE=1 SV=2	--	2.34435	0.0158979	Up	43.929	18.8	5	5	5	12433	18472	9753.1	8438.4	2889.3	2904.5	127380	113380	121480	61596	61211	31709	1.479	1.31644	1.41049	0.715185	0.710715	0.36817
P09470	Angiotensin-converting enzyme OS=Mus musculus OX=10090 GN=Ace PE=1 SV=3	Ace	0.644798	0.000933347	Down	150.92	12.1	11	11	11	4785.6	4371.9	3592.7	7418.3	6306.8	8089.4	76756	81011	77062	127070	110330	126790	0.768817	0.811437	0.771882	1.27278	1.10511	1.26998
P13634	Carbonic anhydrase 1 OS=Mus musculus OX=10090 GN=Ca1 PE=1 SV=4	Ca1	1.53789	0.00167198	Up	28.33	69.3	11	11	11	211400	158480	183440	129790	110380	102560	587480	567790	666150	386360	418340	379660	1.1727	1.1334	1.32974	0.771234	0.835071	0.75786
P31532	Serum amyloid A-4 protein OS=Mus musculus OX=10090 GN=Saa4 PE=1 SV=2	Saa4	1000	0.001	Up	15.088	22.3	2	2	2	6935.4	1472.2					0	0	0	0	0	0
P35846	Folate receptor alpha OS=Mus musculus OX=10090 GN=Folr1 PE=1 SV=2	Folr1	0.545755	0.000608524	Down	29.449	29.4	5	5	5	20262	18389	11107	29832	25868	30282	49001	58902	54608	93243	101060	103470	0.638749	0.767813	0.711839	1.21546	1.31736	1.34878
P52430	Serum paraoxonase/arylesterase 1 OS=Mus musculus OX=10090 GN=Pon1 PE=1 SV=2	Pon1	1.76195	0.00893935	Up	39.565	11.8	4	4	4	5791.4	4531.1	4684.3	1274.4	1779.5	2087	37394	30622	33703	21817	15448	20466	1.40711	1.15229	1.26822	0.82096	0.581298	0.770122
P55194	SH3 domain-binding protein 1 OS=Mus musculus OX=10090 GN=Sh3bp1 PE=1 SV=3	Sh3bp1	1.97078	0.0052713	Up	74.172	9	4	4	4	2522.4	2211.8	1856.4	1603.9	212.89	1040.8	53948	47441	57916	28886	0	25003	1.26523	1.11263	1.35829	0.677458		0.586391
Q3U1F9	Phosphoprotein associated with glycosphingolipid-enriched microdomains 1 OS=Mus musculus OX=10090 GN=Pag1 PE=1 SV=2	Pag1	0.474135	0.0249753	Down	46.549	18.4	4	4	4	3328.8	1976.4	4574	6763.8	2961.9	2501.8	29793	0	41423	84502	79932	60869	0.502379		0.698488	1.4249	1.34784	1.02639
Q6PDJ1	VWFA and cache domain-containing protein 1 OS=Mus musculus OX=10090 GN=Cachd1 PE=2 SV=1	Cachd1	0.001	0.001	Down	143.81	2.4	2	2	2				235.52	386.38	132.21	0	0	0	0	0	0
Q8BGG7	Ubiquitin-associated and SH3 domain-containing protein B OS=Mus musculus OX=10090 GN=Ubash3b PE=1 SV=1	Ubash3b	1000	0.001	Up	71.443	3.9	2	2	2	3171.8	3465.9	1442.4				99669	101060	0	0	0	0	0.99307	1.00693
Q8BH10	Protein orai-2 OS=Mus musculus OX=10090 GN=Orai2 PE=2 SV=1	Orai2	1.52486	0.0172468	Up	28.199	18.8	3	3	3	31141	13650	23508	34353	9427.3	28377	146530	142750	107590	88911	80555	90800	1.3379	1.30338	0.982354	0.811805	0.73551	0.829052
Q8BHB9	Chloride intracellular channel protein 6 OS=Mus musculus OX=10090 GN=Clic6 PE=1 SV=1	Clic6	0.558306	0.00105286	Down	62.885	37.8	13	13	13	15080	12569	12711	28848	28926	28169	110280	87390	102710	177310	181470	179240	0.789218	0.625406	0.735043	1.26892	1.29869	1.28273
Q8BMQ8	Vacuolar fusion protein MON1 homolog B OS=Mus musculus OX=10090 GN=Mon1b PE=2 SV=1	Mon1b	1000	0.001	Up	60.015	6.3	2	2	2	715.98	424.1					0	0	0	0	0	0
Q8BVW0	Neutral alpha-glucosidase C OS=Mus musculus OX=10090 GN=Ganc PE=1 SV=2	Ganc	1000	0.001	Up	102.01	6.7	3	3	3	413.85	531.51					0	0	0	0	0	0
Q8CIP5	Protein dispatched homolog 2 OS=Mus musculus OX=10090 GN=Disp2 PE=1 SV=1	Disp2	0.001	0.001	Down	147.94	1.7	2	2	2				214.33	1124.3		0	0	0	0	0	0
Q8VI63	MOB kinase activator 2 OS=Mus musculus OX=10090 GN=Mob2 PE=1 SV=1	Mob2	1000	0.001	Up	26.851	6.8	2	2	2	13088	988.53					0	0	0	0	0	0
Q91VK1	eIF5-mimic protein 1 OS=Mus musculus OX=10090 GN=Bzw2 PE=1 SV=1	Bzw2	0.658018	0.0456863	Down	48.063	14.1	5	4	4	10185	8703.4	4583.4	10794	9266.7	9313.3	114830	104570	69970	152840	145140	141780	0.944934	0.860505	0.575782	1.25772	1.19435	1.16671
Q9CQV5	28S ribosomal protein S24, mitochondrial OS=Mus musculus OX=10090 GN=Mrps24 PE=1 SV=1	Mrps24	1000	0.001	Up	18.901	16.2	2	2	2	1801.2		292.65				0	0	0	0	0	0
Q9QXC1	Fetuin-B OS=Mus musculus OX=10090 GN=Fetub PE=1 SV=1	Fetub	1.64008	0.000899534	Up	42.712	24.5	5	5	5	9441.1	9267.6	6826.3	4244.4	5243	5960.1	68179	73724	74381	41447	42101	48326	1.17497	1.27053	1.28185	0.714279	0.72555	0.832829
