# Supplementary material for: Acetylome analyses provide novel insights into the effects of chronic intermittent hypoxia on hippocampus-dependent cognitive impairment
Source: Front Mol Neurosci. 2024 Feb 22;17:1324458. doi: 10.3389/fnmol.2024.1324458 (PMC10917988; doi:10.3389/fnmol.2024.1324458)
Supplement: Supplementary file 4 [file Table_3.xlsx]

## Sheet: Sheet1
Supplementary Table 3
GO Terms Level 1	GO Terms Description	GO Terms Level	GO Terms ID	Mapping	Background	All Mapping	All Background	Fold Enrichment	Fisher's exact test p value	-log10(p value)	Related proteins
Cellular Component	immunoglobulin complex	2	GO:0019814	2	5	20	5422	108.44	0.000128427	3.89	P01844 P03987
	immunoglobulin complex, circulating	3	GO:0042571	2	5	20	5422	108.44	0.000128427	3.89	P01844 P03987
	external side of plasma membrane	3	GO:0009897	4	116	20	5422	9.35	0.000739423	3.13	P01844 P03987 P09470 P35846
	blood microparticle	2	GO:0072562	2	16	20	5422	33.89	0.00150405	2.82	P01844 P03987
	extracellular space	2	GO:0005615	6	367	20	5422	4.43	0.00158447	2.8	P01844 P01878 P03987 P09470 P31532 P52430
	extracellular region	2	GO:0005576	8	699	20	5422	3.1	0.00221677	2.65	P01844 P01878 P03987 P09470 P31532 P52430 Q8BMQ8 Q9QXC1
	cell surface	2	GO:0009986	5	331	20	5422	4.1	0.00595199	2.23	P01844 P03987 P09470 P35846 Q8BHB9
	brush border membrane	5	GO:0031526	2	32	20	5422	16.94	0.00600078	2.22	P09470 P35846
Molecular Function	immunoglobulin receptor binding	4	GO:0034987	3	10	19	4868	76.86	5.94791e-06	5.23	P01844 P01878 P03987
	arylesterase activity	5	GO:0004064	2	5	19	4868	102.48	0.000143343	3.84	P13634 P52430
	antigen binding	2	GO:0003823	2	17	19	4868	30.14	0.00189573	2.72	P01844 P03987
	signaling receptor binding	3	GO:0005102	8	727	19	4868	2.82	0.00389728	2.41	P01844 P01878 P03987 P09470 P31532 P55194 Q3U1F9 Q8BHB9
	phosphatase activity	5	GO:0016791	3	141	19	4868	5.45	0.016405	1.79	P52430 P55194 Q8BGG7
	carboxylic ester hydrolase activity	4	GO:0052689	2	56	19	4868	9.15	0.0196091	1.71	P13634 P52430
	hydrolase activity, acting on ester bonds	3	GO:0016788	4	311	19	4868	3.3	0.0295029	1.53	P13634 P52430 P55194 Q8BGG7
	phosphoric ester hydrolase activity	4	GO:0042578	3	186	19	4868	4.13	0.0338819	1.47	P52430 P55194 Q8BGG7
Biological Process	phagocytosis, engulfment	7	GO:0006911	3	54	19	5364	15.68	0.000833956	3.08	P01844 P03987 P55194
	immunoglobulin mediated immune response	6	GO:0016064	2	17	19	5364	33.21	0.00156638	2.81	P01844 P03987
	plasma membrane invagination	6	GO:0099024	3	69	19	5364	12.27	0.00170337	2.77	P01844 P03987 P55194
	positive regulation of B cell activation	7	GO:0050871	2	20	19	5364	28.23	0.00217451	2.66	P01844 P03987
	B cell receptor signaling pathway	6	GO:0050853	2	22	19	5364	25.67	0.0026326	2.58	P01844 P03987
	regulation of B cell activation	6	GO:0050864	2	28	19	5364	20.17	0.00425371	2.37	P01844 P03987
	regulation of calcium ion transport	7	GO:0051924	3	157	19	5364	5.39	0.0168916	1.77	P09470 Q8BGG7 Q8BH10
	negative regulation of cell-cell adhesion	6	GO:0022408	2	70	19	5364	8.07	0.0248791	1.6	Q3U1F9 Q8BGG7
	positive regulation of lymphocyte activation	6	GO:0051251	2	96	19	5364	5.88	0.0444887	1.35	P01844 P03987
