# Supplementary material for: Acetylome analyses provide novel insights into the effects of chronic intermittent hypoxia on hippocampus-dependent cognitive impairment
Source: Front Mol Neurosci. 2024 Feb 22;17:1324458. doi: 10.3389/fnmol.2024.1324458 (PMC10917988; doi:10.3389/fnmol.2024.1324458)
Supplement: Supplementary file 5 [file Table_4.xlsx]

## Sheet: KATs
Supplementary Table 4
Protein accession	Protein description	Gene name	CIH_1	CIH_2	CIH_3	CON_1	CON_2	CON_3	CIH/CON Ratio	CIH/CON P value
Q8QZT1	Acetyl-CoA acetyltransferase, mitochondrial OS=Mus musculus OX=10090 GN=Acat1 PE=1 SV=1	Acat1	0.926619	0.958899	1.01634	0.980939	1.04911	1.06809	0.936646	0.154719
Q8CAY6	Acetyl-CoA acetyltransferase, cytosolic OS=Mus musculus OX=10090 GN=Acat2 PE=1 SV=2	Acat2	0.96737	0.949829	1.07929	0.996728	1.00052	1.00626	0.997664	0.926228
Q8K341	Alpha-tubulin N-acetyltransferase 1 OS=Mus musculus OX=10090 GN=Atat1 PE=1 SV=1	Atat1	0.919776	0.922372	0.900752	1.028	1.12994	1.09916	0.84213	0.00415508
Q03059	Choline O-acetyltransferase OS=Mus musculus OX=10090 GN=Chat PE=2 SV=2	Chat	0.982616	0.939823	1.02197	1.07417	0.921314	1.06011	0.963615	0.554524
P47934	Carnitine O-acetyltransferase OS=Mus musculus OX=10090 GN=Crat PE=1 SV=3	Crat	0.959679	0.998811	1.01104	0.989042	0.999864	1.04157	0.979888	0.413307
P45481	Histone lysine acetyltransferase CREBBP OS=Mus musculus OX=10090 GN=Crebbp PE=1 SV=3	Crebbp
Q8BMF4	Dihydrolipoyllysine-residue acetyltransferase component of pyruvate dehydrogenase complex, mitochondrial OS=Mus musculus OX=10090 GN=Dlat PE=1 SV=2	Dlat	0.992492	1.00116	1.03159	0.974913	0.9904	1.00945	1.01697	0.337781
Q9QY36	N-alpha-acetyltransferase 10 OS=Mus musculus OX=10090 GN=Naa10 PE=1 SV=1	Naa10	0.889691	0.993387	1.04767	0.987302	1.04637	1.03558	0.954874	0.401476
Q80UM3	N-alpha-acetyltransferase 15, NatA auxiliary subunit OS=Mus musculus OX=10090 GN=Naa15 PE=1 SV=1	Naa15	0.948043	0.99523	1.0629	1.02845	0.949654	1.01572	1.00413	0.934377
P61600	N-alpha-acetyltransferase 20 OS=Mus musculus OX=10090 GN=Naa20 PE=1 SV=1	Naa20	0.732843	0.792123	1.25523	1.04448	0.97802	1.1973	0.863469	0.387472
Q8BWZ3	N-alpha-acetyltransferase 25, NatB auxiliary subunit OS=Mus musculus OX=10090 GN=Naa25 PE=1 SV=1	Naa25	1.05629	0.920571	0.956246	1.00218	1.03727	1.02744	0.956378	0.335823
Q8CES0	N-alpha-acetyltransferase 30 OS=Mus musculus OX=10090 GN=Naa30 PE=1 SV=2	Naa30	1.05576	1.16731	1.08579	0.888115	0.869146	0.93388	1.22954	0.00494213
Q6PHQ8	N-alpha-acetyltransferase 35, NatC auxiliary subunit OS=Mus musculus OX=10090 GN=Naa35 PE=1 SV=1	Naa35	1.07068	1.03067	0.980251	0.93429	0.952104	1.032	1.05593	0.241146
Q6PGB6	N-alpha-acetyltransferase 50 OS=Mus musculus OX=10090 GN=Naa50 PE=1 SV=1	Naa50	1.26472	0.897319	0.858617	0.966519	0.982062	1.03077	1.01386	0.991778
Q8K224	RNA cytidine acetyltransferase OS=Mus musculus OX=10090 GN=Nat10 PE=1 SV=1	Nat10	1.01687		0.833935	1.06594	0.939807	1.14345	0.881562	0.309473
Q8BVG8	Probable N-acetyltransferase 14 OS=Mus musculus OX=10090 GN=Nat14 PE=1 SV=1	Nat14	0.845328	0.986307	1.0404	1.11017	0.9824	1.03539	0.91818	0.28691

## Sheet: KDACs
Supplementary Table 4
Protein accession	Protein description	Gene name	CIH_1	CIH_2	CIH_3	CON_1	CON_2	CON_3	CIH/CON Ratio	CIH/CON P value
Q8JZV7	N-acetylglucosamine-6-phosphate deacetylase OS=Mus musculus OX=10090 GN=Amdhd2 PE=1 SV=1	Amdhd2	1.10902	1.1094	0.937	0.861604	1.0465	0.936473	1.10927	0.262191
O09106	Histone deacetylase 1 OS=Mus musculus OX=10090 GN=Hdac1 PE=1 SV=1	Hdac1	0.914172	1.01543	1.08284	0.960932	0.923509	1.10311	1.00833	0.909702
Q91WA3	Histone deacetylase 11 OS=Mus musculus OX=10090 GN=Hdac11 PE=1 SV=1	Hdac11	0.97946	0.989393	1.03788	0.997138	0.974072	1.02206	1.0045	0.85655
P70288	Histone deacetylase 2 OS=Mus musculus OX=10090 GN=Hdac2 PE=1 SV=1	Hdac2	1.01986	0.959657	0.93094	0.989927	1.03521	1.0644	0.942034	0.153742
Q6NZM9	Histone deacetylase 4 OS=Mus musculus OX=10090 GN=Hdac4 PE=1 SV=1	Hdac4	1.10957	0.830696	1.06017	0.971293	1.07059	0.957678	1.00029	0.950975
Q9Z2V6	Histone deacetylase 5 OS=Mus musculus OX=10090 GN=Hdac5 PE=1 SV=2	Hdac5		1.00431	0.762025	0.99693	0.922106	1.31463	0.819348	0.337464
Q9Z2V5	Histone deacetylase 6 OS=Mus musculus OX=10090 GN=Hdac6 PE=1 SV=3	Hdac6	1.03487	0.957933	0.965782	1.03613	1.00725	0.998042	0.972764	0.356428
O55128	Histone deacetylase complex subunit SAP18 OS=Mus musculus OX=10090 GN=Sap18 PE=1 SV=1	Sap18	0.920437	0.962884	0.991747	0.962867	1.07708	1.08498	0.920042	0.136737
Q8VDQ8	NAD-dependent protein deacetylase sirtuin-2 OS=Mus musculus OX=10090 GN=Sirt2 PE=1 SV=2	Sirt2	0.95574	0.999845	1.05198	0.967562	1.01866	1.00621	1.00506	0.893807
Q8R104	NAD-dependent protein deacetylase sirtuin-3 OS=Mus musculus OX=10090 GN=Sirt3 PE=1 SV=2	Sirt3	1.11639	1.10756	0.996899	0.914865	0.856722	1.00756	1.15894	0.0673922
Q14BV6	Carbohydrate deacetylase OS=Mus musculus OX=10090 GN=Ydjc PE=2 SV=2	Ydjc
