# Supplementary material for: Acetylome analyses provide novel insights into the effects of chronic intermittent hypoxia on hippocampus-dependent cognitive impairment
Source: Front Mol Neurosci. 2024 Feb 22;17:1324458. doi: 10.3389/fnmol.2024.1324458 (PMC10917988; doi:10.3389/fnmol.2024.1324458)
Supplement: Supplementary file 6 [file Table_5.xlsx]

## Sheet: Sheet1
Supplementary Table 5
Protein accession	Position	Amino acid	Protein description	Gene name	Localization probability	PEP	Score	Charge	Modified sequence	Mass error [ppm]	MS/MS Counts	Intensity CIH_1	Intensity CIH_2	Intensity CIH_3	Intensity CON_1	Intensity CON_2	Intensity CON_3	CIH_1	CIH_2	CIH_3	CON_1	CON_2	CON_3	CIH/CON Ratio	CIH/CON P value	Subcellular localization	KEGG KO No.	KEGG Gene	KEGG pathway	Biological Process	Cellular Component	Molecular Function	Pfam ID	Domain description	COG/KOG category	COG/KOG NO.	COG/KOG description	WikiPathways	externalDetailsURL	Is_TF	Reactome pathway	Reactome link	HallMark	msigdbURL
A2A690	641	K	Protein TANC2 OS=Mus musculus OX=10090 GN=Tanc2 PE=1 SV=1	Tanc2	1	6.11295e-05	119.43	2	MDNTTFGK(1)LSSHLK	-0.15575	11	47445	33668	34235	37728	36426	34322	1.27812	0.913302	0.951573	1.02398	0.955447	0.882481	1.09822	0.502995	nucleus				GO:0000003 reproduction; GO:0000768 syncytium formation by plasma membrane fusion; GO:0001655 urogenital system development; GO:0001667 ameboidal-type cell migration; GO:0001701 in utero embryonic development; GO:0002064 epithelial cell development; GO:0002065 columnar/cuboidal epithelial cell differentiation; GO:0002066 columnar/cuboidal epithelial cell development; GO:0003006 developmental proc…	GO:0005622 intracellular anatomical structure; GO:0005737 cytoplasm; GO:0005912 adherens junction; GO:0009986 cell surface; GO:0030016 myofibril; GO:0030017 sarcomere; GO:0030018 Z disc; GO:0030054 cell junction; GO:0030424 axon; GO:0030425 dendrite; GO:0031674 I band; GO:0036477 somatodendritic compartment; GO:0042995 cell projection; GO:0043005 neuron projection; GO:0043025 neuronal cell body; …	GO:0005198 structural molecule activity; GO:0005488 binding; GO:0005515 protein binding; GO:0008307 structural constituent of muscle; GO:0050839 cell adhesion molecule binding;			R	KOG0504	FOG: Ankyrin repeat
A2A870	377	K	Fas-binding factor 1 OS=Mus musculus OX=10090 GN=Fbf1 PE=1 SV=1	Fbf1	1	0.0161167	65.156	2	K(1)GGADWLGLK	-1.5044	2	0	107500	0	0	0	0									nucleus	K16471			GO:0006996 organelle organization; GO:0007043 cell-cell junction assembly; GO:0007163 establishment or maintenance of cell polarity; GO:0009987 cellular process; GO:0016043 cellular component organization; GO:0022406 membrane docking; GO:0022607 cellular component assembly; GO:0030010 establishment of cell polarity; GO:0030030 cell projection organization; GO:0030031 cell projection assembly; GO:…	GO:0000922 spindle pole; GO:0005622 intracellular anatomical structure; GO:0005737 cytoplasm; GO:0005813 centrosome; GO:0005814 centriole; GO:0005815 microtubule organizing center; GO:0005819 spindle; GO:0005829 cytosol; GO:0005856 cytoskeleton; GO:0005929 cilium; GO:0015630 microtubule cytoskeleton; GO:0030054 cell junction; GO:0032991 protein-containing complex; GO:0042995 cell projection; GO:0…										R-MMU-1852241 Organelle biogenesis and maintenance;R-MMU-5617833 Cilium Assembly;R-MMU-5620912 Anchoring of the basal body to the plasma membrane	https://reactome.org/PathwayBrowser/#/R-MMU-1852241;https://reactome.org/PathwayBrowser/#/R-MMU-5617833;https://reactome.org/PathwayBrowser/#/R-MMU-5620912
A2AJT4	730	K	Arginine/serine-rich protein PNISR OS=Mus musculus OX=10090 GN=Pnisr PE=1 SV=1	Pnisr	1	0.000674539	99.855	2	SGSISVK(1)VIR	1.7226	3	13841	0	0	0	11530	12093									nucleus	K13170				GO:0005622 intracellular anatomical structure; GO:0005634 nucleus; GO:0005654 nucleoplasm; GO:0005737 cytoplasm; GO:0005829 cytosol; GO:0016604 nuclear body; GO:0016607 nuclear speck; GO:0031974 membrane-enclosed lumen; GO:0031981 nuclear lumen; GO:0043226 organelle; GO:0043227 membrane-bounded organelle; GO:0043229 intracellular organelle; GO:0043231 intracellular membrane-bounded organelle; GO:…	GO:0005488 binding; GO:0005515 protein binding;
A2ALS5	262	K	Rap1 GTPase-activating protein 1 OS=Mus musculus OX=10090 GN=Rap1gap PE=1 SV=2	Rap1gap	1	0.00238547	62.705	2	NK(1)EIMFHVSTK	1.0874	5	11209	11577	0	9893.4	0	0	1.09571	1.08826		0.938908			1.16304		nucleus	K17700	RAP1GAP; RAP1 GTPase activating protein 1	mmu04015 Rap1 signaling pathway	GO:0000902 cell morphogenesis; GO:0000904 cell morphogenesis involved in differentiation; GO:0006928 movement of cell or subcellular component; GO:0006935 chemotaxis; GO:0007154 cell communication; GO:0007165 signal transduction; GO:0007275 multicellular organism development; GO:0007399 nervous system development; GO:0007409 axonogenesis; GO:0007411 axon guidance; GO:0008285 negative regulation o…	GO:0000139 Golgi membrane; GO:0005622 intracellular anatomical structure; GO:0005737 cytoplasm; GO:0005768 endosome; GO:0005769 early endosome; GO:0005794 Golgi apparatus; GO:0005829 cytosol; GO:0012505 endomembrane system; GO:0016020 membrane; GO:0030424 axon; GO:0030425 dendrite; GO:0031090 organelle membrane; GO:0031410 cytoplasmic vesicle; GO:0031982 vesicle; GO:0031984 organelle subcompartme…	GO:0003824 catalytic activity; GO:0003924 GTPase activity; GO:0005096 GTPase activator activity; GO:0005488 binding; GO:0005515 protein binding; GO:0008047 enzyme activator activity; GO:0016462 pyrophosphatase activity; GO:0016787 hydrolase activity; GO:0016817 hydrolase activity, acting on acid anhydrides; GO:0016818 hydrolase activity, acting on acid anhydrides, in phosphorus-containing anhydri…			T	KOG3686	Rap1-GTPase-activating protein (Rap1GAP)	WP1983 Splicing factor NOVA regulated synaptic proteins;WP151 IL-5 signaling pathway	http://www.wikipathways.org/instance/WP1983_r123566;http://www.wikipathways.org/instance/WP151_r117905		R-MMU-1266738 Developmental Biology;R-MMU-1280218 Adaptive Immune System;R-MMU-168256 Immune System;R-MMU-392517 Rap1 signalling;R-MMU-422475 Axon guidance;R-MMU-8853659 RET signaling;R-MMU-9675108 Nervous system development	https://reactome.org/PathwayBrowser/#/R-MMU-1266738;https://reactome.org/PathwayBrowser/#/R-MMU-1280218;https://reactome.org/PathwayBrowser/#/R-MMU-168256;https://reactome.org/PathwayBrowser/#/R-MMU-392517;https://reactome.org/PathwayBrowser/#/R-MMU-422475;https://reactome.org/PathwayBrowser/#/R-MMU-8853659;https://reactome.org/PathwayBrowser/#/R-MMU-9675108	HALLMARK XENOBIOTIC METABOLISM;HALLMARK HEME METABOLISM	http://www.gsea-msigdb.org/gsea/msigdb/mouse/geneset/HALLMARK_XENOBIOTIC_METABOLISM;http://www.gsea-msigdb.org/gsea/msigdb/mouse/geneset/HALLMARK_HEME_METABOLISM
A2APV2	935	K	Formin-like protein 2 OS=Mus musculus OX=10090 GN=Fmnl2 PE=1 SV=2	Fmnl2	1	0.00162772	64.906	2	EFLLHNEGK(1)LK	-1.5946	1	4168.7	0	0	0	0	0	1.01036								nucleus	K23957			GO:0000902 cell morphogenesis; GO:0000904 cell morphogenesis involved in differentiation; GO:0001654 eye development; GO:0001736 establishment of planar polarity; GO:0001738 morphogenesis of a polarized epithelium; GO:0001745 compound eye morphogenesis; GO:0002009 morphogenesis of an epithelium; GO:0006928 movement of cell or subcellular component; GO:0006929 substrate-dependent cell migration; G…	GO:0005622 intracellular anatomical structure; GO:0005737 cytoplasm; GO:0005794 Golgi apparatus; GO:0005829 cytosol; GO:0005886 plasma membrane; GO:0012505 endomembrane system; GO:0016020 membrane; GO:0030139 endocytic vesicle; GO:0031410 cytoplasmic vesicle; GO:0031982 vesicle; GO:0043226 organelle; GO:0043227 membrane-bounded organelle; GO:0043229 intracellular organelle; GO:0043231 intracellul…	GO:0003779 actin binding; GO:0005488 binding; GO:0005515 protein binding; GO:0005522 profilin binding; GO:0008092 cytoskeletal protein binding; GO:0019899 enzyme binding; GO:0031267 small GTPase binding; GO:0032794 GTPase activating protein binding; GO:0044877 protein-containing complex binding; GO:0051015 actin filament binding; GO:0051020 GTPase binding;			TZ	KOG1923	Rac1 GTPase effector FRL				R-MMU-162582 Signal Transduction;R-MMU-194315 Signaling by Rho GTPases;R-MMU-195258 RHO GTPase Effectors;R-MMU-5663220 RHO GTPases Activate Formins;R-MMU-9012999 RHO GTPase cycle;R-MMU-9013106 RHOC GTPase cycle;R-MMU-9716542 Signaling by Rho GTPases, Miro GTPases and RHOBTB3	https://reactome.org/PathwayBrowser/#/R-MMU-162582;https://reactome.org/PathwayBrowser/#/R-MMU-194315;https://reactome.org/PathwayBrowser/#/R-MMU-195258;https://reactome.org/PathwayBrowser/#/R-MMU-5663220;https://reactome.org/PathwayBrowser/#/R-MMU-9012999;https://reactome.org/PathwayBrowser/#/R-MMU-9013106;https://reactome.org/PathwayBrowser/#/R-MMU-9716542
B1AYB6	1406	K	Methyl-CpG-binding domain protein 5 OS=Mus musculus OX=10090 GN=Mbd5 PE=2 SV=1	Mbd5	1	0.00044807	78.816	2	GLTSWPGK(1)FIR	-0.45706	6	72361	61562	63529	52543	58488	59115									nucleus	K23219			GO:0006464 cellular protein modification process; GO:0006508 proteolysis; GO:0006807 nitrogen compound metabolic process; GO:0007275 multicellular organism development; GO:0007399 nervous system development; GO:0008152 metabolic process; GO:0009966 regulation of signal transduction; GO:0009967 positive regulation of signal transduction; GO:0009987 cellular process; GO:0010646 regulation of cell c…	GO:0005622 intracellular anatomical structure; GO:0005634 nucleus; GO:0005654 nucleoplasm; GO:0005694 chromosome; GO:0010369 chromocenter; GO:0030496 midbody; GO:0031974 membrane-enclosed lumen; GO:0031981 nuclear lumen; GO:0043226 organelle; GO:0043227 membrane-bounded organelle; GO:0043228 non-membrane-bounded organelle; GO:0043229 intracellular organelle; GO:0043231 intracellular membrane-boun…	GO:0003682 chromatin binding; GO:0005488 binding;									R-MMU-392499 Metabolism of proteins;R-MMU-5688426 Deubiquitination;R-MMU-5689603 UCH proteinases;R-MMU-597592 Post-translational protein modification	https://reactome.org/PathwayBrowser/#/R-MMU-392499;https://reactome.org/PathwayBrowser/#/R-MMU-5688426;https://reactome.org/PathwayBrowser/#/R-MMU-5689603;https://reactome.org/PathwayBrowser/#/R-MMU-597592
B2KF05	670	K	Bromodomain and PHD finger-containing protein 3 OS=Mus musculus OX=10090 GN=Brpf3 PE=1 SV=1	Brpf3	1	0.000723733	107.08	2	YNAK(1)DTIFHR	0.61198	5	0	19374	19669	17578	16291	18838									nucleus	K11350			GO:0000902 cell morphogenesis; GO:0000904 cell morphogenesis involved in differentiation; GO:0001568 blood vessel development; GO:0001570 vasculogenesis; GO:0001838 embryonic epithelial tube formation; GO:0001841 neural tube formation; GO:0001944 vasculature development; GO:0002009 morphogenesis of an epithelium; GO:0002576 platelet degranulation; GO:0006325 chromatin organization; GO:0006355 reg…	GO:0000123 histone acetyltransferase complex; GO:0005576 extracellular region; GO:0005622 intracellular anatomical structure; GO:0005634 nucleus; GO:0005654 nucleoplasm; GO:0005737 cytoplasm; GO:0005829 cytosol; GO:0005886 plasma membrane; GO:0016020 membrane; GO:0031248 protein acetyltransferase complex; GO:0031974 membrane-enclosed lumen; GO:0031981 nuclear lumen; GO:0032991 protein-containing …		PF13832; PF00439; PF00855	PF13832 PHD-zinc-finger like domain; PF00439 Bromodomain; PF00855 PWWP domain	R	KOG0955	PHD finger protein BR140/LIN-49				R-MMU-109582 Hemostasis;R-MMU-114608 Platelet degranulation ;R-MMU-212436 Generic Transcription Pathway;R-MMU-3214847 HATs acetylate histones;R-MMU-3247509 Chromatin modifying enzymes;R-MMU-3700989 Transcriptional Regulation by TP53;R-MMU-4839726 Chromatin organization;R-MMU-5633007 Regulation of TP53 Activity;R-MMU-6804758 Regulation of TP53 Activity through Acetylation;R-MMU-73857 RNA Polymeras…	https://reactome.org/PathwayBrowser/#/R-MMU-109582;https://reactome.org/PathwayBrowser/#/R-MMU-114608;https://reactome.org/PathwayBrowser/#/R-MMU-212436;https://reactome.org/PathwayBrowser/#/R-MMU-3214847;https://reactome.org/PathwayBrowser/#/R-MMU-3247509;https://reactome.org/PathwayBrowser/#/R-MMU-3700989;https://reactome.org/PathwayBrowser/#/R-MMU-4839726;https://reactome.org/PathwayBrowser/#/…	HALLMARK COMPLEMENT	http://www.gsea-msigdb.org/gsea/msigdb/mouse/geneset/HALLMARK_COMPLEMENT
B2RRD7	894	K	Peregrin OS=Mus musculus OX=10090 GN=Brpf1 PE=1 SV=1	Brpf1	1	0.0191146	67.464	2	TSVLFSK(1)K	-0.040013	5	95823	0	94794	101430	101810	108310									nucleus	K11348			GO:0000902 cell morphogenesis; GO:0000904 cell morphogenesis involved in differentiation; GO:0001568 blood vessel development; GO:0001570 vasculogenesis; GO:0001838 embryonic epithelial tube formation; GO:0001841 neural tube formation; GO:0001944 vasculature development; GO:0002009 morphogenesis of an epithelium; GO:0006325 chromatin organization; GO:0006355 regulation of transcription, DNA-templ…	GO:0000123 histone acetyltransferase complex; GO:0005622 intracellular anatomical structure; GO:0005634 nucleus; GO:0005654 nucleoplasm; GO:0005737 cytoplasm; GO:0005829 cytosol; GO:0005886 plasma membrane; GO:0016020 membrane; GO:0031248 protein acetyltransferase complex; GO:0031974 membrane-enclosed lumen; GO:0031981 nuclear lumen; GO:0032991 protein-containing complex; GO:0043226 organelle; GO…		PF13832; PF00439; PF00855	PF13832 PHD-zinc-finger like domain; PF00439 Bromodomain; PF00855 PWWP domain	R	KOG0955	PHD finger protein BR140/LIN-49				R-MMU-212436 Generic Transcription Pathway;R-MMU-3214847 HATs acetylate histones;R-MMU-3247509 Chromatin modifying enzymes;R-MMU-3700989 Transcriptional Regulation by TP53;R-MMU-4839726 Chromatin organization;R-MMU-5633007 Regulation of TP53 Activity;R-MMU-6804758 Regulation of TP53 Activity through Acetylation;R-MMU-73857 RNA Polymerase II Transcription;R-MMU-74160 Gene expression (Transcription)	https://reactome.org/PathwayBrowser/#/R-MMU-212436;https://reactome.org/PathwayBrowser/#/R-MMU-3214847;https://reactome.org/PathwayBrowser/#/R-MMU-3247509;https://reactome.org/PathwayBrowser/#/R-MMU-3700989;https://reactome.org/PathwayBrowser/#/R-MMU-4839726;https://reactome.org/PathwayBrowser/#/R-MMU-5633007;https://reactome.org/PathwayBrowser/#/R-MMU-6804758;https://reactome.org/PathwayBrowser/…
B2RSH2	197	K	Guanine nucleotide-binding protein G(i) subunit alpha-1 OS=Mus musculus OX=10090 GN=Gnai1 PE=1 SV=1	Gnai1	1	0.00056155	68.548	2	DLHFK(1)MFDVGGQR	0.046006	7	39531	31499	30782	21209	19428	19801	1.70433	1.21967	1.05257	0.784593	0.683358	0.694213	1.83916	0.0166846	cytoplasm	K04630	GNAI; guanine nucleotide-binding protein G(i) subunit alpha	mmu04371 Apelin signaling pathway; mmu05030 Cocaine addiction; mmu05142 Chagas disease; mmu04723 Retrograde endocannabinoid signaling; mmu05145 Toxoplasmosis; mmu04727 GABAergic synapse; mmu04916 Melanogenesis; mmu04924 Renin secretion; mmu05163 Human cytomegalovirus infection; mmu04022 cGMP-PKG signaling pathway; mmu05170 Human immunodeficiency virus 1 infection; mmu05012 Parkinson disease; mmu0…	GO:0006139 nucleobase-containing compound metabolic process; GO:0006163 purine nucleotide metabolic process; GO:0006457 protein folding; GO:0006725 cellular aromatic compound metabolic process; GO:0006753 nucleoside phosphate metabolic process; GO:0006793 phosphorus metabolic process; GO:0006796 phosphate-containing compound metabolic process; GO:0006807 nitrogen compound metabolic process; GO:00…	GO:0005622 intracellular anatomical structure; GO:0005634 nucleus; GO:0005730 nucleolus; GO:0005737 cytoplasm; GO:0005813 centrosome; GO:0005815 microtubule organizing center; GO:0005834 heterotrimeric G-protein complex; GO:0005856 cytoskeleton; GO:0005886 plasma membrane; GO:0005938 cell cortex; GO:0009898 cytoplasmic side of plasma membrane; GO:0015630 microtubule cytoskeleton; GO:0016020 membr…	GO:0000166 nucleotide binding; GO:0000287 magnesium ion binding; GO:0001664 G protein-coupled receptor binding; GO:0001882 nucleoside binding; GO:0001883 purine nucleoside binding; GO:0003824 catalytic activity; GO:0003924 GTPase activity; GO:0005102 signaling receptor binding; GO:0005488 binding; GO:0005515 protein binding; GO:0005525 GTP binding; GO:0016462 pyrophosphatase activity; GO:0016787 …	PF00503	PF00503 G-protein alpha subunit	DT	KOG0082	G-protein alpha subunit (small G protein superfamily)	WP553 Calcium regulation in cardiac cells;WP232 G protein signaling pathways;WP2292 Chemokine signaling pathway;WP57 Signal transduction of S1P receptor	http://www.wikipathways.org/instance/WP553_r117867;http://www.wikipathways.org/instance/WP232_r117886;http://www.wikipathways.org/instance/WP2292_r97515;http://www.wikipathways.org/instance/WP57_r117945		R-MMU-109582 Hemostasis;R-MMU-111885 Opioid Signalling;R-MMU-112040 G-protein mediated events;R-MMU-112314 Neurotransmitter receptors and postsynaptic signal transmission;R-MMU-112315 Transmission across Chemical Synapses;R-MMU-112316 Neuronal System;R-MMU-1430728 Metabolism;R-MMU-162582 Signal Transduction;R-MMU-163685 Integration of energy metabolism;R-MMU-170670 Adenylate cyclase inhibitory pa…	https://reactome.org/PathwayBrowser/#/R-MMU-109582;https://reactome.org/PathwayBrowser/#/R-MMU-111885;https://reactome.org/PathwayBrowser/#/R-MMU-112040;https://reactome.org/PathwayBrowser/#/R-MMU-112314;https://reactome.org/PathwayBrowser/#/R-MMU-112315;https://reactome.org/PathwayBrowser/#/R-MMU-112316;https://reactome.org/PathwayBrowser/#/R-MMU-1430728;https://reactome.org/PathwayBrowser/#/R-M…	HALLMARK CHOLESTEROL HOMEOSTASIS;HALLMARK WNT BETA CATENIN SIGNALING;HALLMARK APICAL JUNCTION	http://www.gsea-msigdb.org/gsea/msigdb/mouse/geneset/HALLMARK_CHOLESTEROL_HOMEOSTASIS;http://www.gsea-msigdb.org/gsea/msigdb/mouse/geneset/HALLMARK_WNT_BETA_CATENIN_SIGNALING;http://www.gsea-msigdb.org/gsea/msigdb/mouse/geneset/HALLMARK_APICAL_JUNCTION
B2RSH2	35	K	Guanine nucleotide-binding protein G(i) subunit alpha-1 OS=Mus musculus OX=10090 GN=Gnai1 PE=1 SV=1	Gnai1	1	0.000425139	66.619	2	EVK(1)LLLLGAGESGK	0.20975	3	24187	15427	11925	0	0	0	1.64141	0.940254	0.641844				1000	0.001	cytoplasm	K04630	GNAI; guanine nucleotide-binding protein G(i) subunit alpha	mmu04371 Apelin signaling pathway; mmu05030 Cocaine addiction; mmu05142 Chagas disease; mmu04723 Retrograde endocannabinoid signaling; mmu05145 Toxoplasmosis; mmu04727 GABAergic synapse; mmu04916 Melanogenesis; mmu04924 Renin secretion; mmu05163 Human cytomegalovirus infection; mmu04022 cGMP-PKG signaling pathway; mmu05170 Human immunodeficiency virus 1 infection; mmu05012 Parkinson disease; mmu0…	GO:0006139 nucleobase-containing compound metabolic process; GO:0006163 purine nucleotide metabolic process; GO:0006457 protein folding; GO:0006725 cellular aromatic compound metabolic process; GO:0006753 nucleoside phosphate metabolic process; GO:0006793 phosphorus metabolic process; GO:0006796 phosphate-containing compound metabolic process; GO:0006807 nitrogen compound metabolic process; GO:00…	GO:0005622 intracellular anatomical structure; GO:0005634 nucleus; GO:0005730 nucleolus; GO:0005737 cytoplasm; GO:0005813 centrosome; GO:0005815 microtubule organizing center; GO:0005834 heterotrimeric G-protein complex; GO:0005856 cytoskeleton; GO:0005886 plasma membrane; GO:0005938 cell cortex; GO:0009898 cytoplasmic side of plasma membrane; GO:0015630 microtubule cytoskeleton; GO:0016020 membr…	GO:0000166 nucleotide binding; GO:0000287 magnesium ion binding; GO:0001664 G protein-coupled receptor binding; GO:0001882 nucleoside binding; GO:0001883 purine nucleoside binding; GO:0003824 catalytic activity; GO:0003924 GTPase activity; GO:0005102 signaling receptor binding; GO:0005488 binding; GO:0005515 protein binding; GO:0005525 GTP binding; GO:0016462 pyrophosphatase activity; GO:0016787 …	PF00503	PF00503 G-protein alpha subunit	DT	KOG0082	G-protein alpha subunit (small G protein superfamily)	WP553 Calcium regulation in cardiac cells;WP232 G protein signaling pathways;WP2292 Chemokine signaling pathway;WP57 Signal transduction of S1P receptor	http://www.wikipathways.org/instance/WP553_r117867;http://www.wikipathways.org/instance/WP232_r117886;http://www.wikipathways.org/instance/WP2292_r97515;http://www.wikipathways.org/instance/WP57_r117945		R-MMU-109582 Hemostasis;R-MMU-111885 Opioid Signalling;R-MMU-112040 G-protein mediated events;R-MMU-112314 Neurotransmitter receptors and postsynaptic signal transmission;R-MMU-112315 Transmission across Chemical Synapses;R-MMU-112316 Neuronal System;R-MMU-1430728 Metabolism;R-MMU-162582 Signal Transduction;R-MMU-163685 Integration of energy metabolism;R-MMU-170670 Adenylate cyclase inhibitory pa…	https://reactome.org/PathwayBrowser/#/R-MMU-109582;https://reactome.org/PathwayBrowser/#/R-MMU-111885;https://reactome.org/PathwayBrowser/#/R-MMU-112040;https://reactome.org/PathwayBrowser/#/R-MMU-112314;https://reactome.org/PathwayBrowser/#/R-MMU-112315;https://reactome.org/PathwayBrowser/#/R-MMU-112316;https://reactome.org/PathwayBrowser/#/R-MMU-1430728;https://reactome.org/PathwayBrowser/#/R-M…	HALLMARK CHOLESTEROL HOMEOSTASIS;HALLMARK WNT BETA CATENIN SIGNALING;HALLMARK APICAL JUNCTION	http://www.gsea-msigdb.org/gsea/msigdb/mouse/geneset/HALLMARK_CHOLESTEROL_HOMEOSTASIS;http://www.gsea-msigdb.org/gsea/msigdb/mouse/geneset/HALLMARK_WNT_BETA_CATENIN_SIGNALING;http://www.gsea-msigdb.org/gsea/msigdb/mouse/geneset/HALLMARK_APICAL_JUNCTION
B2RSH2	92	K	Guanine nucleotide-binding protein G(i) subunit alpha-1 OS=Mus musculus OX=10090 GN=Gnai1 PE=1 SV=1	Gnai1	1	0.00100878	78.932	2	LK(1)IDFGDSAR	-0.21913	4	26813	0	26193	0	20648	24969	1.26788		0.98232		0.796551	0.960112	1.28095	0.273821	cytoplasm	K04630	GNAI; guanine nucleotide-binding protein G(i) subunit alpha	mmu04371 Apelin signaling pathway; mmu05030 Cocaine addiction; mmu05142 Chagas disease; mmu04723 Retrograde endocannabinoid signaling; mmu05145 Toxoplasmosis; mmu04727 GABAergic synapse; mmu04916 Melanogenesis; mmu04924 Renin secretion; mmu05163 Human cytomegalovirus infection; mmu04022 cGMP-PKG signaling pathway; mmu05170 Human immunodeficiency virus 1 infection; mmu05012 Parkinson disease; mmu0…	GO:0006139 nucleobase-containing compound metabolic process; GO:0006163 purine nucleotide metabolic process; GO:0006457 protein folding; GO:0006725 cellular aromatic compound metabolic process; GO:0006753 nucleoside phosphate metabolic process; GO:0006793 phosphorus metabolic process; GO:0006796 phosphate-containing compound metabolic process; GO:0006807 nitrogen compound metabolic process; GO:00…	GO:0005622 intracellular anatomical structure; GO:0005634 nucleus; GO:0005730 nucleolus; GO:0005737 cytoplasm; GO:0005813 centrosome; GO:0005815 microtubule organizing center; GO:0005834 heterotrimeric G-protein complex; GO:0005856 cytoskeleton; GO:0005886 plasma membrane; GO:0005938 cell cortex; GO:0009898 cytoplasmic side of plasma membrane; GO:0015630 microtubule cytoskeleton; GO:0016020 membr…	GO:0000166 nucleotide binding; GO:0000287 magnesium ion binding; GO:0001664 G protein-coupled receptor binding; GO:0001882 nucleoside binding; GO:0001883 purine nucleoside binding; GO:0003824 catalytic activity; GO:0003924 GTPase activity; GO:0005102 signaling receptor binding; GO:0005488 binding; GO:0005515 protein binding; GO:0005525 GTP binding; GO:0016462 pyrophosphatase activity; GO:0016787 …	PF00503	PF00503 G-protein alpha subunit	DT	KOG0082	G-protein alpha subunit (small G protein superfamily)	WP553 Calcium regulation in cardiac cells;WP232 G protein signaling pathways;WP2292 Chemokine signaling pathway;WP57 Signal transduction of S1P receptor	http://www.wikipathways.org/instance/WP553_r117867;http://www.wikipathways.org/instance/WP232_r117886;http://www.wikipathways.org/instance/WP2292_r97515;http://www.wikipathways.org/instance/WP57_r117945		R-MMU-109582 Hemostasis;R-MMU-111885 Opioid Signalling;R-MMU-112040 G-protein mediated events;R-MMU-112314 Neurotransmitter receptors and postsynaptic signal transmission;R-MMU-112315 Transmission across Chemical Synapses;R-MMU-112316 Neuronal System;R-MMU-1430728 Metabolism;R-MMU-162582 Signal Transduction;R-MMU-163685 Integration of energy metabolism;R-MMU-170670 Adenylate cyclase inhibitory pa…	https://reactome.org/PathwayBrowser/#/R-MMU-109582;https://reactome.org/PathwayBrowser/#/R-MMU-111885;https://reactome.org/PathwayBrowser/#/R-MMU-112040;https://reactome.org/PathwayBrowser/#/R-MMU-112314;https://reactome.org/PathwayBrowser/#/R-MMU-112315;https://reactome.org/PathwayBrowser/#/R-MMU-112316;https://reactome.org/PathwayBrowser/#/R-MMU-1430728;https://reactome.org/PathwayBrowser/#/R-M…	HALLMARK CHOLESTEROL HOMEOSTASIS;HALLMARK WNT BETA CATENIN SIGNALING;HALLMARK APICAL JUNCTION	http://www.gsea-msigdb.org/gsea/msigdb/mouse/geneset/HALLMARK_CHOLESTEROL_HOMEOSTASIS;http://www.gsea-msigdb.org/gsea/msigdb/mouse/geneset/HALLMARK_WNT_BETA_CATENIN_SIGNALING;http://www.gsea-msigdb.org/gsea/msigdb/mouse/geneset/HALLMARK_APICAL_JUNCTION
B2RSH2	132	K	Guanine nucleotide-binding protein G(i) subunit alpha-1 OS=Mus musculus OX=10090 GN=Gnai1 PE=1 SV=1	Gnai1	1	2.04982e-05	97.594	2	LWK(1)DSGVQACFNR	-1.1406	4	10371	10716	9166.2	0	6307	0	1.32289	1.22762	0.927313		0.656339		1.76627		cytoplasm	K04630	GNAI; guanine nucleotide-binding protein G(i) subunit alpha	mmu04371 Apelin signaling pathway; mmu05030 Cocaine addiction; mmu05142 Chagas disease; mmu04723 Retrograde endocannabinoid signaling; mmu05145 Toxoplasmosis; mmu04727 GABAergic synapse; mmu04916 Melanogenesis; mmu04924 Renin secretion; mmu05163 Human cytomegalovirus infection; mmu04022 cGMP-PKG signaling pathway; mmu05170 Human immunodeficiency virus 1 infection; mmu05012 Parkinson disease; mmu0…	GO:0006139 nucleobase-containing compound metabolic process; GO:0006163 purine nucleotide metabolic process; GO:0006457 protein folding; GO:0006725 cellular aromatic compound metabolic process; GO:0006753 nucleoside phosphate metabolic process; GO:0006793 phosphorus metabolic process; GO:0006796 phosphate-containing compound metabolic process; GO:0006807 nitrogen compound metabolic process; GO:00…	GO:0005622 intracellular anatomical structure; GO:0005634 nucleus; GO:0005730 nucleolus; GO:0005737 cytoplasm; GO:0005813 centrosome; GO:0005815 microtubule organizing center; GO:0005834 heterotrimeric G-protein complex; GO:0005856 cytoskeleton; GO:0005886 plasma membrane; GO:0005938 cell cortex; GO:0009898 cytoplasmic side of plasma membrane; GO:0015630 microtubule cytoskeleton; GO:0016020 membr…	GO:0000166 nucleotide binding; GO:0000287 magnesium ion binding; GO:0001664 G protein-coupled receptor binding; GO:0001882 nucleoside binding; GO:0001883 purine nucleoside binding; GO:0003824 catalytic activity; GO:0003924 GTPase activity; GO:0005102 signaling receptor binding; GO:0005488 binding; GO:0005515 protein binding; GO:0005525 GTP binding; GO:0016462 pyrophosphatase activity; GO:0016787 …	PF00503	PF00503 G-protein alpha subunit	DT	KOG0082	G-protein alpha subunit (small G protein superfamily)	WP553 Calcium regulation in cardiac cells;WP232 G protein signaling pathways;WP2292 Chemokine signaling pathway;WP57 Signal transduction of S1P receptor	http://www.wikipathways.org/instance/WP553_r117867;http://www.wikipathways.org/instance/WP232_r117886;http://www.wikipathways.org/instance/WP2292_r97515;http://www.wikipathways.org/instance/WP57_r117945		R-MMU-109582 Hemostasis;R-MMU-111885 Opioid Signalling;R-MMU-112040 G-protein mediated events;R-MMU-112314 Neurotransmitter receptors and postsynaptic signal transmission;R-MMU-112315 Transmission across Chemical Synapses;R-MMU-112316 Neuronal System;R-MMU-1430728 Metabolism;R-MMU-162582 Signal Transduction;R-MMU-163685 Integration of energy metabolism;R-MMU-170670 Adenylate cyclase inhibitory pa…	https://reactome.org/PathwayBrowser/#/R-MMU-109582;https://reactome.org/PathwayBrowser/#/R-MMU-111885;https://reactome.org/PathwayBrowser/#/R-MMU-112040;https://reactome.org/PathwayBrowser/#/R-MMU-112314;https://reactome.org/PathwayBrowser/#/R-MMU-112315;https://reactome.org/PathwayBrowser/#/R-MMU-112316;https://reactome.org/PathwayBrowser/#/R-MMU-1430728;https://reactome.org/PathwayBrowser/#/R-M…	HALLMARK CHOLESTEROL HOMEOSTASIS;HALLMARK WNT BETA CATENIN SIGNALING;HALLMARK APICAL JUNCTION	http://www.gsea-msigdb.org/gsea/msigdb/mouse/geneset/HALLMARK_CHOLESTEROL_HOMEOSTASIS;http://www.gsea-msigdb.org/gsea/msigdb/mouse/geneset/HALLMARK_WNT_BETA_CATENIN_SIGNALING;http://www.gsea-msigdb.org/gsea/msigdb/mouse/geneset/HALLMARK_APICAL_JUNCTION
B2RSH2	248	K	Guanine nucleotide-binding protein G(i) subunit alpha-1 OS=Mus musculus OX=10090 GN=Gnai1 PE=1 SV=1	Gnai1	1	7.99258e-05	65.408	3	MHESMK(1)LFDSICNNK	-1.441	1	0	3872.1	0	0	0	0		1.04708							cytoplasm	K04630	GNAI; guanine nucleotide-binding protein G(i) subunit alpha	mmu04371 Apelin signaling pathway; mmu05030 Cocaine addiction; mmu05142 Chagas disease; mmu04723 Retrograde endocannabinoid signaling; mmu05145 Toxoplasmosis; mmu04727 GABAergic synapse; mmu04916 Melanogenesis; mmu04924 Renin secretion; mmu05163 Human cytomegalovirus infection; mmu04022 cGMP-PKG signaling pathway; mmu05170 Human immunodeficiency virus 1 infection; mmu05012 Parkinson disease; mmu0…	GO:0006139 nucleobase-containing compound metabolic process; GO:0006163 purine nucleotide metabolic process; GO:0006457 protein folding; GO:0006725 cellular aromatic compound metabolic process; GO:0006753 nucleoside phosphate metabolic process; GO:0006793 phosphorus metabolic process; GO:0006796 phosphate-containing compound metabolic process; GO:0006807 nitrogen compound metabolic process; GO:00…	GO:0005622 intracellular anatomical structure; GO:0005634 nucleus; GO:0005730 nucleolus; GO:0005737 cytoplasm; GO:0005813 centrosome; GO:0005815 microtubule organizing center; GO:0005834 heterotrimeric G-protein complex; GO:0005856 cytoskeleton; GO:0005886 plasma membrane; GO:0005938 cell cortex; GO:0009898 cytoplasmic side of plasma membrane; GO:0015630 microtubule cytoskeleton; GO:0016020 membr…	GO:0000166 nucleotide binding; GO:0000287 magnesium ion binding; GO:0001664 G protein-coupled receptor binding; GO:0001882 nucleoside binding; GO:0001883 purine nucleoside binding; GO:0003824 catalytic activity; GO:0003924 GTPase activity; GO:0005102 signaling receptor binding; GO:0005488 binding; GO:0005515 protein binding; GO:0005525 GTP binding; GO:0016462 pyrophosphatase activity; GO:0016787 …	PF00503	PF00503 G-protein alpha subunit	DT	KOG0082	G-protein alpha subunit (small G protein superfamily)	WP553 Calcium regulation in cardiac cells;WP232 G protein signaling pathways;WP2292 Chemokine signaling pathway;WP57 Signal transduction of S1P receptor	http://www.wikipathways.org/instance/WP553_r117867;http://www.wikipathways.org/instance/WP232_r117886;http://www.wikipathways.org/instance/WP2292_r97515;http://www.wikipathways.org/instance/WP57_r117945		R-MMU-109582 Hemostasis;R-MMU-111885 Opioid Signalling;R-MMU-112040 G-protein mediated events;R-MMU-112314 Neurotransmitter receptors and postsynaptic signal transmission;R-MMU-112315 Transmission across Chemical Synapses;R-MMU-112316 Neuronal System;R-MMU-1430728 Metabolism;R-MMU-162582 Signal Transduction;R-MMU-163685 Integration of energy metabolism;R-MMU-170670 Adenylate cyclase inhibitory pa…	https://reactome.org/PathwayBrowser/#/R-MMU-109582;https://reactome.org/PathwayBrowser/#/R-MMU-111885;https://reactome.org/PathwayBrowser/#/R-MMU-112040;https://reactome.org/PathwayBrowser/#/R-MMU-112314;https://reactome.org/PathwayBrowser/#/R-MMU-112315;https://reactome.org/PathwayBrowser/#/R-MMU-112316;https://reactome.org/PathwayBrowser/#/R-MMU-1430728;https://reactome.org/PathwayBrowser/#/R-M…	HALLMARK CHOLESTEROL HOMEOSTASIS;HALLMARK WNT BETA CATENIN SIGNALING;HALLMARK APICAL JUNCTION	http://www.gsea-msigdb.org/gsea/msigdb/mouse/geneset/HALLMARK_CHOLESTEROL_HOMEOSTASIS;http://www.gsea-msigdb.org/gsea/msigdb/mouse/geneset/HALLMARK_WNT_BETA_CATENIN_SIGNALING;http://www.gsea-msigdb.org/gsea/msigdb/mouse/geneset/HALLMARK_APICAL_JUNCTION
P18872	181	K	Guanine nucleotide-binding protein G(o) subunit alpha OS=Mus musculus OX=10090 GN=Gnao1 PE=1 SV=3	Gnao1	1	6.53147e-08	156.02	2	VK(1)TTGIVETHFTFK	0.28872	8	34182	34352	32730	13606	16007	13096	1.5214	1.4663	1.30716	0.589037	0.63917	0.526013	2.4483	0.000247963	mitochondria	K04534	GNAO; guanine nucleotide-binding protein G(o) subunit alpha	mmu04725 Cholinergic synapse; mmu05142 Chagas disease; mmu04723 Retrograde endocannabinoid signaling; mmu04713 Circadian entrainment; mmu05145 Toxoplasmosis; mmu04921 Oxytocin signaling pathway; mmu04727 GABAergic synapse; mmu05032 Morphine addiction; mmu04916 Melanogenesis; mmu04724 Glutamatergic synapse; mmu05163 Human cytomegalovirus infection; mmu05170 Human immunodeficiency virus 1 infection…	GO:0000302 response to reactive oxygen species; GO:0001932 regulation of protein phosphorylation; GO:0001934 positive regulation of protein phosphorylation; GO:0001973 G protein-coupled adenosine receptor signaling pathway; GO:0003008 system process; GO:0003012 muscle system process; GO:0003014 renal system process; GO:0006139 nucleobase-containing compound metabolic process; GO:0006163 purine nu…	GO:0005622 intracellular anatomical structure; GO:0005634 nucleus; GO:0005654 nucleoplasm; GO:0005730 nucleolus; GO:0005737 cytoplasm; GO:0005794 Golgi apparatus; GO:0005813 centrosome; GO:0005815 microtubule organizing center; GO:0005829 cytosol; GO:0005834 heterotrimeric G-protein complex; GO:0005856 cytoskeleton; GO:0005886 plasma membrane; GO:0005938 cell cortex; GO:0009898 cytoplasmic side o…	GO:0000166 nucleotide binding; GO:0000287 magnesium ion binding; GO:0001664 G protein-coupled receptor binding; GO:0001882 nucleoside binding; GO:0001883 purine nucleoside binding; GO:0003824 catalytic activity; GO:0003924 GTPase activity; GO:0005102 signaling receptor binding; GO:0005488 binding; GO:0005515 protein binding; GO:0005525 GTP binding; GO:0016462 pyrophosphatase activity; GO:0016787 …	PF00503	PF00503 G-protein alpha subunit	DT	KOG0082	G-protein alpha subunit (small G protein superfamily)	WP553 Calcium regulation in cardiac cells;WP232 G protein signaling pathways	http://www.wikipathways.org/instance/WP553_r117867;http://www.wikipathways.org/instance/WP232_r117886		R-MMU-162582 Signal Transduction;R-MMU-195721 Signaling by WNT;R-MMU-3858494 Beta-catenin independent WNT signaling;R-MMU-4086398 Ca2+ pathway	https://reactome.org/PathwayBrowser/#/R-MMU-162582;https://reactome.org/PathwayBrowser/#/R-MMU-195721;https://reactome.org/PathwayBrowser/#/R-MMU-3858494;https://reactome.org/PathwayBrowser/#/R-MMU-4086398	HALLMARK MYOGENESIS	http://www.gsea-msigdb.org/gsea/msigdb/mouse/geneset/HALLMARK_MYOGENESIS
B2RWS6	1541	K	Histone acetyltransferase p300 OS=Mus musculus OX=10090 GN=Ep300 PE=1 SV=2	Ep300	1	3.42548e-28	199.96	3	EENTSNESTDVTK(1)GDSK(1)NAK(1)K(1)K	1.7346	9	17065	16019	10436	0	10144	16102									nucleus	K04498	EP300; E1A/CREB-binding protein [EC:2.3.1.48]	mmu04630 JAK-STAT signaling pathway; mmu05165 Human papillomavirus infection; mmu03250 Viral life cycle - HIV-1; mmu04922 Glucagon signaling pathway; mmu04110 Cell cycle; mmu05161 Hepatitis B; mmu05166 Human T-cell leukemia virus 1 infection; mmu05167 Kaposi sarcoma-associated herpesvirus infection; mmu04919 Thyroid hormone signaling pathway; mmu04916 Melanogenesis; mmu04520 Adherens junction; mm…	GO:0000003 reproduction; GO:0000075 cell cycle checkpoint signaling; GO:0000076 DNA replication checkpoint signaling; GO:0000077 DNA damage checkpoint signaling; GO:0000122 negative regulation of transcription by RNA polymerase II; GO:0000278 mitotic cell cycle; GO:0000902 cell morphogenesis; GO:0000904 cell morphogenesis involved in differentiation; GO:0001501 skeletal system development; GO:000…	GO:0000123 histone acetyltransferase complex; GO:0000228 nuclear chromosome; GO:0000775 chromosome, centromeric region; GO:0000776 kinetochore; GO:0000779 condensed chromosome, centromeric region; GO:0000785 chromatin; GO:0000793 condensed chromosome; GO:0000940 outer kinetochore; GO:0005622 intracellular anatomical structure; GO:0005634 nucleus; GO:0005654 nucleoplasm; GO:0005667 transcription r…	GO:0000976 transcription cis-regulatory region binding; GO:0000977 RNA polymerase II transcription regulatory region sequence-specific DNA binding; GO:0000978 RNA polymerase II cis-regulatory region sequence-specific DNA binding; GO:0000981 DNA-binding transcription factor activity, RNA polymerase II-specific; GO:0000987 cis-regulatory region sequence-specific DNA binding; GO:0001067 transcriptio…	PF02172; PF00439; PF06001; PF08214; PF00569; PF09030	PF02172 KIX domain; PF00439 Bromodomain; PF06001 CREB-binding protein/p300, atypical RING domain; PF08214 Histone acetylation protein; PF00569 Zinc finger, ZZ type; PF09030 Creb binding	K	KOG1778	CREB binding protein/P300 and related TAZ Zn-finger proteins	WP387 IL-6 signaling pathway;WP723 Wnt signaling pathway and pluripotency;WP1266 SIDS susceptibility pathways;WP113 TGF-beta signaling pathway;WP265 Delta-Notch signaling pathway;WP1244 Estrogen signaling;WP407 Kit receptor signaling pathway;WP539 Wnt signaling pathway;WP1763 Mechanisms associated with pluripotency	http://www.wikipathways.org/instance/WP387_r117906;http://www.wikipathways.org/instance/WP723_r117953;http://www.wikipathways.org/instance/WP1266_r117943;http://www.wikipathways.org/instance/WP113_r116497;http://www.wikipathways.org/instance/WP265_r117870;http://www.wikipathways.org/instance/WP1244_r114031;http://www.wikipathways.org/instance/WP407_r117910;http://www.wikipathways.org/instance/WP5…	Transcription factor	R-MMU-1234158 Regulation of gene expression by Hypoxia-inducible Factor;R-MMU-1234174 Cellular response to hypoxia;R-MMU-157118 Signaling by NOTCH;R-MMU-162582 Signal Transduction;R-MMU-168249 Innate Immune System;R-MMU-168256 Immune System;R-MMU-168928 DDX58/IFIH1-mediated induction of interferon-alpha/beta;R-MMU-1834949 Cytosolic sensors of pathogen-associated DNA ;R-MMU-195721 Signaling by WNT…
B2RWS6	1545	K	Histone acetyltransferase p300 OS=Mus musculus OX=10090 GN=Ep300 PE=1 SV=2	Ep300	1	3.42548e-28	199.96	3	EENTSNESTDVTK(1)GDSK(1)NAK(1)K(1)K	1.7346	9	17065	16019	10436	0	10144	16102									nucleus	K04498	EP300; E1A/CREB-binding protein [EC:2.3.1.48]	mmu04630 JAK-STAT signaling pathway; mmu05165 Human papillomavirus infection; mmu03250 Viral life cycle - HIV-1; mmu04922 Glucagon signaling pathway; mmu04110 Cell cycle; mmu05161 Hepatitis B; mmu05166 Human T-cell leukemia virus 1 infection; mmu05167 Kaposi sarcoma-associated herpesvirus infection; mmu04919 Thyroid hormone signaling pathway; mmu04916 Melanogenesis; mmu04520 Adherens junction; mm…	GO:0000003 reproduction; GO:0000075 cell cycle checkpoint signaling; GO:0000076 DNA replication checkpoint signaling; GO:0000077 DNA damage checkpoint signaling; GO:0000122 negative regulation of transcription by RNA polymerase II; GO:0000278 mitotic cell cycle; GO:0000902 cell morphogenesis; GO:0000904 cell morphogenesis involved in differentiation; GO:0001501 skeletal system development; GO:000…	GO:0000123 histone acetyltransferase complex; GO:0000228 nuclear chromosome; GO:0000775 chromosome, centromeric region; GO:0000776 kinetochore; GO:0000779 condensed chromosome, centromeric region; GO:0000785 chromatin; GO:0000793 condensed chromosome; GO:0000940 outer kinetochore; GO:0005622 intracellular anatomical structure; GO:0005634 nucleus; GO:0005654 nucleoplasm; GO:0005667 transcription r…	GO:0000976 transcription cis-regulatory region binding; GO:0000977 RNA polymerase II transcription regulatory region sequence-specific DNA binding; GO:0000978 RNA polymerase II cis-regulatory region sequence-specific DNA binding; GO:0000981 DNA-binding transcription factor activity, RNA polymerase II-specific; GO:0000987 cis-regulatory region sequence-specific DNA binding; GO:0001067 transcriptio…	PF02172; PF00439; PF06001; PF08214; PF00569; PF09030	PF02172 KIX domain; PF00439 Bromodomain; PF06001 CREB-binding protein/p300, atypical RING domain; PF08214 Histone acetylation protein; PF00569 Zinc finger, ZZ type; PF09030 Creb binding	K	KOG1778	CREB binding protein/P300 and related TAZ Zn-finger proteins	WP387 IL-6 signaling pathway;WP723 Wnt signaling pathway and pluripotency;WP1266 SIDS susceptibility pathways;WP113 TGF-beta signaling pathway;WP265 Delta-Notch signaling pathway;WP1244 Estrogen signaling;WP407 Kit receptor signaling pathway;WP539 Wnt signaling pathway;WP1763 Mechanisms associated with pluripotency	http://www.wikipathways.org/instance/WP387_r117906;http://www.wikipathways.org/instance/WP723_r117953;http://www.wikipathways.org/instance/WP1266_r117943;http://www.wikipathways.org/instance/WP113_r116497;http://www.wikipathways.org/instance/WP265_r117870;http://www.wikipathways.org/instance/WP1244_r114031;http://www.wikipathways.org/instance/WP407_r117910;http://www.wikipathways.org/instance/WP5…	Transcription factor	R-MMU-1234158 Regulation of gene expression by Hypoxia-inducible Factor;R-MMU-1234174 Cellular response to hypoxia;R-MMU-157118 Signaling by NOTCH;R-MMU-162582 Signal Transduction;R-MMU-168249 Innate Immune System;R-MMU-168256 Immune System;R-MMU-168928 DDX58/IFIH1-mediated induction of interferon-alpha/beta;R-MMU-1834949 Cytosolic sensors of pathogen-associated DNA ;R-MMU-195721 Signaling by WNT…
B2RWS6	1548	K	Histone acetyltransferase p300 OS=Mus musculus OX=10090 GN=Ep300 PE=1 SV=2	Ep300	1	3.42548e-28	199.96	2	NAK(1)K(1)K(1)NNK(1)K	-4.15	10	17065	16019	10436	0	10144	16102									nucleus	K04498	EP300; E1A/CREB-binding protein [EC:2.3.1.48]	mmu04630 JAK-STAT signaling pathway; mmu05165 Human papillomavirus infection; mmu03250 Viral life cycle - HIV-1; mmu04922 Glucagon signaling pathway; mmu04110 Cell cycle; mmu05161 Hepatitis B; mmu05166 Human T-cell leukemia virus 1 infection; mmu05167 Kaposi sarcoma-associated herpesvirus infection; mmu04919 Thyroid hormone signaling pathway; mmu04916 Melanogenesis; mmu04520 Adherens junction; mm…	GO:0000003 reproduction; GO:0000075 cell cycle checkpoint signaling; GO:0000076 DNA replication checkpoint signaling; GO:0000077 DNA damage checkpoint signaling; GO:0000122 negative regulation of transcription by RNA polymerase II; GO:0000278 mitotic cell cycle; GO:0000902 cell morphogenesis; GO:0000904 cell morphogenesis involved in differentiation; GO:0001501 skeletal system development; GO:000…	GO:0000123 histone acetyltransferase complex; GO:0000228 nuclear chromosome; GO:0000775 chromosome, centromeric region; GO:0000776 kinetochore; GO:0000779 condensed chromosome, centromeric region; GO:0000785 chromatin; GO:0000793 condensed chromosome; GO:0000940 outer kinetochore; GO:0005622 intracellular anatomical structure; GO:0005634 nucleus; GO:0005654 nucleoplasm; GO:0005667 transcription r…	GO:0000976 transcription cis-regulatory region binding; GO:0000977 RNA polymerase II transcription regulatory region sequence-specific DNA binding; GO:0000978 RNA polymerase II cis-regulatory region sequence-specific DNA binding; GO:0000981 DNA-binding transcription factor activity, RNA polymerase II-specific; GO:0000987 cis-regulatory region sequence-specific DNA binding; GO:0001067 transcriptio…	PF02172; PF00439; PF06001; PF08214; PF00569; PF09030	PF02172 KIX domain; PF00439 Bromodomain; PF06001 CREB-binding protein/p300, atypical RING domain; PF08214 Histone acetylation protein; PF00569 Zinc finger, ZZ type; PF09030 Creb binding	K	KOG1778	CREB binding protein/P300 and related TAZ Zn-finger proteins	WP387 IL-6 signaling pathway;WP723 Wnt signaling pathway and pluripotency;WP1266 SIDS susceptibility pathways;WP113 TGF-beta signaling pathway;WP265 Delta-Notch signaling pathway;WP1244 Estrogen signaling;WP407 Kit receptor signaling pathway;WP539 Wnt signaling pathway;WP1763 Mechanisms associated with pluripotency	http://www.wikipathways.org/instance/WP387_r117906;http://www.wikipathways.org/instance/WP723_r117953;http://www.wikipathways.org/instance/WP1266_r117943;http://www.wikipathways.org/instance/WP113_r116497;http://www.wikipathways.org/instance/WP265_r117870;http://www.wikipathways.org/instance/WP1244_r114031;http://www.wikipathways.org/instance/WP407_r117910;http://www.wikipathways.org/instance/WP5…	Transcription factor	R-MMU-1234158 Regulation of gene expression by Hypoxia-inducible Factor;R-MMU-1234174 Cellular response to hypoxia;R-MMU-157118 Signaling by NOTCH;R-MMU-162582 Signal Transduction;R-MMU-168249 Innate Immune System;R-MMU-168256 Immune System;R-MMU-168928 DDX58/IFIH1-mediated induction of interferon-alpha/beta;R-MMU-1834949 Cytosolic sensors of pathogen-associated DNA ;R-MMU-195721 Signaling by WNT…
B2RWS6	1549	K	Histone acetyltransferase p300 OS=Mus musculus OX=10090 GN=Ep300 PE=1 SV=2	Ep300	1	3.42548e-28	199.96	2	NAK(1)K(1)K(1)NNK(1)K	-4.15	6	17065	16019	10436	0	10144	16102									nucleus	K04498	EP300; E1A/CREB-binding protein [EC:2.3.1.48]	mmu04630 JAK-STAT signaling pathway; mmu05165 Human papillomavirus infection; mmu03250 Viral life cycle - HIV-1; mmu04922 Glucagon signaling pathway; mmu04110 Cell cycle; mmu05161 Hepatitis B; mmu05166 Human T-cell leukemia virus 1 infection; mmu05167 Kaposi sarcoma-associated herpesvirus infection; mmu04919 Thyroid hormone signaling pathway; mmu04916 Melanogenesis; mmu04520 Adherens junction; mm…	GO:0000003 reproduction; GO:0000075 cell cycle checkpoint signaling; GO:0000076 DNA replication checkpoint signaling; GO:0000077 DNA damage checkpoint signaling; GO:0000122 negative regulation of transcription by RNA polymerase II; GO:0000278 mitotic cell cycle; GO:0000902 cell morphogenesis; GO:0000904 cell morphogenesis involved in differentiation; GO:0001501 skeletal system development; GO:000…	GO:0000123 histone acetyltransferase complex; GO:0000228 nuclear chromosome; GO:0000775 chromosome, centromeric region; GO:0000776 kinetochore; GO:0000779 condensed chromosome, centromeric region; GO:0000785 chromatin; GO:0000793 condensed chromosome; GO:0000940 outer kinetochore; GO:0005622 intracellular anatomical structure; GO:0005634 nucleus; GO:0005654 nucleoplasm; GO:0005667 transcription r…	GO:0000976 transcription cis-regulatory region binding; GO:0000977 RNA polymerase II transcription regulatory region sequence-specific DNA binding; GO:0000978 RNA polymerase II cis-regulatory region sequence-specific DNA binding; GO:0000981 DNA-binding transcription factor activity, RNA polymerase II-specific; GO:0000987 cis-regulatory region sequence-specific DNA binding; GO:0001067 transcriptio…	PF02172; PF00439; PF06001; PF08214; PF00569; PF09030	PF02172 KIX domain; PF00439 Bromodomain; PF06001 CREB-binding protein/p300, atypical RING domain; PF08214 Histone acetylation protein; PF00569 Zinc finger, ZZ type; PF09030 Creb binding	K	KOG1778	CREB binding protein/P300 and related TAZ Zn-finger proteins	WP387 IL-6 signaling pathway;WP723 Wnt signaling pathway and pluripotency;WP1266 SIDS susceptibility pathways;WP113 TGF-beta signaling pathway;WP265 Delta-Notch signaling pathway;WP1244 Estrogen signaling;WP407 Kit receptor signaling pathway;WP539 Wnt signaling pathway;WP1763 Mechanisms associated with pluripotency	http://www.wikipathways.org/instance/WP387_r117906;http://www.wikipathways.org/instance/WP723_r117953;http://www.wikipathways.org/instance/WP1266_r117943;http://www.wikipathways.org/instance/WP113_r116497;http://www.wikipathways.org/instance/WP265_r117870;http://www.wikipathways.org/instance/WP1244_r114031;http://www.wikipathways.org/instance/WP407_r117910;http://www.wikipathways.org/instance/WP5…	Transcription factor	R-MMU-1234158 Regulation of gene expression by Hypoxia-inducible Factor;R-MMU-1234174 Cellular response to hypoxia;R-MMU-157118 Signaling by NOTCH;R-MMU-162582 Signal Transduction;R-MMU-168249 Innate Immune System;R-MMU-168256 Immune System;R-MMU-168928 DDX58/IFIH1-mediated induction of interferon-alpha/beta;R-MMU-1834949 Cytosolic sensors of pathogen-associated DNA ;R-MMU-195721 Signaling by WNT…
B2RWS6	1550	K	Histone acetyltransferase p300 OS=Mus musculus OX=10090 GN=Ep300 PE=1 SV=2	Ep300	1	0.0458566	65.404	2	NAK(1)K(1)K(1)NNK(1)K	-4.15	1	0	0	0	0	1210.4	0									nucleus	K04498	EP300; E1A/CREB-binding protein [EC:2.3.1.48]	mmu04630 JAK-STAT signaling pathway; mmu05165 Human papillomavirus infection; mmu03250 Viral life cycle - HIV-1; mmu04922 Glucagon signaling pathway; mmu04110 Cell cycle; mmu05161 Hepatitis B; mmu05166 Human T-cell leukemia virus 1 infection; mmu05167 Kaposi sarcoma-associated herpesvirus infection; mmu04919 Thyroid hormone signaling pathway; mmu04916 Melanogenesis; mmu04520 Adherens junction; mm…	GO:0000003 reproduction; GO:0000075 cell cycle checkpoint signaling; GO:0000076 DNA replication checkpoint signaling; GO:0000077 DNA damage checkpoint signaling; GO:0000122 negative regulation of transcription by RNA polymerase II; GO:0000278 mitotic cell cycle; GO:0000902 cell morphogenesis; GO:0000904 cell morphogenesis involved in differentiation; GO:0001501 skeletal system development; GO:000…	GO:0000123 histone acetyltransferase complex; GO:0000228 nuclear chromosome; GO:0000775 chromosome, centromeric region; GO:0000776 kinetochore; GO:0000779 condensed chromosome, centromeric region; GO:0000785 chromatin; GO:0000793 condensed chromosome; GO:0000940 outer kinetochore; GO:0005622 intracellular anatomical structure; GO:0005634 nucleus; GO:0005654 nucleoplasm; GO:0005667 transcription r…	GO:0000976 transcription cis-regulatory region binding; GO:0000977 RNA polymerase II transcription regulatory region sequence-specific DNA binding; GO:0000978 RNA polymerase II cis-regulatory region sequence-specific DNA binding; GO:0000981 DNA-binding transcription factor activity, RNA polymerase II-specific; GO:0000987 cis-regulatory region sequence-specific DNA binding; GO:0001067 transcriptio…	PF02172; PF00439; PF06001; PF08214; PF00569; PF09030	PF02172 KIX domain; PF00439 Bromodomain; PF06001 CREB-binding protein/p300, atypical RING domain; PF08214 Histone acetylation protein; PF00569 Zinc finger, ZZ type; PF09030 Creb binding	K	KOG1778	CREB binding protein/P300 and related TAZ Zn-finger proteins	WP387 IL-6 signaling pathway;WP723 Wnt signaling pathway and pluripotency;WP1266 SIDS susceptibility pathways;WP113 TGF-beta signaling pathway;WP265 Delta-Notch signaling pathway;WP1244 Estrogen signaling;WP407 Kit receptor signaling pathway;WP539 Wnt signaling pathway;WP1763 Mechanisms associated with pluripotency	http://www.wikipathways.org/instance/WP387_r117906;http://www.wikipathways.org/instance/WP723_r117953;http://www.wikipathways.org/instance/WP1266_r117943;http://www.wikipathways.org/instance/WP113_r116497;http://www.wikipathways.org/instance/WP265_r117870;http://www.wikipathways.org/instance/WP1244_r114031;http://www.wikipathways.org/instance/WP407_r117910;http://www.wikipathways.org/instance/WP5…	Transcription factor	R-MMU-1234158 Regulation of gene expression by Hypoxia-inducible Factor;R-MMU-1234174 Cellular response to hypoxia;R-MMU-157118 Signaling by NOTCH;R-MMU-162582 Signal Transduction;R-MMU-168249 Innate Immune System;R-MMU-168256 Immune System;R-MMU-168928 DDX58/IFIH1-mediated induction of interferon-alpha/beta;R-MMU-1834949 Cytosolic sensors of pathogen-associated DNA ;R-MMU-195721 Signaling by WNT…
B2RWS6	1554	K	Histone acetyltransferase p300 OS=Mus musculus OX=10090 GN=Ep300 PE=1 SV=2	Ep300	1	6.76135e-18	143.22	2	NNK(1)K(1)TSK(1)NK(1)SSLSR	1.2257	11	42293	38847	37853	37261	37633	40181									nucleus	K04498	EP300; E1A/CREB-binding protein [EC:2.3.1.48]	mmu04630 JAK-STAT signaling pathway; mmu05165 Human papillomavirus infection; mmu03250 Viral life cycle - HIV-1; mmu04922 Glucagon signaling pathway; mmu04110 Cell cycle; mmu05161 Hepatitis B; mmu05166 Human T-cell leukemia virus 1 infection; mmu05167 Kaposi sarcoma-associated herpesvirus infection; mmu04919 Thyroid hormone signaling pathway; mmu04916 Melanogenesis; mmu04520 Adherens junction; mm…	GO:0000003 reproduction; GO:0000075 cell cycle checkpoint signaling; GO:0000076 DNA replication checkpoint signaling; GO:0000077 DNA damage checkpoint signaling; GO:0000122 negative regulation of transcription by RNA polymerase II; GO:0000278 mitotic cell cycle; GO:0000902 cell morphogenesis; GO:0000904 cell morphogenesis involved in differentiation; GO:0001501 skeletal system development; GO:000…	GO:0000123 histone acetyltransferase complex; GO:0000228 nuclear chromosome; GO:0000775 chromosome, centromeric region; GO:0000776 kinetochore; GO:0000779 condensed chromosome, centromeric region; GO:0000785 chromatin; GO:0000793 condensed chromosome; GO:0000940 outer kinetochore; GO:0005622 intracellular anatomical structure; GO:0005634 nucleus; GO:0005654 nucleoplasm; GO:0005667 transcription r…	GO:0000976 transcription cis-regulatory region binding; GO:0000977 RNA polymerase II transcription regulatory region sequence-specific DNA binding; GO:0000978 RNA polymerase II cis-regulatory region sequence-specific DNA binding; GO:0000981 DNA-binding transcription factor activity, RNA polymerase II-specific; GO:0000987 cis-regulatory region sequence-specific DNA binding; GO:0001067 transcriptio…	PF02172; PF00439; PF06001; PF08214; PF00569; PF09030	PF02172 KIX domain; PF00439 Bromodomain; PF06001 CREB-binding protein/p300, atypical RING domain; PF08214 Histone acetylation protein; PF00569 Zinc finger, ZZ type; PF09030 Creb binding	K	KOG1778	CREB binding protein/P300 and related TAZ Zn-finger proteins	WP387 IL-6 signaling pathway;WP723 Wnt signaling pathway and pluripotency;WP1266 SIDS susceptibility pathways;WP113 TGF-beta signaling pathway;WP265 Delta-Notch signaling pathway;WP1244 Estrogen signaling;WP407 Kit receptor signaling pathway;WP539 Wnt signaling pathway;WP1763 Mechanisms associated with pluripotency	http://www.wikipathways.org/instance/WP387_r117906;http://www.wikipathways.org/instance/WP723_r117953;http://www.wikipathways.org/instance/WP1266_r117943;http://www.wikipathways.org/instance/WP113_r116497;http://www.wikipathways.org/instance/WP265_r117870;http://www.wikipathways.org/instance/WP1244_r114031;http://www.wikipathways.org/instance/WP407_r117910;http://www.wikipathways.org/instance/WP5…	Transcription factor	R-MMU-1234158 Regulation of gene expression by Hypoxia-inducible Factor;R-MMU-1234174 Cellular response to hypoxia;R-MMU-157118 Signaling by NOTCH;R-MMU-162582 Signal Transduction;R-MMU-168249 Innate Immune System;R-MMU-168256 Immune System;R-MMU-168928 DDX58/IFIH1-mediated induction of interferon-alpha/beta;R-MMU-1834949 Cytosolic sensors of pathogen-associated DNA ;R-MMU-195721 Signaling by WNT…
B2RWS6	1557	K	Histone acetyltransferase p300 OS=Mus musculus OX=10090 GN=Ep300 PE=1 SV=2	Ep300	1	6.76135e-18	143.22	2	NNK(1)K(1)TSK(1)NK(1)SSLSR	1.2257	11	42293	38847	37853	37261	37633	40181									nucleus	K04498	EP300; E1A/CREB-binding protein [EC:2.3.1.48]	mmu04630 JAK-STAT signaling pathway; mmu05165 Human papillomavirus infection; mmu03250 Viral life cycle - HIV-1; mmu04922 Glucagon signaling pathway; mmu04110 Cell cycle; mmu05161 Hepatitis B; mmu05166 Human T-cell leukemia virus 1 infection; mmu05167 Kaposi sarcoma-associated herpesvirus infection; mmu04919 Thyroid hormone signaling pathway; mmu04916 Melanogenesis; mmu04520 Adherens junction; mm…	GO:0000003 reproduction; GO:0000075 cell cycle checkpoint signaling; GO:0000076 DNA replication checkpoint signaling; GO:0000077 DNA damage checkpoint signaling; GO:0000122 negative regulation of transcription by RNA polymerase II; GO:0000278 mitotic cell cycle; GO:0000902 cell morphogenesis; GO:0000904 cell morphogenesis involved in differentiation; GO:0001501 skeletal system development; GO:000…	GO:0000123 histone acetyltransferase complex; GO:0000228 nuclear chromosome; GO:0000775 chromosome, centromeric region; GO:0000776 kinetochore; GO:0000779 condensed chromosome, centromeric region; GO:0000785 chromatin; GO:0000793 condensed chromosome; GO:0000940 outer kinetochore; GO:0005622 intracellular anatomical structure; GO:0005634 nucleus; GO:0005654 nucleoplasm; GO:0005667 transcription r…	GO:0000976 transcription cis-regulatory region binding; GO:0000977 RNA polymerase II transcription regulatory region sequence-specific DNA binding; GO:0000978 RNA polymerase II cis-regulatory region sequence-specific DNA binding; GO:0000981 DNA-binding transcription factor activity, RNA polymerase II-specific; GO:0000987 cis-regulatory region sequence-specific DNA binding; GO:0001067 transcriptio…	PF02172; PF00439; PF06001; PF08214; PF00569; PF09030	PF02172 KIX domain; PF00439 Bromodomain; PF06001 CREB-binding protein/p300, atypical RING domain; PF08214 Histone acetylation protein; PF00569 Zinc finger, ZZ type; PF09030 Creb binding	K	KOG1778	CREB binding protein/P300 and related TAZ Zn-finger proteins	WP387 IL-6 signaling pathway;WP723 Wnt signaling pathway and pluripotency;WP1266 SIDS susceptibility pathways;WP113 TGF-beta signaling pathway;WP265 Delta-Notch signaling pathway;WP1244 Estrogen signaling;WP407 Kit receptor signaling pathway;WP539 Wnt signaling pathway;WP1763 Mechanisms associated with pluripotency	http://www.wikipathways.org/instance/WP387_r117906;http://www.wikipathways.org/instance/WP723_r117953;http://www.wikipathways.org/instance/WP1266_r117943;http://www.wikipathways.org/instance/WP113_r116497;http://www.wikipathways.org/instance/WP265_r117870;http://www.wikipathways.org/instance/WP1244_r114031;http://www.wikipathways.org/instance/WP407_r117910;http://www.wikipathways.org/instance/WP5…	Transcription factor	R-MMU-1234158 Regulation of gene expression by Hypoxia-inducible Factor;R-MMU-1234174 Cellular response to hypoxia;R-MMU-157118 Signaling by NOTCH;R-MMU-162582 Signal Transduction;R-MMU-168249 Innate Immune System;R-MMU-168256 Immune System;R-MMU-168928 DDX58/IFIH1-mediated induction of interferon-alpha/beta;R-MMU-1834949 Cytosolic sensors of pathogen-associated DNA ;R-MMU-195721 Signaling by WNT…
B2RWS6	1559	K	Histone acetyltransferase p300 OS=Mus musculus OX=10090 GN=Ep300 PE=1 SV=2	Ep300	1	6.76135e-18	143.22	2	NNK(1)K(1)TSK(1)NK(1)SSLSR	1.2257	10	42293	38847	37853	37261	37633	40181									nucleus	K04498	EP300; E1A/CREB-binding protein [EC:2.3.1.48]	mmu04630 JAK-STAT signaling pathway; mmu05165 Human papillomavirus infection; mmu03250 Viral life cycle - HIV-1; mmu04922 Glucagon signaling pathway; mmu04110 Cell cycle; mmu05161 Hepatitis B; mmu05166 Human T-cell leukemia virus 1 infection; mmu05167 Kaposi sarcoma-associated herpesvirus infection; mmu04919 Thyroid hormone signaling pathway; mmu04916 Melanogenesis; mmu04520 Adherens junction; mm…	GO:0000003 reproduction; GO:0000075 cell cycle checkpoint signaling; GO:0000076 DNA replication checkpoint signaling; GO:0000077 DNA damage checkpoint signaling; GO:0000122 negative regulation of transcription by RNA polymerase II; GO:0000278 mitotic cell cycle; GO:0000902 cell morphogenesis; GO:0000904 cell morphogenesis involved in differentiation; GO:0001501 skeletal system development; GO:000…	GO:0000123 histone acetyltransferase complex; GO:0000228 nuclear chromosome; GO:0000775 chromosome, centromeric region; GO:0000776 kinetochore; GO:0000779 condensed chromosome, centromeric region; GO:0000785 chromatin; GO:0000793 condensed chromosome; GO:0000940 outer kinetochore; GO:0005622 intracellular anatomical structure; GO:0005634 nucleus; GO:0005654 nucleoplasm; GO:0005667 transcription r…	GO:0000976 transcription cis-regulatory region binding; GO:0000977 RNA polymerase II transcription regulatory region sequence-specific DNA binding; GO:0000978 RNA polymerase II cis-regulatory region sequence-specific DNA binding; GO:0000981 DNA-binding transcription factor activity, RNA polymerase II-specific; GO:0000987 cis-regulatory region sequence-specific DNA binding; GO:0001067 transcriptio…	PF02172; PF00439; PF06001; PF08214; PF00569; PF09030	PF02172 KIX domain; PF00439 Bromodomain; PF06001 CREB-binding protein/p300, atypical RING domain; PF08214 Histone acetylation protein; PF00569 Zinc finger, ZZ type; PF09030 Creb binding	K	KOG1778	CREB binding protein/P300 and related TAZ Zn-finger proteins	WP387 IL-6 signaling pathway;WP723 Wnt signaling pathway and pluripotency;WP1266 SIDS susceptibility pathways;WP113 TGF-beta signaling pathway;WP265 Delta-Notch signaling pathway;WP1244 Estrogen signaling;WP407 Kit receptor signaling pathway;WP539 Wnt signaling pathway;WP1763 Mechanisms associated with pluripotency	http://www.wikipathways.org/instance/WP387_r117906;http://www.wikipathways.org/instance/WP723_r117953;http://www.wikipathways.org/instance/WP1266_r117943;http://www.wikipathways.org/instance/WP113_r116497;http://www.wikipathways.org/instance/WP265_r117870;http://www.wikipathways.org/instance/WP1244_r114031;http://www.wikipathways.org/instance/WP407_r117910;http://www.wikipathways.org/instance/WP5…	Transcription factor	R-MMU-1234158 Regulation of gene expression by Hypoxia-inducible Factor;R-MMU-1234174 Cellular response to hypoxia;R-MMU-157118 Signaling by NOTCH;R-MMU-162582 Signal Transduction;R-MMU-168249 Innate Immune System;R-MMU-168256 Immune System;R-MMU-168928 DDX58/IFIH1-mediated induction of interferon-alpha/beta;R-MMU-1834949 Cytosolic sensors of pathogen-associated DNA ;R-MMU-195721 Signaling by WNT…
P45481	1628	K	Histone lysine acetyltransferase CREBBP OS=Mus musculus OX=10090 GN=Crebbp PE=1 SV=3	Crebbp	1	0.0122444	60.589	2	LYATMEK(1)HK	3.0407	2	0	0	2386.5	0	1464.6	0									nucleus	K04498	EP300; E1A/CREB-binding protein [EC:2.3.1.48]	mmu04630 JAK-STAT signaling pathway; mmu05165 Human papillomavirus infection; mmu03250 Viral life cycle - HIV-1; mmu04922 Glucagon signaling pathway; mmu04110 Cell cycle; mmu05161 Hepatitis B; mmu05166 Human T-cell leukemia virus 1 infection; mmu05167 Kaposi sarcoma-associated herpesvirus infection; mmu04919 Thyroid hormone signaling pathway; mmu04916 Melanogenesis; mmu04520 Adherens junction; mm…	GO:0000003 reproduction; GO:0000075 cell cycle checkpoint signaling; GO:0000076 DNA replication checkpoint signaling; GO:0000122 negative regulation of transcription by RNA polymerase II; GO:0000902 cell morphogenesis; GO:0000904 cell morphogenesis involved in differentiation; GO:0001501 skeletal system development; GO:0001505 regulation of neurotransmitter levels; GO:0001558 regulation of cell g…	GO:0000123 histone acetyltransferase complex; GO:0000228 nuclear chromosome; GO:0000775 chromosome, centromeric region; GO:0000776 kinetochore; GO:0000779 condensed chromosome, centromeric region; GO:0000785 chromatin; GO:0000793 condensed chromosome; GO:0000940 outer kinetochore; GO:0005622 intracellular anatomical structure; GO:0005634 nucleus; GO:0005654 nucleoplasm; GO:0005667 transcription r…	GO:0000976 transcription cis-regulatory region binding; GO:0000977 RNA polymerase II transcription regulatory region sequence-specific DNA binding; GO:0000978 RNA polymerase II cis-regulatory region sequence-specific DNA binding; GO:0000981 DNA-binding transcription factor activity, RNA polymerase II-specific; GO:0000987 cis-regulatory region sequence-specific DNA binding; GO:0001067 transcriptio…	PF02172; PF00439; PF06001; PF08214; PF00569; PF09030	PF02172 KIX domain; PF00439 Bromodomain; PF06001 CREB-binding protein/p300, atypical RING domain; PF08214 Histone acetylation protein; PF00569 Zinc finger, ZZ type; PF09030 Creb binding	K	KOG1778	CREB binding protein/P300 and related TAZ Zn-finger proteins			Transcription factor	R-MMU-1234158 Regulation of gene expression by Hypoxia-inducible Factor;R-MMU-1234174 Cellular response to hypoxia;R-MMU-1430728 Metabolism;R-MMU-157118 Signaling by NOTCH;R-MMU-162582 Signal Transduction;R-MMU-168249 Innate Immune System;R-MMU-168256 Immune System;R-MMU-168928 DDX58/IFIH1-mediated induction of interferon-alpha/beta;R-MMU-1834949 Cytosolic sensors of pathogen-associated DNA ;R-MM…
B2RWS6	1553	K	Histone acetyltransferase p300 OS=Mus musculus OX=10090 GN=Ep300 PE=1 SV=2	Ep300	1	8.20437e-07	124.62	2	NNK(1)K(1)TSK(1)NK(1)SSLSR	1.2257	6	11900	0	0	0	9044.3	7442.2									nucleus	K04498	EP300; E1A/CREB-binding protein [EC:2.3.1.48]	mmu04630 JAK-STAT signaling pathway; mmu05165 Human papillomavirus infection; mmu03250 Viral life cycle - HIV-1; mmu04922 Glucagon signaling pathway; mmu04110 Cell cycle; mmu05161 Hepatitis B; mmu05166 Human T-cell leukemia virus 1 infection; mmu05167 Kaposi sarcoma-associated herpesvirus infection; mmu04919 Thyroid hormone signaling pathway; mmu04916 Melanogenesis; mmu04520 Adherens junction; mm…	GO:0000003 reproduction; GO:0000075 cell cycle checkpoint signaling; GO:0000076 DNA replication checkpoint signaling; GO:0000077 DNA damage checkpoint signaling; GO:0000122 negative regulation of transcription by RNA polymerase II; GO:0000278 mitotic cell cycle; GO:0000902 cell morphogenesis; GO:0000904 cell morphogenesis involved in differentiation; GO:0001501 skeletal system development; GO:000…	GO:0000123 histone acetyltransferase complex; GO:0000228 nuclear chromosome; GO:0000775 chromosome, centromeric region; GO:0000776 kinetochore; GO:0000779 condensed chromosome, centromeric region; GO:0000785 chromatin; GO:0000793 condensed chromosome; GO:0000940 outer kinetochore; GO:0005622 intracellular anatomical structure; GO:0005634 nucleus; GO:0005654 nucleoplasm; GO:0005667 transcription r…	GO:0000976 transcription cis-regulatory region binding; GO:0000977 RNA polymerase II transcription regulatory region sequence-specific DNA binding; GO:0000978 RNA polymerase II cis-regulatory region sequence-specific DNA binding; GO:0000981 DNA-binding transcription factor activity, RNA polymerase II-specific; GO:0000987 cis-regulatory region sequence-specific DNA binding; GO:0001067 transcriptio…	PF02172; PF00439; PF06001; PF08214; PF00569; PF09030	PF02172 KIX domain; PF00439 Bromodomain; PF06001 CREB-binding protein/p300, atypical RING domain; PF08214 Histone acetylation protein; PF00569 Zinc finger, ZZ type; PF09030 Creb binding	K	KOG1778	CREB binding protein/P300 and related TAZ Zn-finger proteins	WP387 IL-6 signaling pathway;WP723 Wnt signaling pathway and pluripotency;WP1266 SIDS susceptibility pathways;WP113 TGF-beta signaling pathway;WP265 Delta-Notch signaling pathway;WP1244 Estrogen signaling;WP407 Kit receptor signaling pathway;WP539 Wnt signaling pathway;WP1763 Mechanisms associated with pluripotency	http://www.wikipathways.org/instance/WP387_r117906;http://www.wikipathways.org/instance/WP723_r117953;http://www.wikipathways.org/instance/WP1266_r117943;http://www.wikipathways.org/instance/WP113_r116497;http://www.wikipathways.org/instance/WP265_r117870;http://www.wikipathways.org/instance/WP1244_r114031;http://www.wikipathways.org/instance/WP407_r117910;http://www.wikipathways.org/instance/WP5…	Transcription factor	R-MMU-1234158 Regulation of gene expression by Hypoxia-inducible Factor;R-MMU-1234174 Cellular response to hypoxia;R-MMU-157118 Signaling by NOTCH;R-MMU-162582 Signal Transduction;R-MMU-168249 Innate Immune System;R-MMU-168256 Immune System;R-MMU-168928 DDX58/IFIH1-mediated induction of interferon-alpha/beta;R-MMU-1834949 Cytosolic sensors of pathogen-associated DNA ;R-MMU-195721 Signaling by WNT…
P45481	1798	K	Histone lysine acetyltransferase CREBBP OS=Mus musculus OX=10090 GN=Crebbp PE=1 SV=3	Crebbp	1	2.59071e-05	119.55	2	NANCSLPSCQK(1)MK	-0.0081973	6	8194.5	9217.5	6932.8	8908.1	5931.6	7946.4									nucleus	K04498	EP300; E1A/CREB-binding protein [EC:2.3.1.48]	mmu04630 JAK-STAT signaling pathway; mmu05165 Human papillomavirus infection; mmu03250 Viral life cycle - HIV-1; mmu04922 Glucagon signaling pathway; mmu04110 Cell cycle; mmu05161 Hepatitis B; mmu05166 Human T-cell leukemia virus 1 infection; mmu05167 Kaposi sarcoma-associated herpesvirus infection; mmu04919 Thyroid hormone signaling pathway; mmu04916 Melanogenesis; mmu04520 Adherens junction; mm…	GO:0000003 reproduction; GO:0000075 cell cycle checkpoint signaling; GO:0000076 DNA replication checkpoint signaling; GO:0000122 negative regulation of transcription by RNA polymerase II; GO:0000902 cell morphogenesis; GO:0000904 cell morphogenesis involved in differentiation; GO:0001501 skeletal system development; GO:0001505 regulation of neurotransmitter levels; GO:0001558 regulation of cell g…	GO:0000123 histone acetyltransferase complex; GO:0000228 nuclear chromosome; GO:0000775 chromosome, centromeric region; GO:0000776 kinetochore; GO:0000779 condensed chromosome, centromeric region; GO:0000785 chromatin; GO:0000793 condensed chromosome; GO:0000940 outer kinetochore; GO:0005622 intracellular anatomical structure; GO:0005634 nucleus; GO:0005654 nucleoplasm; GO:0005667 transcription r…	GO:0000976 transcription cis-regulatory region binding; GO:0000977 RNA polymerase II transcription regulatory region sequence-specific DNA binding; GO:0000978 RNA polymerase II cis-regulatory region sequence-specific DNA binding; GO:0000981 DNA-binding transcription factor activity, RNA polymerase II-specific; GO:0000987 cis-regulatory region sequence-specific DNA binding; GO:0001067 transcriptio…	PF02172; PF00439; PF06001; PF08214; PF00569; PF09030	PF02172 KIX domain; PF00439 Bromodomain; PF06001 CREB-binding protein/p300, atypical RING domain; PF08214 Histone acetylation protein; PF00569 Zinc finger, ZZ type; PF09030 Creb binding	K	KOG1778	CREB binding protein/P300 and related TAZ Zn-finger proteins			Transcription factor	R-MMU-1234158 Regulation of gene expression by Hypoxia-inducible Factor;R-MMU-1234174 Cellular response to hypoxia;R-MMU-1430728 Metabolism;R-MMU-157118 Signaling by NOTCH;R-MMU-162582 Signal Transduction;R-MMU-168249 Innate Immune System;R-MMU-168256 Immune System;R-MMU-168928 DDX58/IFIH1-mediated induction of interferon-alpha/beta;R-MMU-1834949 Cytosolic sensors of pathogen-associated DNA ;R-MM…
B2RXS4	1742	K	Plexin-B2 OS=Mus musculus OX=10090 GN=Plxnb2 PE=1 SV=1	Plxnb2	1	0.00873642	67.881	2	DSPSNK(1)LLYAK	-3.0055	2	0	0	0	18857	18504	0				1.0058	0.926586		0.001	0.001	plasma membrane	K06821	PLXNB; plexin B	mmu04360 Axon guidance	GO:0001838 embryonic epithelial tube formation; GO:0001841 neural tube formation; GO:0001843 neural tube closure; GO:0001932 regulation of protein phosphorylation; GO:0002009 morphogenesis of an epithelium; GO:0007154 cell communication; GO:0007155 cell adhesion; GO:0007156 homophilic cell adhesion via plasma membrane adhesion molecules; GO:0007162 negative regulation of cell adhesion; GO:0007165…	GO:0005886 plasma membrane; GO:0005887 integral component of plasma membrane; GO:0016020 membrane; GO:0016021 integral component of membrane; GO:0031224 intrinsic component of membrane; GO:0031226 intrinsic component of plasma membrane; GO:0071944 cell periphery;	GO:0004888 transmembrane signaling receptor activity; GO:0017154 semaphorin receptor activity; GO:0038023 signaling receptor activity; GO:0060089 molecular transducer activity;	PF17960; PF01833	PF17960 TIG domain; PF01833 IPT/TIG domain	T	KOG3610	Plexins (functional semaphorin receptors)						HALLMARK MYOGENESIS;HALLMARK P53 PATHWAY	http://www.gsea-msigdb.org/gsea/msigdb/mouse/geneset/HALLMARK_MYOGENESIS;http://www.gsea-msigdb.org/gsea/msigdb/mouse/geneset/HALLMARK_P53_PATHWAY
B7ZMP1	78	K	Xaa-Pro aminopeptidase 3 OS=Mus musculus OX=10090 GN=Xpnpep3 PE=1 SV=1	Xpnpep3	1	0.00140845	60.892	2	HK(1)LMALVHK	-3.1793	4	6313.7	4341.6	3595.5	2693.7	0	0	1.3094	0.992496	0.974131	0.631324			1.72971		mitochondria	K01262			GO:0003008 system process; GO:0003014 renal system process; GO:0003094 glomerular filtration; GO:0006508 proteolysis; GO:0006807 nitrogen compound metabolic process; GO:0008152 metabolic process; GO:0010467 gene expression; GO:0016485 protein processing; GO:0019538 protein metabolic process; GO:0032501 multicellular organismal process; GO:0043170 macromolecule metabolic process; GO:0044238 primar…	GO:0005622 intracellular anatomical structure; GO:0005737 cytoplasm; GO:0005739 mitochondrion; GO:0043226 organelle; GO:0043227 membrane-bounded organelle; GO:0043229 intracellular organelle; GO:0043231 intracellular membrane-bounded organelle;	GO:0003824 catalytic activity; GO:0004177 aminopeptidase activity; GO:0005488 binding; GO:0005515 protein binding; GO:0008233 peptidase activity; GO:0008235 metalloexopeptidase activity; GO:0008237 metallopeptidase activity; GO:0008238 exopeptidase activity; GO:0016787 hydrolase activity; GO:0030145 manganese ion binding; GO:0042802 identical protein binding; GO:0042803 protein homodimerization a…	PF05195; PF00557	PF05195 Aminopeptidase P, N-terminal domain; PF00557 Metallopeptidase family M24	E	KOG2414	Putative Xaa-Pro aminopeptidase
B9EKR1	81	K	Receptor-type tyrosine-protein phosphatase zeta OS=Mus musculus OX=10090 GN=Ptprz1 PE=1 SV=1	Ptprz1	1	0.00850092	60.892	2	LK(1)FQGWEK	-0.66746	5	25717	22418	17910	17371	0	20222	1.32739	1.11824	0.850718	0.837004		0.944513	1.23354	0.341597	plasma membrane	K08114			GO:0000902 cell morphogenesis; GO:0000904 cell morphogenesis involved in differentiation; GO:0001932 regulation of protein phosphorylation; GO:0001934 positive regulation of protein phosphorylation; GO:0002244 hematopoietic progenitor cell differentiation; GO:0002376 immune system process; GO:0002520 immune system development; GO:0003008 system process; GO:0006464 cellular protein modification pr…	GO:0001726 ruffle; GO:0005576 extracellular region; GO:0005615 extracellular space; GO:0005622 intracellular anatomical structure; GO:0005737 cytoplasm; GO:0005886 plasma membrane; GO:0005887 integral component of plasma membrane; GO:0016020 membrane; GO:0016021 integral component of membrane; GO:0030027 lamellipodium; GO:0030175 filopodium; GO:0030424 axon; GO:0030425 dendrite; GO:0030426 growth…	GO:0003824 catalytic activity; GO:0004721 phosphoprotein phosphatase activity; GO:0004725 protein tyrosine phosphatase activity; GO:0004888 transmembrane signaling receptor activity; GO:0005001 transmembrane receptor protein tyrosine phosphatase activity; GO:0005488 binding; GO:0005515 protein binding; GO:0016787 hydrolase activity; GO:0016788 hydrolase activity, acting on ester bonds; GO:0016791…	PF00194; PF00041; PF00102	PF00194 Eukaryotic-type carbonic anhydrase; PF00041 Fibronectin type III domain; PF00102 Protein-tyrosine phosphatase	T	KOG0789	Protein tyrosine phosphatase	WP2432 Spinal cord injury	http://www.wikipathways.org/instance/WP2432_r116842		R-MMU-1280215 Cytokine Signaling in Immune system;R-MMU-162582 Signal Transduction;R-MMU-168256 Immune System;R-MMU-201556 Signaling by ALK;R-MMU-449147 Signaling by Interleukins;R-MMU-449836 Other interleukin signaling;R-MMU-9006934 Signaling by Receptor Tyrosine Kinases	https://reactome.org/PathwayBrowser/#/R-MMU-1280215;https://reactome.org/PathwayBrowser/#/R-MMU-162582;https://reactome.org/PathwayBrowser/#/R-MMU-168256;https://reactome.org/PathwayBrowser/#/R-MMU-201556;https://reactome.org/PathwayBrowser/#/R-MMU-449147;https://reactome.org/PathwayBrowser/#/R-MMU-449836;https://reactome.org/PathwayBrowser/#/R-MMU-9006934
C0HKE9	96	K	Histone H2A type 1-P OS=Mus musculus OX=10090 GN=Hist1h2ap PE=1 SV=1	Hist1h2ap	1	3.01719e-08	132.44	2	NDEELNK(1)LLGR	-0.33091	6	30870	26047	24155	23888	23991	29712									nucleus	K11251	H2A; histone H2A	mmu05322 Systemic lupus erythematosus; mmu04217 Necroptosis; mmu05034 Alcoholism; mmu04613 Neutrophil extracellular trap formation				PF00125	PF00125 Core histone H2A/H2B/H3/H4	B	KOG1756	Histone 2A	WP519 Proteasome degradation	http://www.wikipathways.org/instance/WP519_r117058		R-MMU-1640170 Cell Cycle;R-MMU-212165 Epigenetic regulation of gene expression;R-MMU-212300 PRC2 methylates histones and DNA;R-MMU-212436 Generic Transcription Pathway;R-MMU-2299718 Condensation of Prophase Chromosomes;R-MMU-3214858 RMTs methylate histone arginines;R-MMU-3247509 Chromatin modifying enzymes;R-MMU-392499 Metabolism of proteins;R-MMU-4839726 Chromatin organization;R-MMU-5688426 Deub…	https://reactome.org/PathwayBrowser/#/R-MMU-1640170;https://reactome.org/PathwayBrowser/#/R-MMU-212165;https://reactome.org/PathwayBrowser/#/R-MMU-212300;https://reactome.org/PathwayBrowser/#/R-MMU-212436;https://reactome.org/PathwayBrowser/#/R-MMU-2299718;https://reactome.org/PathwayBrowser/#/R-MMU-3214858;https://reactome.org/PathwayBrowser/#/R-MMU-3247509;https://reactome.org/PathwayBrowser/#/…
D3YXJ0	376	K	Diacylglycerol kinase eta OS=Mus musculus OX=10090 GN=Dgkh PE=1 SV=2	Dgkh	1	0.00140845	69.716	2	LFQK(1)FDNFR	-2.9966	3	5283.9	4551.3	4049.6	0	0	0	1.15683	0.948687	0.839755				1000	0.001	cytoplasm	K00901	dgkA; diacylglycerol kinase (ATP) [EC:2.7.1.107]	mmu04070 Phosphatidylinositol signaling system; mmu00561 Glycerolipid metabolism; mmu01100 Metabolic pathways; mmu05231 Choline metabolism in cancer; mmu04072 Phospholipase D signaling pathway; mmu00564 Glycerophospholipid metabolism	GO:0001775 cell activation; GO:0006629 lipid metabolic process; GO:0006644 phospholipid metabolic process; GO:0006650 glycerophospholipid metabolic process; GO:0006793 phosphorus metabolic process; GO:0006796 phosphate-containing compound metabolic process; GO:0006950 response to stress; GO:0007154 cell communication; GO:0007165 signal transduction; GO:0007186 G protein-coupled receptor signaling…	GO:0005622 intracellular anatomical structure; GO:0005737 cytoplasm; GO:0005768 endosome; GO:0005886 plasma membrane; GO:0012505 endomembrane system; GO:0016020 membrane; GO:0031410 cytoplasmic vesicle; GO:0031982 vesicle; GO:0043226 organelle; GO:0043227 membrane-bounded organelle; GO:0043229 intracellular organelle; GO:0071944 cell periphery; GO:0097708 intracellular vesicle;	GO:0003824 catalytic activity; GO:0004143 diacylglycerol kinase activity; GO:0016301 kinase activity; GO:0016740 transferase activity; GO:0016772 transferase activity, transferring phosphorus-containing groups; GO:0016773 phosphotransferase activity, alcohol group as acceptor;	PF00169; PF00130; PF07647	PF00169 PH domain; PF00130 Phorbol esters/diacylglycerol binding domain (C1 domain); PF07647 SAM domain (Sterile alpha motif)	I	KOG1170	Diacylglycerol kinase				R-MMU-109582 Hemostasis;R-MMU-114508 Effects of PIP2 hydrolysis;R-MMU-162582 Signal Transduction;R-MMU-372790 Signaling by GPCR;R-MMU-388396 GPCR downstream signalling;R-MMU-416476 G alpha (q) signalling events;R-MMU-76002 Platelet activation, signaling and aggregation	https://reactome.org/PathwayBrowser/#/R-MMU-109582;https://reactome.org/PathwayBrowser/#/R-MMU-114508;https://reactome.org/PathwayBrowser/#/R-MMU-162582;https://reactome.org/PathwayBrowser/#/R-MMU-372790;https://reactome.org/PathwayBrowser/#/R-MMU-388396;https://reactome.org/PathwayBrowser/#/R-MMU-416476;https://reactome.org/PathwayBrowser/#/R-MMU-76002	HALLMARK COMPLEMENT	http://www.gsea-msigdb.org/gsea/msigdb/mouse/geneset/HALLMARK_COMPLEMENT
D3YXK2	497	K	Scaffold attachment factor B1 OS=Mus musculus OX=10090 GN=Safb PE=1 SV=2	Safb	1	0.000312683	77.157	2	TELHGK(1)MISVEK	-0.77374	4	34032	0	26284	23267	22024	0	1.40856		0.945647	0.881472	0.812082		1.3901	0.355197	nucleus	K25092			GO:0000003 reproduction; GO:0003006 developmental process involved in reproduction; GO:0006325 chromatin organization; GO:0006355 regulation of transcription, DNA-templated; GO:0006357 regulation of transcription by RNA polymerase II; GO:0006996 organelle organization; GO:0007154 cell communication; GO:0007165 signal transduction; GO:0007275 multicellular organism development; GO:0007548 sex diff…	GO:0005622 intracellular anatomical structure; GO:0005634 nucleus; GO:0005654 nucleoplasm; GO:0016363 nuclear matrix; GO:0016604 nuclear body; GO:0031974 membrane-enclosed lumen; GO:0031981 nuclear lumen; GO:0034399 nuclear periphery; GO:0043226 organelle; GO:0043227 membrane-bounded organelle; GO:0043229 intracellular organelle; GO:0043231 intracellular membrane-bounded organelle; GO:0043233 org…	GO:0000976 transcription cis-regulatory region binding; GO:0000977 RNA polymerase II transcription regulatory region sequence-specific DNA binding; GO:0000978 RNA polymerase II cis-regulatory region sequence-specific DNA binding; GO:0000987 cis-regulatory region sequence-specific DNA binding; GO:0001067 transcription regulatory region nucleic acid binding; GO:0003676 nucleic acid binding; GO:0003…	PF02037; PF00076	PF02037 SAP domain; PF00076 RNA recognition motif. (a.k.a. RRM, RBD, or RNP domain)	K	KOG4661	Hsp27-ERE-TATA-binding protein/Scaffold attachment factor (SAF-B)				R-MMU-2990846 SUMOylation;R-MMU-3108232 SUMO E3 ligases SUMOylate target proteins;R-MMU-3899300 SUMOylation of transcription cofactors;R-MMU-392499 Metabolism of proteins;R-MMU-597592 Post-translational protein modification	https://reactome.org/PathwayBrowser/#/R-MMU-2990846;https://reactome.org/PathwayBrowser/#/R-MMU-3108232;https://reactome.org/PathwayBrowser/#/R-MMU-3899300;https://reactome.org/PathwayBrowser/#/R-MMU-392499;https://reactome.org/PathwayBrowser/#/R-MMU-597592
D3Z4S3	134	K	Putative peptidyl-tRNA hydrolase PTRHD1 OS=Mus musculus OX=10090 GN=Ptrhd1 PE=1 SV=1	Ptrhd1	1	0.00211353	87.251	2	EEVSQYLK(1)K	0.88513	5	20117	14444	14947	14192	13985	0	1.34531	1.02417	0.812403		0.951815		1.11432		mitochondria	K05969								S	KOG3305	Uncharacterized conserved protein
D3Z7P3	169	K	Glutaminase kidney isoform, mitochondrial OS=Mus musculus OX=10090 GN=Gls PE=1 SV=1	Gls	1	4.73557e-14	183	2	FITALK(1)STGLR	-0.18542	7	379290	394220	345220	333360	343640	375170	1.10707	1.11808	0.966614	0.915313	0.923687	0.981277	1.13172	0.0779492	mitochondria	K01425	glsA; glutaminase [EC:3.5.1.2]	mmu05206 MicroRNAs in cancer; mmu05230 Central carbon metabolism in cancer; mmu00250 Alanine, aspartate and glutamate metabolism; mmu01100 Metabolic pathways; mmu00470 D-Amino acid metabolism; mmu04964 Proximal tubule bicarbonate reclamation; mmu04727 GABAergic synapse; mmu04724 Glutamatergic synapse; mmu00220 Arginine biosynthesis	GO:0001967 suckling behavior; GO:0002087 regulation of respiratory gaseous exchange by nervous system process; GO:0003008 system process; GO:0006082 organic acid metabolic process; GO:0006520 cellular amino acid metabolic process; GO:0006536 glutamate metabolic process; GO:0006537 glutamate biosynthetic process; GO:0006541 glutamine metabolic process; GO:0006543 glutamine catabolic process; GO:00…	GO:0005622 intracellular anatomical structure; GO:0005737 cytoplasm; GO:0005739 mitochondrion; GO:0005759 mitochondrial matrix; GO:0005829 cytosol; GO:0031974 membrane-enclosed lumen; GO:0043226 organelle; GO:0043227 membrane-bounded organelle; GO:0043229 intracellular organelle; GO:0043231 intracellular membrane-bounded organelle; GO:0043233 organelle lumen; GO:0070013 intracellular organelle lu…	GO:0003824 catalytic activity; GO:0004359 glutaminase activity; GO:0005488 binding; GO:0005515 protein binding; GO:0016787 hydrolase activity; GO:0016810 hydrolase activity, acting on carbon-nitrogen (but not peptide) bonds; GO:0016811 hydrolase activity, acting on carbon-nitrogen (but not peptide) bonds, in linear amides; GO:0042802 identical protein binding;	PF17959; PF04960	PF17959 EF-hand domain; PF04960 Glutaminase	E	KOG0506	Glutaminase (contains ankyrin repeat)	WP4466 Oxidative stress and redox pathway;WP662 Amino acid metabolism	http://www.wikipathways.org/instance/WP4466_r116840;http://www.wikipathways.org/instance/WP662_r122074		R-MMU-112310 Neurotransmitter release cycle;R-MMU-112315 Transmission across Chemical Synapses;R-MMU-112316 Neuronal System;R-MMU-1430728 Metabolism;R-MMU-210500 Glutamate Neurotransmitter Release Cycle;R-MMU-212436 Generic Transcription Pathway;R-MMU-3700989 Transcriptional Regulation by TP53;R-MMU-5628897 TP53 Regulates Metabolic Genes;R-MMU-71291 Metabolism of amino acids and derivatives;R-MMU…	https://reactome.org/PathwayBrowser/#/R-MMU-112310;https://reactome.org/PathwayBrowser/#/R-MMU-112315;https://reactome.org/PathwayBrowser/#/R-MMU-112316;https://reactome.org/PathwayBrowser/#/R-MMU-1430728;https://reactome.org/PathwayBrowser/#/R-MMU-210500;https://reactome.org/PathwayBrowser/#/R-MMU-212436;https://reactome.org/PathwayBrowser/#/R-MMU-3700989;https://reactome.org/PathwayBrowser/#/R-…	HALLMARK UV RESPONSE UP	http://www.gsea-msigdb.org/gsea/msigdb/mouse/geneset/HALLMARK_UV_RESPONSE_UP
D3Z7P3	163	K	Glutaminase kidney isoform, mitochondrial OS=Mus musculus OX=10090 GN=Gls PE=1 SV=1	Gls	1	0.000189783	108.4	2	IPVHK(1)FITALK	0.35954	9	248520	228880	209740	192310	183690	188440	1.25819	1.12596	1.01864	0.915881	0.856422	0.854905	1.29521	0.0171656	mitochondria	K01425	glsA; glutaminase [EC:3.5.1.2]	mmu05206 MicroRNAs in cancer; mmu05230 Central carbon metabolism in cancer; mmu00250 Alanine, aspartate and glutamate metabolism; mmu01100 Metabolic pathways; mmu00470 D-Amino acid metabolism; mmu04964 Proximal tubule bicarbonate reclamation; mmu04727 GABAergic synapse; mmu04724 Glutamatergic synapse; mmu00220 Arginine biosynthesis	GO:0001967 suckling behavior; GO:0002087 regulation of respiratory gaseous exchange by nervous system process; GO:0003008 system process; GO:0006082 organic acid metabolic process; GO:0006520 cellular amino acid metabolic process; GO:0006536 glutamate metabolic process; GO:0006537 glutamate biosynthetic process; GO:0006541 glutamine metabolic process; GO:0006543 glutamine catabolic process; GO:00…	GO:0005622 intracellular anatomical structure; GO:0005737 cytoplasm; GO:0005739 mitochondrion; GO:0005759 mitochondrial matrix; GO:0005829 cytosol; GO:0031974 membrane-enclosed lumen; GO:0043226 organelle; GO:0043227 membrane-bounded organelle; GO:0043229 intracellular organelle; GO:0043231 intracellular membrane-bounded organelle; GO:0043233 organelle lumen; GO:0070013 intracellular organelle lu…	GO:0003824 catalytic activity; GO:0004359 glutaminase activity; GO:0005488 binding; GO:0005515 protein binding; GO:0016787 hydrolase activity; GO:0016810 hydrolase activity, acting on carbon-nitrogen (but not peptide) bonds; GO:0016811 hydrolase activity, acting on carbon-nitrogen (but not peptide) bonds, in linear amides; GO:0042802 identical protein binding;	PF17959; PF04960	PF17959 EF-hand domain; PF04960 Glutaminase	E	KOG0506	Glutaminase (contains ankyrin repeat)	WP4466 Oxidative stress and redox pathway;WP662 Amino acid metabolism	http://www.wikipathways.org/instance/WP4466_r116840;http://www.wikipathways.org/instance/WP662_r122074		R-MMU-112310 Neurotransmitter release cycle;R-MMU-112315 Transmission across Chemical Synapses;R-MMU-112316 Neuronal System;R-MMU-1430728 Metabolism;R-MMU-210500 Glutamate Neurotransmitter Release Cycle;R-MMU-212436 Generic Transcription Pathway;R-MMU-3700989 Transcriptional Regulation by TP53;R-MMU-5628897 TP53 Regulates Metabolic Genes;R-MMU-71291 Metabolism of amino acids and derivatives;R-MMU…	https://reactome.org/PathwayBrowser/#/R-MMU-112310;https://reactome.org/PathwayBrowser/#/R-MMU-112315;https://reactome.org/PathwayBrowser/#/R-MMU-112316;https://reactome.org/PathwayBrowser/#/R-MMU-1430728;https://reactome.org/PathwayBrowser/#/R-MMU-210500;https://reactome.org/PathwayBrowser/#/R-MMU-212436;https://reactome.org/PathwayBrowser/#/R-MMU-3700989;https://reactome.org/PathwayBrowser/#/R-…	HALLMARK UV RESPONSE UP	http://www.gsea-msigdb.org/gsea/msigdb/mouse/geneset/HALLMARK_UV_RESPONSE_UP
D3Z7P3	181	K	Glutaminase kidney isoform, mitochondrial OS=Mus musculus OX=10090 GN=Gls PE=1 SV=1	Gls	1	0.00280689	60.892	2	LK(1)ECMDMLR	-0.11637	5	0	9973.6	10575	12987	10364	10588		0.939174	0.983102	1.18393	0.924931	0.919472	0.952146	0.724296	mitochondria	K01425	glsA; glutaminase [EC:3.5.1.2]	mmu05206 MicroRNAs in cancer; mmu05230 Central carbon metabolism in cancer; mmu00250 Alanine, aspartate and glutamate metabolism; mmu01100 Metabolic pathways; mmu00470 D-Amino acid metabolism; mmu04964 Proximal tubule bicarbonate reclamation; mmu04727 GABAergic synapse; mmu04724 Glutamatergic synapse; mmu00220 Arginine biosynthesis	GO:0001967 suckling behavior; GO:0002087 regulation of respiratory gaseous exchange by nervous system process; GO:0003008 system process; GO:0006082 organic acid metabolic process; GO:0006520 cellular amino acid metabolic process; GO:0006536 glutamate metabolic process; GO:0006537 glutamate biosynthetic process; GO:0006541 glutamine metabolic process; GO:0006543 glutamine catabolic process; GO:00…	GO:0005622 intracellular anatomical structure; GO:0005737 cytoplasm; GO:0005739 mitochondrion; GO:0005759 mitochondrial matrix; GO:0005829 cytosol; GO:0031974 membrane-enclosed lumen; GO:0043226 organelle; GO:0043227 membrane-bounded organelle; GO:0043229 intracellular organelle; GO:0043231 intracellular membrane-bounded organelle; GO:0043233 organelle lumen; GO:0070013 intracellular organelle lu…	GO:0003824 catalytic activity; GO:0004359 glutaminase activity; GO:0005488 binding; GO:0005515 protein binding; GO:0016787 hydrolase activity; GO:0016810 hydrolase activity, acting on carbon-nitrogen (but not peptide) bonds; GO:0016811 hydrolase activity, acting on carbon-nitrogen (but not peptide) bonds, in linear amides; GO:0042802 identical protein binding;	PF17959; PF04960	PF17959 EF-hand domain; PF04960 Glutaminase	E	KOG0506	Glutaminase (contains ankyrin repeat)	WP4466 Oxidative stress and redox pathway;WP662 Amino acid metabolism	http://www.wikipathways.org/instance/WP4466_r116840;http://www.wikipathways.org/instance/WP662_r122074		R-MMU-112310 Neurotransmitter release cycle;R-MMU-112315 Transmission across Chemical Synapses;R-MMU-112316 Neuronal System;R-MMU-1430728 Metabolism;R-MMU-210500 Glutamate Neurotransmitter Release Cycle;R-MMU-212436 Generic Transcription Pathway;R-MMU-3700989 Transcriptional Regulation by TP53;R-MMU-5628897 TP53 Regulates Metabolic Genes;R-MMU-71291 Metabolism of amino acids and derivatives;R-MMU…	https://reactome.org/PathwayBrowser/#/R-MMU-112310;https://reactome.org/PathwayBrowser/#/R-MMU-112315;https://reactome.org/PathwayBrowser/#/R-MMU-112316;https://reactome.org/PathwayBrowser/#/R-MMU-1430728;https://reactome.org/PathwayBrowser/#/R-MMU-210500;https://reactome.org/PathwayBrowser/#/R-MMU-212436;https://reactome.org/PathwayBrowser/#/R-MMU-3700989;https://reactome.org/PathwayBrowser/#/R-…	HALLMARK UV RESPONSE UP	http://www.gsea-msigdb.org/gsea/msigdb/mouse/geneset/HALLMARK_UV_RESPONSE_UP
D3Z7P3	316	K	Glutaminase kidney isoform, mitochondrial OS=Mus musculus OX=10090 GN=Gls PE=1 SV=1	Gls	1	0.00135323	69.915	2	YVGK(1)EPSGLR	2.5259	4	97041	65098	0	0	53918	56392	1.50461	0.980764			0.769871	0.78351	1.59997	0.283607	mitochondria	K01425	glsA; glutaminase [EC:3.5.1.2]	mmu05206 MicroRNAs in cancer; mmu05230 Central carbon metabolism in cancer; mmu00250 Alanine, aspartate and glutamate metabolism; mmu01100 Metabolic pathways; mmu00470 D-Amino acid metabolism; mmu04964 Proximal tubule bicarbonate reclamation; mmu04727 GABAergic synapse; mmu04724 Glutamatergic synapse; mmu00220 Arginine biosynthesis	GO:0001967 suckling behavior; GO:0002087 regulation of respiratory gaseous exchange by nervous system process; GO:0003008 system process; GO:0006082 organic acid metabolic process; GO:0006520 cellular amino acid metabolic process; GO:0006536 glutamate metabolic process; GO:0006537 glutamate biosynthetic process; GO:0006541 glutamine metabolic process; GO:0006543 glutamine catabolic process; GO:00…	GO:0005622 intracellular anatomical structure; GO:0005737 cytoplasm; GO:0005739 mitochondrion; GO:0005759 mitochondrial matrix; GO:0005829 cytosol; GO:0031974 membrane-enclosed lumen; GO:0043226 organelle; GO:0043227 membrane-bounded organelle; GO:0043229 intracellular organelle; GO:0043231 intracellular membrane-bounded organelle; GO:0043233 organelle lumen; GO:0070013 intracellular organelle lu…	GO:0003824 catalytic activity; GO:0004359 glutaminase activity; GO:0005488 binding; GO:0005515 protein binding; GO:0016787 hydrolase activity; GO:0016810 hydrolase activity, acting on carbon-nitrogen (but not peptide) bonds; GO:0016811 hydrolase activity, acting on carbon-nitrogen (but not peptide) bonds, in linear amides; GO:0042802 identical protein binding;	PF17959; PF04960	PF17959 EF-hand domain; PF04960 Glutaminase	E	KOG0506	Glutaminase (contains ankyrin repeat)	WP4466 Oxidative stress and redox pathway;WP662 Amino acid metabolism	http://www.wikipathways.org/instance/WP4466_r116840;http://www.wikipathways.org/instance/WP662_r122074		R-MMU-112310 Neurotransmitter release cycle;R-MMU-112315 Transmission across Chemical Synapses;R-MMU-112316 Neuronal System;R-MMU-1430728 Metabolism;R-MMU-210500 Glutamate Neurotransmitter Release Cycle;R-MMU-212436 Generic Transcription Pathway;R-MMU-3700989 Transcriptional Regulation by TP53;R-MMU-5628897 TP53 Regulates Metabolic Genes;R-MMU-71291 Metabolism of amino acids and derivatives;R-MMU…	https://reactome.org/PathwayBrowser/#/R-MMU-112310;https://reactome.org/PathwayBrowser/#/R-MMU-112315;https://reactome.org/PathwayBrowser/#/R-MMU-112316;https://reactome.org/PathwayBrowser/#/R-MMU-1430728;https://reactome.org/PathwayBrowser/#/R-MMU-210500;https://reactome.org/PathwayBrowser/#/R-MMU-212436;https://reactome.org/PathwayBrowser/#/R-MMU-3700989;https://reactome.org/PathwayBrowser/#/R-…	HALLMARK UV RESPONSE UP	http://www.gsea-msigdb.org/gsea/msigdb/mouse/geneset/HALLMARK_UV_RESPONSE_UP
E9Q3E1	302	K	Aldehyde dehydrogenase family 3 member B2 OS=Mus musculus OX=10090 GN=Aldh3b2 PE=1 SV=1	Aldh3b2	1	0.00775668	51.43	2	IINQK(1)HFK	0.97365	4	0	16588	14959	0	10422	10957									cytoplasm	K00129	ALDH3; aldehyde dehydrogenase (NAD(P)+) [EC:1.2.1.5]	mmu00410 beta-Alanine metabolism; mmu00360 Phenylalanine metabolism; mmu00340 Histidine metabolism; mmu01100 Metabolic pathways; mmu00982 Drug metabolism - cytochrome P450; mmu00010 Glycolysis / Gluconeogenesis; mmu00980 Metabolism of xenobiotics by cytochrome P450; mmu00350 Tyrosine metabolism	GO:0000302 response to reactive oxygen species; GO:0001666 response to hypoxia; GO:0006066 alcohol metabolic process; GO:0006081 cellular aldehyde metabolic process; GO:0006629 lipid metabolic process; GO:0006643 membrane lipid metabolic process; GO:0006665 sphingolipid metabolic process; GO:0006714 sesquiterpenoid metabolic process; GO:0006720 isoprenoid metabolic process; GO:0006721 terpenoid m…	GO:0005622 intracellular anatomical structure; GO:0005634 nucleus; GO:0005737 cytoplasm; GO:0005777 peroxisome; GO:0005783 endoplasmic reticulum; GO:0005789 endoplasmic reticulum membrane; GO:0005811 lipid droplet; GO:0005829 cytosol; GO:0005886 plasma membrane; GO:0012505 endomembrane system; GO:0016020 membrane; GO:0016021 integral component of membrane; GO:0019898 extrinsic component of membra…	GO:0003824 catalytic activity; GO:0004028 3-chloroallyl aldehyde dehydrogenase activity; GO:0004029 aldehyde dehydrogenase (NAD+) activity; GO:0004030 aldehyde dehydrogenase [NAD(P)+] activity; GO:0004033 aldo-keto reductase (NADP) activity; GO:0005488 binding; GO:0005515 protein binding; GO:0008106 alcohol dehydrogenase (NADP+) activity; GO:0016491 oxidoreductase activity; GO:0016614 oxidoreduct…			C	KOG2456	Aldehyde dehydrogenase				R-MMU-1430728 Metabolism;R-MMU-1660661 Sphingolipid de novo biosynthesis;R-MMU-428157 Sphingolipid metabolism;R-MMU-556833 Metabolism of lipids	https://reactome.org/PathwayBrowser/#/R-MMU-1430728;https://reactome.org/PathwayBrowser/#/R-MMU-1660661;https://reactome.org/PathwayBrowser/#/R-MMU-428157;https://reactome.org/PathwayBrowser/#/R-MMU-556833
E9Q3L2	1421	K	Phosphatidylinositol 4-kinase alpha OS=Mus musculus OX=10090 GN=Pi4ka PE=1 SV=2	Pi4ka	1	5.98945e-05	131.22	2	FWTAMFSDK(1)K	1.4906	5	14916	13748	0	11145	12646	12019	1.16591	1.10981		0.8724	0.967863	0.903179	1.24427	0.0150514	nucleus	K00888	PI4KA; phosphatidylinositol 4-kinase A [EC:2.7.1.67]	mmu04070 Phosphatidylinositol signaling system; mmu01100 Metabolic pathways; mmu00562 Inositol phosphate metabolism	GO:0000003 reproduction; GO:0003006 developmental process involved in reproduction; GO:0006629 lipid metabolic process; GO:0006644 phospholipid metabolic process; GO:0006650 glycerophospholipid metabolic process; GO:0006661 phosphatidylinositol biosynthetic process; GO:0006793 phosphorus metabolic process; GO:0006796 phosphate-containing compound metabolic process; GO:0006996 organelle organizati…	GO:0005622 intracellular anatomical structure; GO:0005737 cytoplasm; GO:0005798 Golgi-associated vesicle; GO:0005829 cytosol; GO:0005886 plasma membrane; GO:0016020 membrane; GO:0018995 host cellular component; GO:0019034 viral replication complex; GO:0030660 Golgi-associated vesicle membrane; GO:0031090 organelle membrane; GO:0031410 cytoplasmic vesicle; GO:0031982 vesicle; GO:0033643 host cell …	GO:0003824 catalytic activity; GO:0004430 1-phosphatidylinositol 4-kinase activity; GO:0016301 kinase activity; GO:0016740 transferase activity; GO:0016772 transferase activity, transferring phosphorus-containing groups; GO:0016773 phosphotransferase activity, alcohol group as acceptor; GO:0052742 phosphatidylinositol kinase activity;			T	KOG0902	Phosphatidylinositol 4-kinase				R-MMU-1430728 Metabolism;R-MMU-1483248 Synthesis of PIPs at the ER membrane;R-MMU-1483255 PI Metabolism;R-MMU-1483257 Phospholipid metabolism;R-MMU-1660514 Synthesis of PIPs at the Golgi membrane;R-MMU-556833 Metabolism of lipids	https://reactome.org/PathwayBrowser/#/R-MMU-1430728;https://reactome.org/PathwayBrowser/#/R-MMU-1483248;https://reactome.org/PathwayBrowser/#/R-MMU-1483255;https://reactome.org/PathwayBrowser/#/R-MMU-1483257;https://reactome.org/PathwayBrowser/#/R-MMU-1660514;https://reactome.org/PathwayBrowser/#/R-MMU-556833
E9Q3L2	1486	K	Phosphatidylinositol 4-kinase alpha OS=Mus musculus OX=10090 GN=Pi4ka PE=1 SV=2	Pi4ka	1	0.000435171	76.85	2	GSQLHK(1)YYMK	0.75538	6	17436	15440	12326	14335	12880	13732	1.22398	1.11937	0.84896	1.00774	0.885304	0.926734	1.13211	0.383947	nucleus	K00888	PI4KA; phosphatidylinositol 4-kinase A [EC:2.7.1.67]	mmu04070 Phosphatidylinositol signaling system; mmu01100 Metabolic pathways; mmu00562 Inositol phosphate metabolism	GO:0000003 reproduction; GO:0003006 developmental process involved in reproduction; GO:0006629 lipid metabolic process; GO:0006644 phospholipid metabolic process; GO:0006650 glycerophospholipid metabolic process; GO:0006661 phosphatidylinositol biosynthetic process; GO:0006793 phosphorus metabolic process; GO:0006796 phosphate-containing compound metabolic process; GO:0006996 organelle organizati…	GO:0005622 intracellular anatomical structure; GO:0005737 cytoplasm; GO:0005798 Golgi-associated vesicle; GO:0005829 cytosol; GO:0005886 plasma membrane; GO:0016020 membrane; GO:0018995 host cellular component; GO:0019034 viral replication complex; GO:0030660 Golgi-associated vesicle membrane; GO:0031090 organelle membrane; GO:0031410 cytoplasmic vesicle; GO:0031982 vesicle; GO:0033643 host cell …	GO:0003824 catalytic activity; GO:0004430 1-phosphatidylinositol 4-kinase activity; GO:0016301 kinase activity; GO:0016740 transferase activity; GO:0016772 transferase activity, transferring phosphorus-containing groups; GO:0016773 phosphotransferase activity, alcohol group as acceptor; GO:0052742 phosphatidylinositol kinase activity;			T	KOG0902	Phosphatidylinositol 4-kinase				R-MMU-1430728 Metabolism;R-MMU-1483248 Synthesis of PIPs at the ER membrane;R-MMU-1483255 PI Metabolism;R-MMU-1483257 Phospholipid metabolism;R-MMU-1660514 Synthesis of PIPs at the Golgi membrane;R-MMU-556833 Metabolism of lipids	https://reactome.org/PathwayBrowser/#/R-MMU-1430728;https://reactome.org/PathwayBrowser/#/R-MMU-1483248;https://reactome.org/PathwayBrowser/#/R-MMU-1483255;https://reactome.org/PathwayBrowser/#/R-MMU-1483257;https://reactome.org/PathwayBrowser/#/R-MMU-1660514;https://reactome.org/PathwayBrowser/#/R-MMU-556833
E9Q3L2	468	K	Phosphatidylinositol 4-kinase alpha OS=Mus musculus OX=10090 GN=Pi4ka PE=1 SV=2	Pi4ka	1	0.00221795	79.059	2	LSEK(1)LQSK	-5.2221	3	10569	8725.4	0	0	6226.2	0	1.25225	1.06768			0.722319		1.60589		nucleus	K00888	PI4KA; phosphatidylinositol 4-kinase A [EC:2.7.1.67]	mmu04070 Phosphatidylinositol signaling system; mmu01100 Metabolic pathways; mmu00562 Inositol phosphate metabolism	GO:0000003 reproduction; GO:0003006 developmental process involved in reproduction; GO:0006629 lipid metabolic process; GO:0006644 phospholipid metabolic process; GO:0006650 glycerophospholipid metabolic process; GO:0006661 phosphatidylinositol biosynthetic process; GO:0006793 phosphorus metabolic process; GO:0006796 phosphate-containing compound metabolic process; GO:0006996 organelle organizati…	GO:0005622 intracellular anatomical structure; GO:0005737 cytoplasm; GO:0005798 Golgi-associated vesicle; GO:0005829 cytosol; GO:0005886 plasma membrane; GO:0016020 membrane; GO:0018995 host cellular component; GO:0019034 viral replication complex; GO:0030660 Golgi-associated vesicle membrane; GO:0031090 organelle membrane; GO:0031410 cytoplasmic vesicle; GO:0031982 vesicle; GO:0033643 host cell …	GO:0003824 catalytic activity; GO:0004430 1-phosphatidylinositol 4-kinase activity; GO:0016301 kinase activity; GO:0016740 transferase activity; GO:0016772 transferase activity, transferring phosphorus-containing groups; GO:0016773 phosphotransferase activity, alcohol group as acceptor; GO:0052742 phosphatidylinositol kinase activity;			T	KOG0902	Phosphatidylinositol 4-kinase				R-MMU-1430728 Metabolism;R-MMU-1483248 Synthesis of PIPs at the ER membrane;R-MMU-1483255 PI Metabolism;R-MMU-1483257 Phospholipid metabolism;R-MMU-1660514 Synthesis of PIPs at the Golgi membrane;R-MMU-556833 Metabolism of lipids	https://reactome.org/PathwayBrowser/#/R-MMU-1430728;https://reactome.org/PathwayBrowser/#/R-MMU-1483248;https://reactome.org/PathwayBrowser/#/R-MMU-1483255;https://reactome.org/PathwayBrowser/#/R-MMU-1483257;https://reactome.org/PathwayBrowser/#/R-MMU-1660514;https://reactome.org/PathwayBrowser/#/R-MMU-556833
E9Q3L2	610	K	Phosphatidylinositol 4-kinase alpha OS=Mus musculus OX=10090 GN=Pi4ka PE=1 SV=2	Pi4ka	1	3.14754e-38	197.17	3	LYISQESDK(1)DAHLIPDHTIR	-0.50495	14	83929	57085	56584	34922	40025	54775	1.55066	1.08924	1.02574	0.646142	0.724078	0.972929	1.56441	0.06602	nucleus	K00888	PI4KA; phosphatidylinositol 4-kinase A [EC:2.7.1.67]	mmu04070 Phosphatidylinositol signaling system; mmu01100 Metabolic pathways; mmu00562 Inositol phosphate metabolism	GO:0000003 reproduction; GO:0003006 developmental process involved in reproduction; GO:0006629 lipid metabolic process; GO:0006644 phospholipid metabolic process; GO:0006650 glycerophospholipid metabolic process; GO:0006661 phosphatidylinositol biosynthetic process; GO:0006793 phosphorus metabolic process; GO:0006796 phosphate-containing compound metabolic process; GO:0006996 organelle organizati…	GO:0005622 intracellular anatomical structure; GO:0005737 cytoplasm; GO:0005798 Golgi-associated vesicle; GO:0005829 cytosol; GO:0005886 plasma membrane; GO:0016020 membrane; GO:0018995 host cellular component; GO:0019034 viral replication complex; GO:0030660 Golgi-associated vesicle membrane; GO:0031090 organelle membrane; GO:0031410 cytoplasmic vesicle; GO:0031982 vesicle; GO:0033643 host cell …	GO:0003824 catalytic activity; GO:0004430 1-phosphatidylinositol 4-kinase activity; GO:0016301 kinase activity; GO:0016740 transferase activity; GO:0016772 transferase activity, transferring phosphorus-containing groups; GO:0016773 phosphotransferase activity, alcohol group as acceptor; GO:0052742 phosphatidylinositol kinase activity;			T	KOG0902	Phosphatidylinositol 4-kinase				R-MMU-1430728 Metabolism;R-MMU-1483248 Synthesis of PIPs at the ER membrane;R-MMU-1483255 PI Metabolism;R-MMU-1483257 Phospholipid metabolism;R-MMU-1660514 Synthesis of PIPs at the Golgi membrane;R-MMU-556833 Metabolism of lipids	https://reactome.org/PathwayBrowser/#/R-MMU-1430728;https://reactome.org/PathwayBrowser/#/R-MMU-1483248;https://reactome.org/PathwayBrowser/#/R-MMU-1483255;https://reactome.org/PathwayBrowser/#/R-MMU-1483257;https://reactome.org/PathwayBrowser/#/R-MMU-1660514;https://reactome.org/PathwayBrowser/#/R-MMU-556833
E9Q3L2	1668	K	Phosphatidylinositol 4-kinase alpha OS=Mus musculus OX=10090 GN=Pi4ka PE=1 SV=2	Pi4ka	1	0.00841343	82.716	2	YDK(1)MGYVR	0.020165	5	38162	33309	30557	0	25637	26844	1.24472	1.12202	0.977892		0.818764	0.841751	1.34281	0.0495551	nucleus	K00888	PI4KA; phosphatidylinositol 4-kinase A [EC:2.7.1.67]	mmu04070 Phosphatidylinositol signaling system; mmu01100 Metabolic pathways; mmu00562 Inositol phosphate metabolism	GO:0000003 reproduction; GO:0003006 developmental process involved in reproduction; GO:0006629 lipid metabolic process; GO:0006644 phospholipid metabolic process; GO:0006650 glycerophospholipid metabolic process; GO:0006661 phosphatidylinositol biosynthetic process; GO:0006793 phosphorus metabolic process; GO:0006796 phosphate-containing compound metabolic process; GO:0006996 organelle organizati…	GO:0005622 intracellular anatomical structure; GO:0005737 cytoplasm; GO:0005798 Golgi-associated vesicle; GO:0005829 cytosol; GO:0005886 plasma membrane; GO:0016020 membrane; GO:0018995 host cellular component; GO:0019034 viral replication complex; GO:0030660 Golgi-associated vesicle membrane; GO:0031090 organelle membrane; GO:0031410 cytoplasmic vesicle; GO:0031982 vesicle; GO:0033643 host cell …	GO:0003824 catalytic activity; GO:0004430 1-phosphatidylinositol 4-kinase activity; GO:0016301 kinase activity; GO:0016740 transferase activity; GO:0016772 transferase activity, transferring phosphorus-containing groups; GO:0016773 phosphotransferase activity, alcohol group as acceptor; GO:0052742 phosphatidylinositol kinase activity;			T	KOG0902	Phosphatidylinositol 4-kinase				R-MMU-1430728 Metabolism;R-MMU-1483248 Synthesis of PIPs at the ER membrane;R-MMU-1483255 PI Metabolism;R-MMU-1483257 Phospholipid metabolism;R-MMU-1660514 Synthesis of PIPs at the Golgi membrane;R-MMU-556833 Metabolism of lipids	https://reactome.org/PathwayBrowser/#/R-MMU-1430728;https://reactome.org/PathwayBrowser/#/R-MMU-1483248;https://reactome.org/PathwayBrowser/#/R-MMU-1483255;https://reactome.org/PathwayBrowser/#/R-MMU-1483257;https://reactome.org/PathwayBrowser/#/R-MMU-1660514;https://reactome.org/PathwayBrowser/#/R-MMU-556833
E9Q3L2	1541	K	Phosphatidylinositol 4-kinase alpha OS=Mus musculus OX=10090 GN=Pi4ka PE=1 SV=2	Pi4ka	1	0.0010568	58.916	2	YISLSEK(1)QWK	0.98005	3	10753	9273	0	0	0	7584.4	1.17762	1.0488				0.798528	1.39408		nucleus	K00888	PI4KA; phosphatidylinositol 4-kinase A [EC:2.7.1.67]	mmu04070 Phosphatidylinositol signaling system; mmu01100 Metabolic pathways; mmu00562 Inositol phosphate metabolism	GO:0000003 reproduction; GO:0003006 developmental process involved in reproduction; GO:0006629 lipid metabolic process; GO:0006644 phospholipid metabolic process; GO:0006650 glycerophospholipid metabolic process; GO:0006661 phosphatidylinositol biosynthetic process; GO:0006793 phosphorus metabolic process; GO:0006796 phosphate-containing compound metabolic process; GO:0006996 organelle organizati…	GO:0005622 intracellular anatomical structure; GO:0005737 cytoplasm; GO:0005798 Golgi-associated vesicle; GO:0005829 cytosol; GO:0005886 plasma membrane; GO:0016020 membrane; GO:0018995 host cellular component; GO:0019034 viral replication complex; GO:0030660 Golgi-associated vesicle membrane; GO:0031090 organelle membrane; GO:0031410 cytoplasmic vesicle; GO:0031982 vesicle; GO:0033643 host cell …	GO:0003824 catalytic activity; GO:0004430 1-phosphatidylinositol 4-kinase activity; GO:0016301 kinase activity; GO:0016740 transferase activity; GO:0016772 transferase activity, transferring phosphorus-containing groups; GO:0016773 phosphotransferase activity, alcohol group as acceptor; GO:0052742 phosphatidylinositol kinase activity;			T	KOG0902	Phosphatidylinositol 4-kinase				R-MMU-1430728 Metabolism;R-MMU-1483248 Synthesis of PIPs at the ER membrane;R-MMU-1483255 PI Metabolism;R-MMU-1483257 Phospholipid metabolism;R-MMU-1660514 Synthesis of PIPs at the Golgi membrane;R-MMU-556833 Metabolism of lipids	https://reactome.org/PathwayBrowser/#/R-MMU-1430728;https://reactome.org/PathwayBrowser/#/R-MMU-1483248;https://reactome.org/PathwayBrowser/#/R-MMU-1483255;https://reactome.org/PathwayBrowser/#/R-MMU-1483257;https://reactome.org/PathwayBrowser/#/R-MMU-1660514;https://reactome.org/PathwayBrowser/#/R-MMU-556833
E9Q401	1141	K	Ryanodine receptor 2 OS=Mus musculus OX=10090 GN=Ryr2 PE=1 SV=1	Ryr2	1	1.18956e-08	139.02	2	AFAFDGFK(1)AQR	0.59042	5	63375	60111	0	56099	52187	57513	1.09322	1.0204		1.01055	0.930759	0.97553	1.08694	0.129048	plasma membrane	K04962	RYR2; ryanodine receptor 2	mmu05020 Prion disease; mmu05414 Dilated cardiomyopathy; mmu04371 Apelin signaling pathway; mmu04024 cAMP signaling pathway; mmu05412 Arrhythmogenic right ventricular cardiomyopathy; mmu04972 Pancreatic secretion; mmu04713 Circadian entrainment; mmu04921 Oxytocin signaling pathway; mmu05415 Diabetic cardiomyopathy; mmu04260 Cardiac muscle contraction; mmu04020 Calcium signaling pathway; mmu04911 …	GO:0000041 transition metal ion transport; GO:0001501 skeletal system development; GO:0001503 ossification; GO:0001508 action potential; GO:0001666 response to hypoxia; GO:0002009 morphogenesis of an epithelium; GO:0002026 regulation of the force of heart contraction; GO:0002027 regulation of heart rate; GO:0002682 regulation of immune system process; GO:0003007 heart morphogenesis; GO:0003008 sy…	GO:0005622 intracellular anatomical structure; GO:0005634 nucleus; GO:0005635 nuclear envelope; GO:0005737 cytoplasm; GO:0005783 endoplasmic reticulum; GO:0005789 endoplasmic reticulum membrane; GO:0005790 smooth endoplasmic reticulum; GO:0005886 plasma membrane; GO:0005891 voltage-gated calcium channel complex; GO:0005938 cell cortex; GO:0009898 cytoplasmic side of plasma membrane; GO:0012505 en…	GO:0000166 nucleotide binding; GO:0002020 protease binding; GO:0005215 transporter activity; GO:0005216 ion channel activity; GO:0005217 intracellular ligand-gated ion channel activity; GO:0005219 ryanodine-sensitive calcium-release channel activity; GO:0005244 voltage-gated ion channel activity; GO:0005245 voltage-gated calcium channel activity; GO:0005261 cation channel activity; GO:0005262 cal…	PF08709; PF02815	PF08709 Inositol 1,4,5-trisphosphate/ryanodine receptor; PF02815 MIR domain	T	KOG2243	Ca2+ release channel (ryanodine receptor)	WP1266 SIDS susceptibility pathways;WP553 Calcium regulation in cardiac cells;WP385 Myometrial relaxation and contraction pathways	http://www.wikipathways.org/instance/WP1266_r117943;http://www.wikipathways.org/instance/WP553_r117867;http://www.wikipathways.org/instance/WP385_r122794		R-MMU-2672351 Stimuli-sensing channels;R-MMU-382551 Transport of small molecules;R-MMU-397014 Muscle contraction;R-MMU-5576891 Cardiac conduction;R-MMU-5578775 Ion homeostasis;R-MMU-983712 Ion channel transport	https://reactome.org/PathwayBrowser/#/R-MMU-2672351;https://reactome.org/PathwayBrowser/#/R-MMU-382551;https://reactome.org/PathwayBrowser/#/R-MMU-397014;https://reactome.org/PathwayBrowser/#/R-MMU-5576891;https://reactome.org/PathwayBrowser/#/R-MMU-5578775;https://reactome.org/PathwayBrowser/#/R-MMU-983712	HALLMARK KRAS SIGNALING DN	http://www.gsea-msigdb.org/gsea/msigdb/mouse/geneset/HALLMARK_KRAS_SIGNALING_DN
E9Q401	2139	K	Ryanodine receptor 2 OS=Mus musculus OX=10090 GN=Ryr2 PE=1 SV=1	Ryr2	1	0.00252519	121.31	2	EEEK(1)LMIR	0.77282	4	0	10663	13488	0	12939	12612		0.842822	1.05159		1.07453	0.996094	0.9149	0.546277	plasma membrane	K04962	RYR2; ryanodine receptor 2	mmu05020 Prion disease; mmu05414 Dilated cardiomyopathy; mmu04371 Apelin signaling pathway; mmu04024 cAMP signaling pathway; mmu05412 Arrhythmogenic right ventricular cardiomyopathy; mmu04972 Pancreatic secretion; mmu04713 Circadian entrainment; mmu04921 Oxytocin signaling pathway; mmu05415 Diabetic cardiomyopathy; mmu04260 Cardiac muscle contraction; mmu04020 Calcium signaling pathway; mmu04911 …	GO:0000041 transition metal ion transport; GO:0001501 skeletal system development; GO:0001503 ossification; GO:0001508 action potential; GO:0001666 response to hypoxia; GO:0002009 morphogenesis of an epithelium; GO:0002026 regulation of the force of heart contraction; GO:0002027 regulation of heart rate; GO:0002682 regulation of immune system process; GO:0003007 heart morphogenesis; GO:0003008 sy…	GO:0005622 intracellular anatomical structure; GO:0005634 nucleus; GO:0005635 nuclear envelope; GO:0005737 cytoplasm; GO:0005783 endoplasmic reticulum; GO:0005789 endoplasmic reticulum membrane; GO:0005790 smooth endoplasmic reticulum; GO:0005886 plasma membrane; GO:0005891 voltage-gated calcium channel complex; GO:0005938 cell cortex; GO:0009898 cytoplasmic side of plasma membrane; GO:0012505 en…	GO:0000166 nucleotide binding; GO:0002020 protease binding; GO:0005215 transporter activity; GO:0005216 ion channel activity; GO:0005217 intracellular ligand-gated ion channel activity; GO:0005219 ryanodine-sensitive calcium-release channel activity; GO:0005244 voltage-gated ion channel activity; GO:0005245 voltage-gated calcium channel activity; GO:0005261 cation channel activity; GO:0005262 cal…	PF08709; PF02815	PF08709 Inositol 1,4,5-trisphosphate/ryanodine receptor; PF02815 MIR domain	T	KOG2243	Ca2+ release channel (ryanodine receptor)	WP1266 SIDS susceptibility pathways;WP553 Calcium regulation in cardiac cells;WP385 Myometrial relaxation and contraction pathways	http://www.wikipathways.org/instance/WP1266_r117943;http://www.wikipathways.org/instance/WP553_r117867;http://www.wikipathways.org/instance/WP385_r122794		R-MMU-2672351 Stimuli-sensing channels;R-MMU-382551 Transport of small molecules;R-MMU-397014 Muscle contraction;R-MMU-5576891 Cardiac conduction;R-MMU-5578775 Ion homeostasis;R-MMU-983712 Ion channel transport	https://reactome.org/PathwayBrowser/#/R-MMU-2672351;https://reactome.org/PathwayBrowser/#/R-MMU-382551;https://reactome.org/PathwayBrowser/#/R-MMU-397014;https://reactome.org/PathwayBrowser/#/R-MMU-5576891;https://reactome.org/PathwayBrowser/#/R-MMU-5578775;https://reactome.org/PathwayBrowser/#/R-MMU-983712	HALLMARK KRAS SIGNALING DN	http://www.gsea-msigdb.org/gsea/msigdb/mouse/geneset/HALLMARK_KRAS_SIGNALING_DN
E9Q5C9	509	K	Nucleolar and coiled-body phosphoprotein 1 OS=Mus musculus OX=10090 GN=Nolc1 PE=1 SV=1	Nolc1	1	0.00104309	75.474	2	AAGGAVSTPAPGK(1)K	-1.2594	2	9034.1	5597.5	0	0	0	0	1.33626	0.77137					1000	0.001	nucleus	K25818			GO:0000154 rRNA modification; GO:0000278 mitotic cell cycle; GO:0000451 rRNA 2'-O-methylation; GO:0001510 RNA methylation; GO:0001837 epithelial to mesenchymal transition; GO:0002119 nematode larval development; GO:0002164 larval development; GO:0006139 nucleobase-containing compound metabolic process; GO:0006351 transcription, DNA-templated; GO:0006355 regulation of transcription, DNA-templated;…	GO:0001650 fibrillar center; GO:0005622 intracellular anatomical structure; GO:0005634 nucleus; GO:0005654 nucleoplasm; GO:0005730 nucleolus; GO:0005732 sno(s)RNA-containing ribonucleoprotein complex; GO:0005737 cytoplasm; GO:0015030 Cajal body; GO:0016604 nuclear body; GO:0030532 small nuclear ribonucleoprotein complex; GO:0031428 box C/D RNP complex; GO:0031429 box H/ACA snoRNP complex; GO:0031…	GO:0001042 RNA polymerase I core binding; GO:0003676 nucleic acid binding; GO:0003700 DNA-binding transcription factor activity; GO:0003723 RNA binding; GO:0005048 signal sequence binding; GO:0005488 binding; GO:0005515 protein binding; GO:0008134 transcription factor binding; GO:0008139 nuclear localization sequence binding; GO:0019899 enzyme binding; GO:0019904 protein domain specific binding; …	PF05022	PF05022 SRP40, C-terminal domain	Y	KOG2992	Nucleolar GTPase/ATPase p130						HALLMARK G2M CHECKPOINT;HALLMARK UNFOLDED PROTEIN RESPONSE;HALLMARK E2F TARGETS;HALLMARK MYC TARGETS V1;HALLMARK MYC TARGETS V2	http://www.gsea-msigdb.org/gsea/msigdb/mouse/geneset/HALLMARK_G2M_CHECKPOINT;http://www.gsea-msigdb.org/gsea/msigdb/mouse/geneset/HALLMARK_UNFOLDED_PROTEIN_RESPONSE;http://www.gsea-msigdb.org/gsea/msigdb/mouse/geneset/HALLMARK_E2F_TARGETS;http://www.gsea-msigdb.org/gsea/msigdb/mouse/geneset/HALLMARK_MYC_TARGETS_V1;http://www.gsea-msigdb.org/gsea/msigdb/mouse/geneset/HALLMARK_MYC_TARGETS_V2
E9Q6J5	471	K	Biorientation of chromosomes in cell division protein 1-like 1 OS=Mus musculus OX=10090 GN=Bod1l PE=1 SV=1	Bod1l	1	0.00139584	57.888	3	HAYVHK(1)PYLYSK	0.52071	2	0	4787.1	0	0	0	4640.5									nucleus				GO:0003008 system process; GO:0006139 nucleobase-containing compound metabolic process; GO:0006259 DNA metabolic process; GO:0006260 DNA replication; GO:0006261 DNA-dependent DNA replication; GO:0006725 cellular aromatic compound metabolic process; GO:0006807 nitrogen compound metabolic process; GO:0006950 response to stress; GO:0006974 cellular response to DNA damage stimulus; GO:0007275 multice…	GO:0005622 intracellular anatomical structure; GO:0005634 nucleus; GO:0005654 nucleoplasm; GO:0031974 membrane-enclosed lumen; GO:0031981 nuclear lumen; GO:0043226 organelle; GO:0043227 membrane-bounded organelle; GO:0043229 intracellular organelle; GO:0043231 intracellular membrane-bounded organelle; GO:0043233 organelle lumen; GO:0070013 intracellular organelle lumen;
F6SEU4	710	K	Ras/Rap GTPase-activating protein SynGAP OS=Mus musculus OX=10090 GN=Syngap1 PE=1 SV=2	Syngap1	1	1.69375e-05	123.5	2	EALLK(1)LGPLPR	-0.83504	6	189990	140580	139110	122540	121470	131840	1.40982	1.02095	0.935548	0.892138	0.840832	0.924807	1.26659	0.158606	nucleus	K17631	SYNGAP; Ras/Rap GTPase-activating protein SynGAP	mmu04014 Ras signaling pathway	GO:0000122 negative regulation of transcription by RNA polymerase II; GO:0000165 MAPK cascade; GO:0000902 cell morphogenesis; GO:0001558 regulation of cell growth; GO:0001932 regulation of protein phosphorylation; GO:0001933 negative regulation of protein phosphorylation; GO:0001934 positive regulation of protein phosphorylation; GO:0002237 response to molecule of bacterial origin; GO:0002682 reg…	GO:0005622 intracellular anatomical structure; GO:0005737 cytoplasm; GO:0005829 cytosol; GO:0005886 plasma membrane; GO:0009898 cytoplasmic side of plasma membrane; GO:0014069 postsynaptic density; GO:0016020 membrane; GO:0030139 endocytic vesicle; GO:0030424 axon; GO:0030425 dendrite; GO:0031224 intrinsic component of membrane; GO:0031226 intrinsic component of plasma membrane; GO:0031235 intrin…	GO:0005096 GTPase activator activity; GO:0005102 signaling receptor binding; GO:0005123 death receptor binding; GO:0005126 cytokine receptor binding; GO:0005172 vascular endothelial growth factor receptor binding; GO:0005488 binding; GO:0005515 protein binding; GO:0005543 phospholipid binding; GO:0008047 enzyme activator activity; GO:0008289 lipid binding; GO:0017124 SH3 domain binding; GO:001989…	PF00168	PF00168 C2 domain	R	KOG3508	GTPase-activating protein				R-MMU-162582 Signal Transduction;R-MMU-5658442 Regulation of RAS by GAPs;R-MMU-5673001 RAF/MAP kinase cascade;R-MMU-5683057 MAPK family signaling cascades;R-MMU-5684996 MAPK1/MAPK3 signaling	https://reactome.org/PathwayBrowser/#/R-MMU-162582;https://reactome.org/PathwayBrowser/#/R-MMU-5658442;https://reactome.org/PathwayBrowser/#/R-MMU-5673001;https://reactome.org/PathwayBrowser/#/R-MMU-5683057;https://reactome.org/PathwayBrowser/#/R-MMU-5684996
F6SEU4	504	K	Ras/Rap GTPase-activating protein SynGAP OS=Mus musculus OX=10090 GN=Syngap1 PE=1 SV=2	Syngap1	1	0.00682231	56.091	2	LIGQK(1)YLK	-1.457	4	0	14059	15117	10773	11114	0		1.12711	1.12229	0.86581	0.849262		1.31155	0.0171046	nucleus	K17631	SYNGAP; Ras/Rap GTPase-activating protein SynGAP	mmu04014 Ras signaling pathway	GO:0000122 negative regulation of transcription by RNA polymerase II; GO:0000165 MAPK cascade; GO:0000902 cell morphogenesis; GO:0001558 regulation of cell growth; GO:0001932 regulation of protein phosphorylation; GO:0001933 negative regulation of protein phosphorylation; GO:0001934 positive regulation of protein phosphorylation; GO:0002237 response to molecule of bacterial origin; GO:0002682 reg…	GO:0005622 intracellular anatomical structure; GO:0005737 cytoplasm; GO:0005829 cytosol; GO:0005886 plasma membrane; GO:0009898 cytoplasmic side of plasma membrane; GO:0014069 postsynaptic density; GO:0016020 membrane; GO:0030139 endocytic vesicle; GO:0030424 axon; GO:0030425 dendrite; GO:0031224 intrinsic component of membrane; GO:0031226 intrinsic component of plasma membrane; GO:0031235 intrin…	GO:0005096 GTPase activator activity; GO:0005102 signaling receptor binding; GO:0005123 death receptor binding; GO:0005126 cytokine receptor binding; GO:0005172 vascular endothelial growth factor receptor binding; GO:0005488 binding; GO:0005515 protein binding; GO:0005543 phospholipid binding; GO:0008047 enzyme activator activity; GO:0008289 lipid binding; GO:0017124 SH3 domain binding; GO:001989…	PF00168	PF00168 C2 domain	R	KOG3508	GTPase-activating protein				R-MMU-162582 Signal Transduction;R-MMU-5658442 Regulation of RAS by GAPs;R-MMU-5673001 RAF/MAP kinase cascade;R-MMU-5683057 MAPK family signaling cascades;R-MMU-5684996 MAPK1/MAPK3 signaling	https://reactome.org/PathwayBrowser/#/R-MMU-162582;https://reactome.org/PathwayBrowser/#/R-MMU-5658442;https://reactome.org/PathwayBrowser/#/R-MMU-5673001;https://reactome.org/PathwayBrowser/#/R-MMU-5683057;https://reactome.org/PathwayBrowser/#/R-MMU-5684996
F6ZDS4	797	K	Nucleoprotein TPR OS=Mus musculus OX=10090 GN=Tpr PE=1 SV=1	Tpr	1	0.00140728	74.849	2	ISTQLDFASK(1)R	-1.091	5	10303	9852.5	9615.2	0	9340.2	10760	1.06883	1.02686	0.921236		0.901586	1.0974	1.00615	0.928967	nucleus	K09291	TPR; nucleoprotein TPR	mmu03013 Nucleocytoplasmic transport; mmu05014 Amyotrophic lateral sclerosis; mmu05216 Thyroid cancer; mmu05200 Pathways in cancer	GO:0000003 reproduction; GO:0000022 mitotic spindle elongation; GO:0000070 mitotic sister chromatid segregation; GO:0000075 cell cycle checkpoint signaling; GO:0000122 negative regulation of transcription by RNA polymerase II; GO:0000226 microtubule cytoskeleton organization; GO:0000278 mitotic cell cycle; GO:0000280 nuclear division; GO:0000819 sister chromatid segregation; GO:0001672 regulation…	GO:0000228 nuclear chromosome; GO:0000775 chromosome, centromeric region; GO:0000776 kinetochore; GO:0000785 chromatin; GO:0000791 euchromatin; GO:0005622 intracellular anatomical structure; GO:0005634 nucleus; GO:0005635 nuclear envelope; GO:0005643 nuclear pore; GO:0005652 nuclear lamina; GO:0005654 nucleoplasm; GO:0005694 chromosome; GO:0005730 nucleolus; GO:0005737 cytoplasm; GO:0005819 spind…	GO:0003676 nucleic acid binding; GO:0003677 DNA binding; GO:0003682 chromatin binding; GO:0003723 RNA binding; GO:0003729 mRNA binding; GO:0005198 structural molecule activity; GO:0005488 binding; GO:0005515 protein binding; GO:0008092 cytoskeletal protein binding; GO:0015631 tubulin binding; GO:0017056 structural constituent of nuclear pore; GO:0019899 enzyme binding; GO:0019900 kinase binding; …			S	KOG4674	Uncharacterized conserved coiled-coil protein				R-MMU-1430728 Metabolism;R-MMU-159227 Transport of the SLBP independent Mature mRNA;R-MMU-159230 Transport of the SLBP Dependant Mature mRNA;R-MMU-159231 Transport of Mature mRNA Derived from an Intronless Transcript;R-MMU-159234 Transport of Mature mRNAs Derived from Intronless Transcripts;R-MMU-159236 Transport of Mature mRNA derived from an Intron-Containing Transcript;R-MMU-1640170 Cell Cycle…	https://reactome.org/PathwayBrowser/#/R-MMU-1430728;https://reactome.org/PathwayBrowser/#/R-MMU-159227;https://reactome.org/PathwayBrowser/#/R-MMU-159230;https://reactome.org/PathwayBrowser/#/R-MMU-159231;https://reactome.org/PathwayBrowser/#/R-MMU-159234;https://reactome.org/PathwayBrowser/#/R-MMU-159236;https://reactome.org/PathwayBrowser/#/R-MMU-1640170;https://reactome.org/PathwayBrowser/#/R-…
F6ZDS4	822	K	Nucleoprotein TPR OS=Mus musculus OX=10090 GN=Tpr PE=1 SV=1	Tpr	1	2.95582e-05	140.05	2	NQK(1)LTATTQK	-0.37021	6	203850	171790	162700	157690	165440	157510	1.24199	1.05154	0.91551	0.925303	0.937896	0.943461	1.14337	0.226331	nucleus	K09291	TPR; nucleoprotein TPR	mmu03013 Nucleocytoplasmic transport; mmu05014 Amyotrophic lateral sclerosis; mmu05216 Thyroid cancer; mmu05200 Pathways in cancer	GO:0000003 reproduction; GO:0000022 mitotic spindle elongation; GO:0000070 mitotic sister chromatid segregation; GO:0000075 cell cycle checkpoint signaling; GO:0000122 negative regulation of transcription by RNA polymerase II; GO:0000226 microtubule cytoskeleton organization; GO:0000278 mitotic cell cycle; GO:0000280 nuclear division; GO:0000819 sister chromatid segregation; GO:0001672 regulation…	GO:0000228 nuclear chromosome; GO:0000775 chromosome, centromeric region; GO:0000776 kinetochore; GO:0000785 chromatin; GO:0000791 euchromatin; GO:0005622 intracellular anatomical structure; GO:0005634 nucleus; GO:0005635 nuclear envelope; GO:0005643 nuclear pore; GO:0005652 nuclear lamina; GO:0005654 nucleoplasm; GO:0005694 chromosome; GO:0005730 nucleolus; GO:0005737 cytoplasm; GO:0005819 spind…	GO:0003676 nucleic acid binding; GO:0003677 DNA binding; GO:0003682 chromatin binding; GO:0003723 RNA binding; GO:0003729 mRNA binding; GO:0005198 structural molecule activity; GO:0005488 binding; GO:0005515 protein binding; GO:0008092 cytoskeletal protein binding; GO:0015631 tubulin binding; GO:0017056 structural constituent of nuclear pore; GO:0019899 enzyme binding; GO:0019900 kinase binding; …			S	KOG4674	Uncharacterized conserved coiled-coil protein				R-MMU-1430728 Metabolism;R-MMU-159227 Transport of the SLBP independent Mature mRNA;R-MMU-159230 Transport of the SLBP Dependant Mature mRNA;R-MMU-159231 Transport of Mature mRNA Derived from an Intronless Transcript;R-MMU-159234 Transport of Mature mRNAs Derived from Intronless Transcripts;R-MMU-159236 Transport of Mature mRNA derived from an Intron-Containing Transcript;R-MMU-1640170 Cell Cycle…	https://reactome.org/PathwayBrowser/#/R-MMU-1430728;https://reactome.org/PathwayBrowser/#/R-MMU-159227;https://reactome.org/PathwayBrowser/#/R-MMU-159230;https://reactome.org/PathwayBrowser/#/R-MMU-159231;https://reactome.org/PathwayBrowser/#/R-MMU-159234;https://reactome.org/PathwayBrowser/#/R-MMU-159236;https://reactome.org/PathwayBrowser/#/R-MMU-1640170;https://reactome.org/PathwayBrowser/#/R-…
F6ZDS4	787	K	Nucleoprotein TPR OS=Mus musculus OX=10090 GN=Tpr PE=1 SV=1	Tpr	1	0.000117772	91.993	2	SQNTK(1)ISTQLDFASK	0.36679	6	37374	35724	38034	21035	21173	24564	1.30424	1.25248	1.22582	0.706972	0.687506	0.842743	1.69073	0.00133486	nucleus	K09291	TPR; nucleoprotein TPR	mmu03013 Nucleocytoplasmic transport; mmu05014 Amyotrophic lateral sclerosis; mmu05216 Thyroid cancer; mmu05200 Pathways in cancer	GO:0000003 reproduction; GO:0000022 mitotic spindle elongation; GO:0000070 mitotic sister chromatid segregation; GO:0000075 cell cycle checkpoint signaling; GO:0000122 negative regulation of transcription by RNA polymerase II; GO:0000226 microtubule cytoskeleton organization; GO:0000278 mitotic cell cycle; GO:0000280 nuclear division; GO:0000819 sister chromatid segregation; GO:0001672 regulation…	GO:0000228 nuclear chromosome; GO:0000775 chromosome, centromeric region; GO:0000776 kinetochore; GO:0000785 chromatin; GO:0000791 euchromatin; GO:0005622 intracellular anatomical structure; GO:0005634 nucleus; GO:0005635 nuclear envelope; GO:0005643 nuclear pore; GO:0005652 nuclear lamina; GO:0005654 nucleoplasm; GO:0005694 chromosome; GO:0005730 nucleolus; GO:0005737 cytoplasm; GO:0005819 spind…	GO:0003676 nucleic acid binding; GO:0003677 DNA binding; GO:0003682 chromatin binding; GO:0003723 RNA binding; GO:0003729 mRNA binding; GO:0005198 structural molecule activity; GO:0005488 binding; GO:0005515 protein binding; GO:0008092 cytoskeletal protein binding; GO:0015631 tubulin binding; GO:0017056 structural constituent of nuclear pore; GO:0019899 enzyme binding; GO:0019900 kinase binding; …			S	KOG4674	Uncharacterized conserved coiled-coil protein				R-MMU-1430728 Metabolism;R-MMU-159227 Transport of the SLBP independent Mature mRNA;R-MMU-159230 Transport of the SLBP Dependant Mature mRNA;R-MMU-159231 Transport of Mature mRNA Derived from an Intronless Transcript;R-MMU-159234 Transport of Mature mRNAs Derived from Intronless Transcripts;R-MMU-159236 Transport of Mature mRNA derived from an Intron-Containing Transcript;R-MMU-1640170 Cell Cycle…	https://reactome.org/PathwayBrowser/#/R-MMU-1430728;https://reactome.org/PathwayBrowser/#/R-MMU-159227;https://reactome.org/PathwayBrowser/#/R-MMU-159230;https://reactome.org/PathwayBrowser/#/R-MMU-159231;https://reactome.org/PathwayBrowser/#/R-MMU-159234;https://reactome.org/PathwayBrowser/#/R-MMU-159236;https://reactome.org/PathwayBrowser/#/R-MMU-1640170;https://reactome.org/PathwayBrowser/#/R-…
F8VPU2	265	K	FERM, ARHGEF and pleckstrin domain-containing protein 1 OS=Mus musculus OX=10090 GN=Farp1 PE=1 SV=1	Farp1	1	0.00093089	69.716	2	INAFNWAK(1)VR	2.755	4	8026	8997	7063.9	0	0	7067.2	1.10067	1.21509	0.934953			0.845524	1.28153		nucleus	K17477			GO:0000902 cell morphogenesis; GO:0000904 cell morphogenesis involved in differentiation; GO:0001941 postsynaptic membrane organization; GO:0002376 immune system process; GO:0002520 immune system development; GO:0002521 leukocyte differentiation; GO:0002573 myeloid leukocyte differentiation; GO:0006996 organelle organization; GO:0007010 cytoskeleton organization; GO:0007154 cell communication; GO…	GO:0005622 intracellular anatomical structure; GO:0005737 cytoplasm; GO:0005829 cytosol; GO:0005856 cytoskeleton; GO:0005886 plasma membrane; GO:0009898 cytoplasmic side of plasma membrane; GO:0016020 membrane; GO:0019897 extrinsic component of plasma membrane; GO:0019898 extrinsic component of membrane; GO:0030425 dendrite; GO:0031234 extrinsic component of cytoplasmic side of plasma membrane; G…	GO:0005085 guanyl-nucleotide exchange factor activity; GO:0005102 signaling receptor binding; GO:0005488 binding; GO:0005515 protein binding; GO:0019899 enzyme binding; GO:0031267 small GTPase binding; GO:0050811 GABA receptor binding; GO:0051020 GTPase binding; GO:0098772 molecular function regulator;	PF09379; PF00373; PF09380; PF00621; PF00169	PF09379 FERM N-terminal domain ; PF00373 FERM central domain; PF09380 FERM C-terminal PH-like domain; PF00621 RhoGEF domain; PF00169 PH domain	T	KOG3531	Rho guanine nucleotide exchange factor CDEP				R-MMU-162582 Signal Transduction;R-MMU-194315 Signaling by Rho GTPases;R-MMU-8980692 RHOA GTPase cycle;R-MMU-9012999 RHO GTPase cycle;R-MMU-9013148 CDC42 GTPase cycle;R-MMU-9013149 RAC1 GTPase cycle;R-MMU-9035034 RHOF GTPase cycle;R-MMU-9716542 Signaling by Rho GTPases, Miro GTPases and RHOBTB3	https://reactome.org/PathwayBrowser/#/R-MMU-162582;https://reactome.org/PathwayBrowser/#/R-MMU-194315;https://reactome.org/PathwayBrowser/#/R-MMU-8980692;https://reactome.org/PathwayBrowser/#/R-MMU-9012999;https://reactome.org/PathwayBrowser/#/R-MMU-9013148;https://reactome.org/PathwayBrowser/#/R-MMU-9013149;https://reactome.org/PathwayBrowser/#/R-MMU-9035034;https://reactome.org/PathwayBrowser/#…	HALLMARK MITOTIC SPINDLE;HALLMARK ESTROGEN RESPONSE EARLY;HALLMARK ESTROGEN RESPONSE LATE	http://www.gsea-msigdb.org/gsea/msigdb/mouse/geneset/HALLMARK_MITOTIC_SPINDLE;http://www.gsea-msigdb.org/gsea/msigdb/mouse/geneset/HALLMARK_ESTROGEN_RESPONSE_EARLY;http://www.gsea-msigdb.org/gsea/msigdb/mouse/geneset/HALLMARK_ESTROGEN_RESPONSE_LATE
F8VPU2	771	K	FERM, ARHGEF and pleckstrin domain-containing protein 1 OS=Mus musculus OX=10090 GN=Farp1 PE=1 SV=1	Farp1	1	0.0125032	70.389	2	LGSLSK(1)LSGK	0.055937	2	7463.9	0	4973.7	0	0	0	1.28195		0.824468				1000	0.001	nucleus	K17477			GO:0000902 cell morphogenesis; GO:0000904 cell morphogenesis involved in differentiation; GO:0001941 postsynaptic membrane organization; GO:0002376 immune system process; GO:0002520 immune system development; GO:0002521 leukocyte differentiation; GO:0002573 myeloid leukocyte differentiation; GO:0006996 organelle organization; GO:0007010 cytoskeleton organization; GO:0007154 cell communication; GO…	GO:0005622 intracellular anatomical structure; GO:0005737 cytoplasm; GO:0005829 cytosol; GO:0005856 cytoskeleton; GO:0005886 plasma membrane; GO:0009898 cytoplasmic side of plasma membrane; GO:0016020 membrane; GO:0019897 extrinsic component of plasma membrane; GO:0019898 extrinsic component of membrane; GO:0030425 dendrite; GO:0031234 extrinsic component of cytoplasmic side of plasma membrane; G…	GO:0005085 guanyl-nucleotide exchange factor activity; GO:0005102 signaling receptor binding; GO:0005488 binding; GO:0005515 protein binding; GO:0019899 enzyme binding; GO:0031267 small GTPase binding; GO:0050811 GABA receptor binding; GO:0051020 GTPase binding; GO:0098772 molecular function regulator;	PF09379; PF00373; PF09380; PF00621; PF00169	PF09379 FERM N-terminal domain ; PF00373 FERM central domain; PF09380 FERM C-terminal PH-like domain; PF00621 RhoGEF domain; PF00169 PH domain	T	KOG3531	Rho guanine nucleotide exchange factor CDEP				R-MMU-162582 Signal Transduction;R-MMU-194315 Signaling by Rho GTPases;R-MMU-8980692 RHOA GTPase cycle;R-MMU-9012999 RHO GTPase cycle;R-MMU-9013148 CDC42 GTPase cycle;R-MMU-9013149 RAC1 GTPase cycle;R-MMU-9035034 RHOF GTPase cycle;R-MMU-9716542 Signaling by Rho GTPases, Miro GTPases and RHOBTB3	https://reactome.org/PathwayBrowser/#/R-MMU-162582;https://reactome.org/PathwayBrowser/#/R-MMU-194315;https://reactome.org/PathwayBrowser/#/R-MMU-8980692;https://reactome.org/PathwayBrowser/#/R-MMU-9012999;https://reactome.org/PathwayBrowser/#/R-MMU-9013148;https://reactome.org/PathwayBrowser/#/R-MMU-9013149;https://reactome.org/PathwayBrowser/#/R-MMU-9035034;https://reactome.org/PathwayBrowser/#…	HALLMARK MITOTIC SPINDLE;HALLMARK ESTROGEN RESPONSE EARLY;HALLMARK ESTROGEN RESPONSE LATE	http://www.gsea-msigdb.org/gsea/msigdb/mouse/geneset/HALLMARK_MITOTIC_SPINDLE;http://www.gsea-msigdb.org/gsea/msigdb/mouse/geneset/HALLMARK_ESTROGEN_RESPONSE_EARLY;http://www.gsea-msigdb.org/gsea/msigdb/mouse/geneset/HALLMARK_ESTROGEN_RESPONSE_LATE
G5E829	613	K	Plasma membrane calcium-transporting ATPase 1 OS=Mus musculus OX=10090 GN=Atp2b1 PE=1 SV=1	Atp2b1	1	0.00187427	51.531	2	CFK(1)ILSANGEAK	2.7921	2	12522	0	0	6465.3	0	0	1.40431			0.705986			1.98914		plasma membrane	K05850	ATP2B; P-type Ca2+ transporter type 2B [EC:7.2.2.10]	mmu04961 Endocrine and other factor-regulated calcium reabsorption; mmu04024 cAMP signaling pathway; mmu04972 Pancreatic secretion; mmu04020 Calcium signaling pathway; mmu04261 Adrenergic signaling in cardiomyocytes; mmu04022 cGMP-PKG signaling pathway; mmu04970 Salivary secretion; mmu04978 Mineral absorption; mmu04925 Aldosterone synthesis and secretion	GO:0000820 regulation of glutamine family amino acid metabolic process; GO:0000821 regulation of arginine metabolic process; GO:0000902 cell morphogenesis; GO:0000904 cell morphogenesis involved in differentiation; GO:0001101 response to acid chemical; GO:0001505 regulation of neurotransmitter levels; GO:0001654 eye development; GO:0001932 regulation of protein phosphorylation; GO:0001934 positiv…	GO:0005622 intracellular anatomical structure; GO:0005634 nucleus; GO:0005737 cytoplasm; GO:0005783 endoplasmic reticulum; GO:0005886 plasma membrane; GO:0005887 integral component of plasma membrane; GO:0005929 cilium; GO:0009898 cytoplasmic side of plasma membrane; GO:0012505 endomembrane system; GO:0014069 postsynaptic density; GO:0016020 membrane; GO:0016021 integral component of membrane; GO…	GO:0000166 nucleotide binding; GO:0003824 catalytic activity; GO:0004857 enzyme inhibitor activity; GO:0005102 signaling receptor binding; GO:0005215 transporter activity; GO:0005388 P-type calcium transporter activity; GO:0005488 binding; GO:0005509 calcium ion binding; GO:0005515 protein binding; GO:0005516 calmodulin binding; GO:0005524 ATP binding; GO:0008022 protein C-terminus binding; GO:00…	PF00690; PF00702	PF00690 Cation transporter/ATPase, N-terminus; PF00702 haloacid dehalogenase-like hydrolase	P	KOG0204	Calcium transporting ATPase	WP1983 Splicing factor NOVA regulated synaptic proteins;WP553 Calcium regulation in cardiac cells	http://www.wikipathways.org/instance/WP1983_r123566;http://www.wikipathways.org/instance/WP553_r117867		R-MMU-109582 Hemostasis;R-MMU-382551 Transport of small molecules;R-MMU-397014 Muscle contraction;R-MMU-418346 Platelet homeostasis;R-MMU-418359 Reduction of cytosolic Ca++ levels;R-MMU-418360 Platelet calcium homeostasis;R-MMU-5576891 Cardiac conduction;R-MMU-5578775 Ion homeostasis;R-MMU-936837 Ion transport by P-type ATPases;R-MMU-983712 Ion channel transport	https://reactome.org/PathwayBrowser/#/R-MMU-109582;https://reactome.org/PathwayBrowser/#/R-MMU-382551;https://reactome.org/PathwayBrowser/#/R-MMU-397014;https://reactome.org/PathwayBrowser/#/R-MMU-418346;https://reactome.org/PathwayBrowser/#/R-MMU-418359;https://reactome.org/PathwayBrowser/#/R-MMU-418360;https://reactome.org/PathwayBrowser/#/R-MMU-5576891;https://reactome.org/PathwayBrowser/#/R-M…	HALLMARK TNFA SIGNALING VIA NFKB;HALLMARK INFLAMMATORY RESPONSE;HALLMARK UV RESPONSE DN	http://www.gsea-msigdb.org/gsea/msigdb/mouse/geneset/HALLMARK_TNFA_SIGNALING_VIA_NFKB;http://www.gsea-msigdb.org/gsea/msigdb/mouse/geneset/HALLMARK_INFLAMMATORY_RESPONSE;http://www.gsea-msigdb.org/gsea/msigdb/mouse/geneset/HALLMARK_UV_RESPONSE_DN
G5E829	609	K	Plasma membrane calcium-transporting ATPase 1 OS=Mus musculus OX=10090 GN=Atp2b1 PE=1 SV=1	Atp2b1	1	0.00376518	67.464	2	GASEIILK(1)K	0.72138	6	54624	50409	39500	47636	41380	43033	1.26163	1.13549	0.809609	1.07128	0.867775	0.897434	1.13053	0.50178	plasma membrane	K05850	ATP2B; P-type Ca2+ transporter type 2B [EC:7.2.2.10]	mmu04961 Endocrine and other factor-regulated calcium reabsorption; mmu04024 cAMP signaling pathway; mmu04972 Pancreatic secretion; mmu04020 Calcium signaling pathway; mmu04261 Adrenergic signaling in cardiomyocytes; mmu04022 cGMP-PKG signaling pathway; mmu04970 Salivary secretion; mmu04978 Mineral absorption; mmu04925 Aldosterone synthesis and secretion	GO:0000820 regulation of glutamine family amino acid metabolic process; GO:0000821 regulation of arginine metabolic process; GO:0000902 cell morphogenesis; GO:0000904 cell morphogenesis involved in differentiation; GO:0001101 response to acid chemical; GO:0001505 regulation of neurotransmitter levels; GO:0001654 eye development; GO:0001932 regulation of protein phosphorylation; GO:0001934 positiv…	GO:0005622 intracellular anatomical structure; GO:0005634 nucleus; GO:0005737 cytoplasm; GO:0005783 endoplasmic reticulum; GO:0005886 plasma membrane; GO:0005887 integral component of plasma membrane; GO:0005929 cilium; GO:0009898 cytoplasmic side of plasma membrane; GO:0012505 endomembrane system; GO:0014069 postsynaptic density; GO:0016020 membrane; GO:0016021 integral component of membrane; GO…	GO:0000166 nucleotide binding; GO:0003824 catalytic activity; GO:0004857 enzyme inhibitor activity; GO:0005102 signaling receptor binding; GO:0005215 transporter activity; GO:0005388 P-type calcium transporter activity; GO:0005488 binding; GO:0005509 calcium ion binding; GO:0005515 protein binding; GO:0005516 calmodulin binding; GO:0005524 ATP binding; GO:0008022 protein C-terminus binding; GO:00…	PF00690; PF00702	PF00690 Cation transporter/ATPase, N-terminus; PF00702 haloacid dehalogenase-like hydrolase	P	KOG0204	Calcium transporting ATPase	WP1983 Splicing factor NOVA regulated synaptic proteins;WP553 Calcium regulation in cardiac cells	http://www.wikipathways.org/instance/WP1983_r123566;http://www.wikipathways.org/instance/WP553_r117867		R-MMU-109582 Hemostasis;R-MMU-382551 Transport of small molecules;R-MMU-397014 Muscle contraction;R-MMU-418346 Platelet homeostasis;R-MMU-418359 Reduction of cytosolic Ca++ levels;R-MMU-418360 Platelet calcium homeostasis;R-MMU-5576891 Cardiac conduction;R-MMU-5578775 Ion homeostasis;R-MMU-936837 Ion transport by P-type ATPases;R-MMU-983712 Ion channel transport	https://reactome.org/PathwayBrowser/#/R-MMU-109582;https://reactome.org/PathwayBrowser/#/R-MMU-382551;https://reactome.org/PathwayBrowser/#/R-MMU-397014;https://reactome.org/PathwayBrowser/#/R-MMU-418346;https://reactome.org/PathwayBrowser/#/R-MMU-418359;https://reactome.org/PathwayBrowser/#/R-MMU-418360;https://reactome.org/PathwayBrowser/#/R-MMU-5576891;https://reactome.org/PathwayBrowser/#/R-M…	HALLMARK TNFA SIGNALING VIA NFKB;HALLMARK INFLAMMATORY RESPONSE;HALLMARK UV RESPONSE DN	http://www.gsea-msigdb.org/gsea/msigdb/mouse/geneset/HALLMARK_TNFA_SIGNALING_VIA_NFKB;http://www.gsea-msigdb.org/gsea/msigdb/mouse/geneset/HALLMARK_INFLAMMATORY_RESPONSE;http://www.gsea-msigdb.org/gsea/msigdb/mouse/geneset/HALLMARK_UV_RESPONSE_DN
G5E829	193	K	Plasma membrane calcium-transporting ATPase 1 OS=Mus musculus OX=10090 GN=Atp2b1 PE=1 SV=1	Atp2b1	1	1.66584e-05	103.69	2	IEQEQK(1)FTVIR	0.35459	4	13761	12889	12361	9806.7	0	0	1.20048	1.0966	0.956945	0.833003			1.30213		plasma membrane	K05850	ATP2B; P-type Ca2+ transporter type 2B [EC:7.2.2.10]	mmu04961 Endocrine and other factor-regulated calcium reabsorption; mmu04024 cAMP signaling pathway; mmu04972 Pancreatic secretion; mmu04020 Calcium signaling pathway; mmu04261 Adrenergic signaling in cardiomyocytes; mmu04022 cGMP-PKG signaling pathway; mmu04970 Salivary secretion; mmu04978 Mineral absorption; mmu04925 Aldosterone synthesis and secretion	GO:0000820 regulation of glutamine family amino acid metabolic process; GO:0000821 regulation of arginine metabolic process; GO:0000902 cell morphogenesis; GO:0000904 cell morphogenesis involved in differentiation; GO:0001101 response to acid chemical; GO:0001505 regulation of neurotransmitter levels; GO:0001654 eye development; GO:0001932 regulation of protein phosphorylation; GO:0001934 positiv…	GO:0005622 intracellular anatomical structure; GO:0005634 nucleus; GO:0005737 cytoplasm; GO:0005783 endoplasmic reticulum; GO:0005886 plasma membrane; GO:0005887 integral component of plasma membrane; GO:0005929 cilium; GO:0009898 cytoplasmic side of plasma membrane; GO:0012505 endomembrane system; GO:0014069 postsynaptic density; GO:0016020 membrane; GO:0016021 integral component of membrane; GO…	GO:0000166 nucleotide binding; GO:0003824 catalytic activity; GO:0004857 enzyme inhibitor activity; GO:0005102 signaling receptor binding; GO:0005215 transporter activity; GO:0005388 P-type calcium transporter activity; GO:0005488 binding; GO:0005509 calcium ion binding; GO:0005515 protein binding; GO:0005516 calmodulin binding; GO:0005524 ATP binding; GO:0008022 protein C-terminus binding; GO:00…	PF00690; PF00702	PF00690 Cation transporter/ATPase, N-terminus; PF00702 haloacid dehalogenase-like hydrolase	P	KOG0204	Calcium transporting ATPase	WP1983 Splicing factor NOVA regulated synaptic proteins;WP553 Calcium regulation in cardiac cells	http://www.wikipathways.org/instance/WP1983_r123566;http://www.wikipathways.org/instance/WP553_r117867		R-MMU-109582 Hemostasis;R-MMU-382551 Transport of small molecules;R-MMU-397014 Muscle contraction;R-MMU-418346 Platelet homeostasis;R-MMU-418359 Reduction of cytosolic Ca++ levels;R-MMU-418360 Platelet calcium homeostasis;R-MMU-5576891 Cardiac conduction;R-MMU-5578775 Ion homeostasis;R-MMU-936837 Ion transport by P-type ATPases;R-MMU-983712 Ion channel transport	https://reactome.org/PathwayBrowser/#/R-MMU-109582;https://reactome.org/PathwayBrowser/#/R-MMU-382551;https://reactome.org/PathwayBrowser/#/R-MMU-397014;https://reactome.org/PathwayBrowser/#/R-MMU-418346;https://reactome.org/PathwayBrowser/#/R-MMU-418359;https://reactome.org/PathwayBrowser/#/R-MMU-418360;https://reactome.org/PathwayBrowser/#/R-MMU-5576891;https://reactome.org/PathwayBrowser/#/R-M…	HALLMARK TNFA SIGNALING VIA NFKB;HALLMARK INFLAMMATORY RESPONSE;HALLMARK UV RESPONSE DN	http://www.gsea-msigdb.org/gsea/msigdb/mouse/geneset/HALLMARK_TNFA_SIGNALING_VIA_NFKB;http://www.gsea-msigdb.org/gsea/msigdb/mouse/geneset/HALLMARK_INFLAMMATORY_RESPONSE;http://www.gsea-msigdb.org/gsea/msigdb/mouse/geneset/HALLMARK_UV_RESPONSE_DN
Q9R0K7	347	K	Plasma membrane calcium-transporting ATPase 2 OS=Mus musculus OX=10090 GN=Atp2b2 PE=1 SV=2	Atp2b2	1	0.00111211	69.915	2	LTK(1)LAVQIGK	1.234	3	6233.9	0	4630.4	3206.9	0	0	1.31006		0.982785	0.707649			1.62004		plasma membrane	K05850	ATP2B; P-type Ca2+ transporter type 2B [EC:7.2.2.10]	mmu04961 Endocrine and other factor-regulated calcium reabsorption; mmu04024 cAMP signaling pathway; mmu04972 Pancreatic secretion; mmu04020 Calcium signaling pathway; mmu04261 Adrenergic signaling in cardiomyocytes; mmu04022 cGMP-PKG signaling pathway; mmu04970 Salivary secretion; mmu04978 Mineral absorption; mmu04925 Aldosterone synthesis and secretion	GO:0000820 regulation of glutamine family amino acid metabolic process; GO:0000821 regulation of arginine metabolic process; GO:0000902 cell morphogenesis; GO:0000904 cell morphogenesis involved in differentiation; GO:0001101 response to acid chemical; GO:0001505 regulation of neurotransmitter levels; GO:0001654 eye development; GO:0001932 regulation of protein phosphorylation; GO:0001934 positiv…	GO:0005622 intracellular anatomical structure; GO:0005634 nucleus; GO:0005737 cytoplasm; GO:0005783 endoplasmic reticulum; GO:0005886 plasma membrane; GO:0005887 integral component of plasma membrane; GO:0005929 cilium; GO:0009898 cytoplasmic side of plasma membrane; GO:0012505 endomembrane system; GO:0014069 postsynaptic density; GO:0016020 membrane; GO:0016021 integral component of membrane; GO…	GO:0000166 nucleotide binding; GO:0003824 catalytic activity; GO:0004857 enzyme inhibitor activity; GO:0005102 signaling receptor binding; GO:0005215 transporter activity; GO:0005388 P-type calcium transporter activity; GO:0005488 binding; GO:0005509 calcium ion binding; GO:0005515 protein binding; GO:0005516 calmodulin binding; GO:0005524 ATP binding; GO:0008022 protein C-terminus binding; GO:00…	PF00690; PF08282	PF00690 Cation transporter/ATPase, N-terminus; PF08282 haloacid dehalogenase-like hydrolase	P	KOG0204	Calcium transporting ATPase	WP553 Calcium regulation in cardiac cells	http://www.wikipathways.org/instance/WP553_r117867		R-MMU-109582 Hemostasis;R-MMU-382551 Transport of small molecules;R-MMU-397014 Muscle contraction;R-MMU-418346 Platelet homeostasis;R-MMU-418359 Reduction of cytosolic Ca++ levels;R-MMU-418360 Platelet calcium homeostasis;R-MMU-5576891 Cardiac conduction;R-MMU-5578775 Ion homeostasis;R-MMU-936837 Ion transport by P-type ATPases;R-MMU-983712 Ion channel transport	https://reactome.org/PathwayBrowser/#/R-MMU-109582;https://reactome.org/PathwayBrowser/#/R-MMU-382551;https://reactome.org/PathwayBrowser/#/R-MMU-397014;https://reactome.org/PathwayBrowser/#/R-MMU-418346;https://reactome.org/PathwayBrowser/#/R-MMU-418359;https://reactome.org/PathwayBrowser/#/R-MMU-418360;https://reactome.org/PathwayBrowser/#/R-MMU-5576891;https://reactome.org/PathwayBrowser/#/R-M…
Q9R0K7	344	K	Plasma membrane calcium-transporting ATPase 2 OS=Mus musculus OX=10090 GN=Atp2b2 PE=1 SV=2	Atp2b2	1	0.00610499	61.48	2	SVLQGK(1)LTK	-0.98696	4	53776	50909	0	47575	48002	0	1.05874	1.0206		0.983519	0.951524		1.07457	0.101791	plasma membrane	K05850	ATP2B; P-type Ca2+ transporter type 2B [EC:7.2.2.10]	mmu04961 Endocrine and other factor-regulated calcium reabsorption; mmu04024 cAMP signaling pathway; mmu04972 Pancreatic secretion; mmu04020 Calcium signaling pathway; mmu04261 Adrenergic signaling in cardiomyocytes; mmu04022 cGMP-PKG signaling pathway; mmu04970 Salivary secretion; mmu04978 Mineral absorption; mmu04925 Aldosterone synthesis and secretion	GO:0000820 regulation of glutamine family amino acid metabolic process; GO:0000821 regulation of arginine metabolic process; GO:0000902 cell morphogenesis; GO:0000904 cell morphogenesis involved in differentiation; GO:0001101 response to acid chemical; GO:0001505 regulation of neurotransmitter levels; GO:0001654 eye development; GO:0001932 regulation of protein phosphorylation; GO:0001934 positiv…	GO:0005622 intracellular anatomical structure; GO:0005634 nucleus; GO:0005737 cytoplasm; GO:0005783 endoplasmic reticulum; GO:0005886 plasma membrane; GO:0005887 integral component of plasma membrane; GO:0005929 cilium; GO:0009898 cytoplasmic side of plasma membrane; GO:0012505 endomembrane system; GO:0014069 postsynaptic density; GO:0016020 membrane; GO:0016021 integral component of membrane; GO…	GO:0000166 nucleotide binding; GO:0003824 catalytic activity; GO:0004857 enzyme inhibitor activity; GO:0005102 signaling receptor binding; GO:0005215 transporter activity; GO:0005388 P-type calcium transporter activity; GO:0005488 binding; GO:0005509 calcium ion binding; GO:0005515 protein binding; GO:0005516 calmodulin binding; GO:0005524 ATP binding; GO:0008022 protein C-terminus binding; GO:00…	PF00690; PF08282	PF00690 Cation transporter/ATPase, N-terminus; PF08282 haloacid dehalogenase-like hydrolase	P	KOG0204	Calcium transporting ATPase	WP553 Calcium regulation in cardiac cells	http://www.wikipathways.org/instance/WP553_r117867		R-MMU-109582 Hemostasis;R-MMU-382551 Transport of small molecules;R-MMU-397014 Muscle contraction;R-MMU-418346 Platelet homeostasis;R-MMU-418359 Reduction of cytosolic Ca++ levels;R-MMU-418360 Platelet calcium homeostasis;R-MMU-5576891 Cardiac conduction;R-MMU-5578775 Ion homeostasis;R-MMU-936837 Ion transport by P-type ATPases;R-MMU-983712 Ion channel transport	https://reactome.org/PathwayBrowser/#/R-MMU-109582;https://reactome.org/PathwayBrowser/#/R-MMU-382551;https://reactome.org/PathwayBrowser/#/R-MMU-397014;https://reactome.org/PathwayBrowser/#/R-MMU-418346;https://reactome.org/PathwayBrowser/#/R-MMU-418359;https://reactome.org/PathwayBrowser/#/R-MMU-418360;https://reactome.org/PathwayBrowser/#/R-MMU-5576891;https://reactome.org/PathwayBrowser/#/R-M…
G5E8P1	644	K	Bromodomain-containing protein 1 OS=Mus musculus OX=10090 GN=Brd1 PE=1 SV=1	Brd1	1	0.00216634	78.932	2	YNAK(1)DTVFYR	-0.044667	4	19913	11296	19682	0	11912	0									nucleus	K11349			GO:0000902 cell morphogenesis; GO:0000904 cell morphogenesis involved in differentiation; GO:0006325 chromatin organization; GO:0006464 cellular protein modification process; GO:0006473 protein acetylation; GO:0006475 internal protein amino acid acetylation; GO:0006807 nitrogen compound metabolic process; GO:0006928 movement of cell or subcellular component; GO:0006935 chemotaxis; GO:0006996 orga…	GO:0000123 histone acetyltransferase complex; GO:0005622 intracellular anatomical structure; GO:0005634 nucleus; GO:0005654 nucleoplasm; GO:0016604 nuclear body; GO:0016607 nuclear speck; GO:0031248 protein acetyltransferase complex; GO:0031974 membrane-enclosed lumen; GO:0031981 nuclear lumen; GO:0032991 protein-containing complex; GO:0043226 organelle; GO:0043227 membrane-bounded organelle; GO:…	GO:0005488 binding; GO:0005515 protein binding; GO:0042393 histone binding;	PF13832; PF00439; PF00855	PF13832 PHD-zinc-finger like domain; PF00439 Bromodomain; PF00855 PWWP domain	R	KOG0955	PHD finger protein BR140/LIN-49				R-MMU-212436 Generic Transcription Pathway;R-MMU-3214847 HATs acetylate histones;R-MMU-3247509 Chromatin modifying enzymes;R-MMU-3700989 Transcriptional Regulation by TP53;R-MMU-4839726 Chromatin organization;R-MMU-5633007 Regulation of TP53 Activity;R-MMU-6804758 Regulation of TP53 Activity through Acetylation;R-MMU-73857 RNA Polymerase II Transcription;R-MMU-74160 Gene expression (Transcription)	https://reactome.org/PathwayBrowser/#/R-MMU-212436;https://reactome.org/PathwayBrowser/#/R-MMU-3214847;https://reactome.org/PathwayBrowser/#/R-MMU-3247509;https://reactome.org/PathwayBrowser/#/R-MMU-3700989;https://reactome.org/PathwayBrowser/#/R-MMU-4839726;https://reactome.org/PathwayBrowser/#/R-MMU-5633007;https://reactome.org/PathwayBrowser/#/R-MMU-6804758;https://reactome.org/PathwayBrowser/…
O08539	13	K	Myc box-dependent-interacting protein 1 OS=Mus musculus OX=10090 GN=Bin1 PE=1 SV=1	Bin1	1	0.00111244	86.243	2	GVTAGK(1)IASNVQK	1.3203	4	0	7658.1	4331.4	0	6313.5	7322.9		1.21997	0.635788		0.975758	1.11676	0.886854	0.693883	nucleus	K12562	AMPH; amphiphysin	mmu04666 Fc gamma R-mediated phagocytosis; mmu04144 Endocytosis	GO:0002027 regulation of heart rate; GO:0006810 transport; GO:0006897 endocytosis; GO:0006937 regulation of muscle contraction; GO:0006942 regulation of striated muscle contraction; GO:0006996 organelle organization; GO:0006997 nucleus organization; GO:0007009 plasma membrane organization; GO:0007010 cytoskeleton organization; GO:0007034 vacuolar transport; GO:0007041 lysosomal transport; GO:0007…	GO:0005622 intracellular anatomical structure; GO:0005634 nucleus; GO:0005635 nuclear envelope; GO:0005737 cytoplasm; GO:0005768 endosome; GO:0005829 cytosol; GO:0005856 cytoskeleton; GO:0005874 microtubule; GO:0005886 plasma membrane; GO:0008021 synaptic vesicle; GO:0012505 endomembrane system; GO:0015629 actin cytoskeleton; GO:0015630 microtubule cytoskeleton; GO:0016020 membrane; GO:0030016 my…	GO:0002020 protease binding; GO:0003779 actin binding; GO:0005488 binding; GO:0005515 protein binding; GO:0008092 cytoskeletal protein binding; GO:0019899 enzyme binding; GO:0030276 clathrin binding; GO:0042802 identical protein binding; GO:0044877 protein-containing complex binding; GO:0046982 protein heterodimerization activity; GO:0046983 protein dimerization activity; GO:0048156 tau protein b…	PF03114; PF14604	PF03114 BAR domain; PF14604 Variant SH3 domain	U	KOG3771	Amphiphysin				R-MMU-199991 Membrane Trafficking;R-MMU-5653656 Vesicle-mediated transport;R-MMU-8856828 Clathrin-mediated endocytosis	https://reactome.org/PathwayBrowser/#/R-MMU-199991;https://reactome.org/PathwayBrowser/#/R-MMU-5653656;https://reactome.org/PathwayBrowser/#/R-MMU-8856828	HALLMARK MITOTIC SPINDLE;HALLMARK MYOGENESIS	http://www.gsea-msigdb.org/gsea/msigdb/mouse/geneset/HALLMARK_MITOTIC_SPINDLE;http://www.gsea-msigdb.org/gsea/msigdb/mouse/geneset/HALLMARK_MYOGENESIS
O08553	480	K	Dihydropyrimidinase-related protein 2 OS=Mus musculus OX=10090 GN=Dpysl2 PE=1 SV=2	Dpysl2	1	0.000335285	104.39	2	KPFPDFVYK(1)R	-0.65666	8	300770	237900	264400	175030	213830	177240	1.32246	1.02604	1.14507	0.787666	0.955552	0.760747	1.39521	0.0311276	cytoplasm,nucleus	K07528	DPYSL2; dihydropyrimidinase-like 2	mmu04360 Axon guidance	GO:0001505 regulation of neurotransmitter levels; GO:0001558 regulation of cell growth; GO:0001975 response to amphetamine; GO:0003008 system process; GO:0006082 organic acid metabolic process; GO:0006139 nucleobase-containing compound metabolic process; GO:0006206 pyrimidine nucleobase metabolic process; GO:0006207 'de novo' pyrimidine nucleobase biosynthetic process; GO:0006208 pyrimidine nucle…	GO:0005576 extracellular region; GO:0005615 extracellular space; GO:0005622 intracellular anatomical structure; GO:0005737 cytoplasm; GO:0005813 centrosome; GO:0005815 microtubule organizing center; GO:0005829 cytosol; GO:0005856 cytoskeleton; GO:0005884 actin filament; GO:0005886 plasma membrane; GO:0015629 actin cytoskeleton; GO:0015630 microtubule cytoskeleton; GO:0016020 membrane; GO:0030027 …	GO:0002054 nucleobase binding; GO:0002058 uracil binding; GO:0002059 thymine binding; GO:0002061 pyrimidine nucleobase binding; GO:0003824 catalytic activity; GO:0004157 dihydropyrimidinase activity; GO:0005488 binding; GO:0005515 protein binding; GO:0005539 glycosaminoglycan binding; GO:0008092 cytoskeletal protein binding; GO:0008270 zinc ion binding; GO:0016597 amino acid binding; GO:0016787 h…	PF01979	PF01979 Amidohydrolase family	F	KOG2584	Dihydroorotase and related enzymes	WP1763 Mechanisms associated with pluripotency	http://www.wikipathways.org/instance/WP1763_r120787		R-MMU-1266738 Developmental Biology;R-MMU-373755 Semaphorin interactions;R-MMU-373760 L1CAM interactions;R-MMU-399956 CRMPs in Sema3A signaling;R-MMU-422475 Axon guidance;R-MMU-437239 Recycling pathway of L1;R-MMU-9675108 Nervous system development	https://reactome.org/PathwayBrowser/#/R-MMU-1266738;https://reactome.org/PathwayBrowser/#/R-MMU-373755;https://reactome.org/PathwayBrowser/#/R-MMU-373760;https://reactome.org/PathwayBrowser/#/R-MMU-399956;https://reactome.org/PathwayBrowser/#/R-MMU-422475;https://reactome.org/PathwayBrowser/#/R-MMU-437239;https://reactome.org/PathwayBrowser/#/R-MMU-9675108	HALLMARK HEDGEHOG SIGNALING	http://www.gsea-msigdb.org/gsea/msigdb/mouse/geneset/HALLMARK_HEDGEHOG_SIGNALING
O08553	368	K	Dihydropyrimidinase-related protein 2 OS=Mus musculus OX=10090 GN=Dpysl2 PE=1 SV=2	Dpysl2	1	1.2894e-11	145.08	2	MSVIWDK(1)AVVTGK	-1.0095	11	60989	60486	49219	43940	46338	45317	1.19874	1.16614	0.952862	0.883925	0.925654	0.869492	1.23839	0.04897	cytoplasm,nucleus	K07528	DPYSL2; dihydropyrimidinase-like 2	mmu04360 Axon guidance	GO:0001505 regulation of neurotransmitter levels; GO:0001558 regulation of cell growth; GO:0001975 response to amphetamine; GO:0003008 system process; GO:0006082 organic acid metabolic process; GO:0006139 nucleobase-containing compound metabolic process; GO:0006206 pyrimidine nucleobase metabolic process; GO:0006207 'de novo' pyrimidine nucleobase biosynthetic process; GO:0006208 pyrimidine nucle…	GO:0005576 extracellular region; GO:0005615 extracellular space; GO:0005622 intracellular anatomical structure; GO:0005737 cytoplasm; GO:0005813 centrosome; GO:0005815 microtubule organizing center; GO:0005829 cytosol; GO:0005856 cytoskeleton; GO:0005884 actin filament; GO:0005886 plasma membrane; GO:0015629 actin cytoskeleton; GO:0015630 microtubule cytoskeleton; GO:0016020 membrane; GO:0030027 …	GO:0002054 nucleobase binding; GO:0002058 uracil binding; GO:0002059 thymine binding; GO:0002061 pyrimidine nucleobase binding; GO:0003824 catalytic activity; GO:0004157 dihydropyrimidinase activity; GO:0005488 binding; GO:0005515 protein binding; GO:0005539 glycosaminoglycan binding; GO:0008092 cytoskeletal protein binding; GO:0008270 zinc ion binding; GO:0016597 amino acid binding; GO:0016787 h…	PF01979	PF01979 Amidohydrolase family	F	KOG2584	Dihydroorotase and related enzymes	WP1763 Mechanisms associated with pluripotency	http://www.wikipathways.org/instance/WP1763_r120787		R-MMU-1266738 Developmental Biology;R-MMU-373755 Semaphorin interactions;R-MMU-373760 L1CAM interactions;R-MMU-399956 CRMPs in Sema3A signaling;R-MMU-422475 Axon guidance;R-MMU-437239 Recycling pathway of L1;R-MMU-9675108 Nervous system development	https://reactome.org/PathwayBrowser/#/R-MMU-1266738;https://reactome.org/PathwayBrowser/#/R-MMU-373755;https://reactome.org/PathwayBrowser/#/R-MMU-373760;https://reactome.org/PathwayBrowser/#/R-MMU-399956;https://reactome.org/PathwayBrowser/#/R-MMU-422475;https://reactome.org/PathwayBrowser/#/R-MMU-437239;https://reactome.org/PathwayBrowser/#/R-MMU-9675108	HALLMARK HEDGEHOG SIGNALING	http://www.gsea-msigdb.org/gsea/msigdb/mouse/geneset/HALLMARK_HEDGEHOG_SIGNALING
O08583	80	K	THO complex subunit 4 OS=Mus musculus OX=10090 GN=Alyref PE=1 SV=3	Alyref	1	0.0243741	43.734	2	PK(1)QLPDK	-2.6826	1	0	3617.6	0	0	0	0		0.995553							cytoplasm	K12881	THOC4; THO complex subunit 4	mmu03013 Nucleocytoplasmic transport; mmu03015 mRNA surveillance pathway; mmu03040 Spliceosome; mmu05168 Herpes simplex virus 1 infection; mmu05014 Amyotrophic lateral sclerosis	GO:0000018 regulation of DNA recombination; GO:0000375 RNA splicing, via transesterification reactions; GO:0000377 RNA splicing, via transesterification reactions with bulged adenosine as nucleophile; GO:0000398 mRNA splicing, via spliceosome; GO:0006139 nucleobase-containing compound metabolic process; GO:0006259 DNA metabolic process; GO:0006260 DNA replication; GO:0006261 DNA-dependent DNA rep…	GO:0000346 transcription export complex; GO:0005622 intracellular anatomical structure; GO:0005634 nucleus; GO:0005654 nucleoplasm; GO:0005681 spliceosomal complex; GO:0005737 cytoplasm; GO:0005829 cytosol; GO:0031974 membrane-enclosed lumen; GO:0031981 nuclear lumen; GO:0032991 protein-containing complex; GO:0043226 organelle; GO:0043227 membrane-bounded organelle; GO:0043229 intracellular organ…	GO:0003676 nucleic acid binding; GO:0003677 DNA binding; GO:0003697 single-stranded DNA binding; GO:0003723 RNA binding; GO:0005488 binding; GO:0097159 organic cyclic compound binding; GO:1901363 heterocyclic compound binding;	PF00076	PF00076 RNA recognition motif. (a.k.a. RRM, RBD, or RNP domain)	A	KOG0533	RRM motif-containing protein	WP310 mRNA processing	http://www.wikipathways.org/instance/WP310_r122791		R-MMU-159227 Transport of the SLBP independent Mature mRNA;R-MMU-159230 Transport of the SLBP Dependant Mature mRNA;R-MMU-159231 Transport of Mature mRNA Derived from an Intronless Transcript;R-MMU-159234 Transport of Mature mRNAs Derived from Intronless Transcripts;R-MMU-159236 Transport of Mature mRNA derived from an Intron-Containing Transcript;R-MMU-72163 mRNA Splicing - Major Pathway;R-MMU-7…	https://reactome.org/PathwayBrowser/#/R-MMU-159227;https://reactome.org/PathwayBrowser/#/R-MMU-159230;https://reactome.org/PathwayBrowser/#/R-MMU-159231;https://reactome.org/PathwayBrowser/#/R-MMU-159234;https://reactome.org/PathwayBrowser/#/R-MMU-159236;https://reactome.org/PathwayBrowser/#/R-MMU-72163;https://reactome.org/PathwayBrowser/#/R-MMU-72172;https://reactome.org/PathwayBrowser/#/R-MMU-…	HALLMARK DNA REPAIR	http://www.gsea-msigdb.org/gsea/msigdb/mouse/geneset/HALLMARK_DNA_REPAIR
O08599	13	K	Syntaxin-binding protein 1 OS=Mus musculus OX=10090 GN=Stxbp1 PE=1 SV=2	Stxbp1	1	8.10801e-06	117.21	2	AVVGEK(1)IMHDVIK	-0.6942	16	483440	435210	380230	371120	355380	358850	1.30169	1.12884	0.890016	0.962543	0.864574	0.889406	1.22235	0.175615	cytoplasm	K15292	STXBP1; syntaxin-binding protein 1	mmu04721 Synaptic vesicle cycle	GO:0000003 reproduction; GO:0000278 mitotic cell cycle; GO:0000281 mitotic cytokinesis; GO:0000902 cell morphogenesis; GO:0000904 cell morphogenesis involved in differentiation; GO:0000910 cytokinesis; GO:0001505 regulation of neurotransmitter levels; GO:0001775 cell activation; GO:0001956 positive regulation of neurotransmitter secretion; GO:0002064 epithelial cell development; GO:0002065 column…	GO:0005622 intracellular anatomical structure; GO:0005634 nucleus; GO:0005654 nucleoplasm; GO:0005737 cytoplasm; GO:0005739 mitochondrion; GO:0005829 cytosol; GO:0005856 cytoskeleton; GO:0005886 plasma membrane; GO:0012505 endomembrane system; GO:0016020 membrane; GO:0019897 extrinsic component of plasma membrane; GO:0019898 extrinsic component of membrane; GO:0030139 endocytic vesicle; GO:003014…	GO:0000149 SNARE binding; GO:0005488 binding; GO:0005515 protein binding; GO:0017075 syntaxin-1 binding; GO:0019899 enzyme binding; GO:0019900 kinase binding; GO:0019901 protein kinase binding; GO:0019904 protein domain specific binding; GO:0019905 syntaxin binding; GO:0042802 identical protein binding; GO:0043274 phospholipase binding; GO:0047485 protein N-terminus binding;			U	KOG1300	Vesicle trafficking protein Sec1	WP572 EGFR1 signaling pathway;WP65 Insulin signaling	http://www.wikipathways.org/instance/WP572_r117874;http://www.wikipathways.org/instance/WP65_r116717		R-MMU-112310 Neurotransmitter release cycle;R-MMU-112315 Transmission across Chemical Synapses;R-MMU-112316 Neuronal System;R-MMU-181429 Serotonin Neurotransmitter Release Cycle;R-MMU-181430 Norepinephrine Neurotransmitter Release Cycle;R-MMU-210500 Glutamate Neurotransmitter Release Cycle;R-MMU-212676 Dopamine Neurotransmitter Release Cycle;R-MMU-264642 Acetylcholine Neurotransmitter Release Cyc…	https://reactome.org/PathwayBrowser/#/R-MMU-112310;https://reactome.org/PathwayBrowser/#/R-MMU-112315;https://reactome.org/PathwayBrowser/#/R-MMU-112316;https://reactome.org/PathwayBrowser/#/R-MMU-181429;https://reactome.org/PathwayBrowser/#/R-MMU-181430;https://reactome.org/PathwayBrowser/#/R-MMU-210500;https://reactome.org/PathwayBrowser/#/R-MMU-212676;https://reactome.org/PathwayBrowser/#/R-MM…	HALLMARK PANCREAS BETA CELLS	http://www.gsea-msigdb.org/gsea/msigdb/mouse/geneset/HALLMARK_PANCREAS_BETA_CELLS
O08599	20	K	Syntaxin-binding protein 1 OS=Mus musculus OX=10090 GN=Stxbp1 PE=1 SV=2	Stxbp1	1	0.00649935	94.806	2	IMHDVIK(1)K	0.9705	13	220370	223630	184490	162100	171060	181600	1.23744	1.20968	0.900598	0.876791	0.86789	0.938664	1.24759	0.114604	cytoplasm	K15292	STXBP1; syntaxin-binding protein 1	mmu04721 Synaptic vesicle cycle	GO:0000003 reproduction; GO:0000278 mitotic cell cycle; GO:0000281 mitotic cytokinesis; GO:0000902 cell morphogenesis; GO:0000904 cell morphogenesis involved in differentiation; GO:0000910 cytokinesis; GO:0001505 regulation of neurotransmitter levels; GO:0001775 cell activation; GO:0001956 positive regulation of neurotransmitter secretion; GO:0002064 epithelial cell development; GO:0002065 column…	GO:0005622 intracellular anatomical structure; GO:0005634 nucleus; GO:0005654 nucleoplasm; GO:0005737 cytoplasm; GO:0005739 mitochondrion; GO:0005829 cytosol; GO:0005856 cytoskeleton; GO:0005886 plasma membrane; GO:0012505 endomembrane system; GO:0016020 membrane; GO:0019897 extrinsic component of plasma membrane; GO:0019898 extrinsic component of membrane; GO:0030139 endocytic vesicle; GO:003014…	GO:0000149 SNARE binding; GO:0005488 binding; GO:0005515 protein binding; GO:0017075 syntaxin-1 binding; GO:0019899 enzyme binding; GO:0019900 kinase binding; GO:0019901 protein kinase binding; GO:0019904 protein domain specific binding; GO:0019905 syntaxin binding; GO:0042802 identical protein binding; GO:0043274 phospholipase binding; GO:0047485 protein N-terminus binding;			U	KOG1300	Vesicle trafficking protein Sec1	WP572 EGFR1 signaling pathway;WP65 Insulin signaling	http://www.wikipathways.org/instance/WP572_r117874;http://www.wikipathways.org/instance/WP65_r116717		R-MMU-112310 Neurotransmitter release cycle;R-MMU-112315 Transmission across Chemical Synapses;R-MMU-112316 Neuronal System;R-MMU-181429 Serotonin Neurotransmitter Release Cycle;R-MMU-181430 Norepinephrine Neurotransmitter Release Cycle;R-MMU-210500 Glutamate Neurotransmitter Release Cycle;R-MMU-212676 Dopamine Neurotransmitter Release Cycle;R-MMU-264642 Acetylcholine Neurotransmitter Release Cyc…	https://reactome.org/PathwayBrowser/#/R-MMU-112310;https://reactome.org/PathwayBrowser/#/R-MMU-112315;https://reactome.org/PathwayBrowser/#/R-MMU-112316;https://reactome.org/PathwayBrowser/#/R-MMU-181429;https://reactome.org/PathwayBrowser/#/R-MMU-181430;https://reactome.org/PathwayBrowser/#/R-MMU-210500;https://reactome.org/PathwayBrowser/#/R-MMU-212676;https://reactome.org/PathwayBrowser/#/R-MM…	HALLMARK PANCREAS BETA CELLS	http://www.gsea-msigdb.org/gsea/msigdb/mouse/geneset/HALLMARK_PANCREAS_BETA_CELLS
O08599	294	K	Syntaxin-binding protein 1 OS=Mus musculus OX=10090 GN=Stxbp1 PE=1 SV=2	Stxbp1	1	0.000448067	97.175	3	HK(1)HIAEVSQEVTR	-1.4756	3	0	4750.7	7961.4	4229.5	0	0		0.867069	1.31131	0.771896			1.41106		cytoplasm	K15292	STXBP1; syntaxin-binding protein 1	mmu04721 Synaptic vesicle cycle	GO:0000003 reproduction; GO:0000278 mitotic cell cycle; GO:0000281 mitotic cytokinesis; GO:0000902 cell morphogenesis; GO:0000904 cell morphogenesis involved in differentiation; GO:0000910 cytokinesis; GO:0001505 regulation of neurotransmitter levels; GO:0001775 cell activation; GO:0001956 positive regulation of neurotransmitter secretion; GO:0002064 epithelial cell development; GO:0002065 column…	GO:0005622 intracellular anatomical structure; GO:0005634 nucleus; GO:0005654 nucleoplasm; GO:0005737 cytoplasm; GO:0005739 mitochondrion; GO:0005829 cytosol; GO:0005856 cytoskeleton; GO:0005886 plasma membrane; GO:0012505 endomembrane system; GO:0016020 membrane; GO:0019897 extrinsic component of plasma membrane; GO:0019898 extrinsic component of membrane; GO:0030139 endocytic vesicle; GO:003014…	GO:0000149 SNARE binding; GO:0005488 binding; GO:0005515 protein binding; GO:0017075 syntaxin-1 binding; GO:0019899 enzyme binding; GO:0019900 kinase binding; GO:0019901 protein kinase binding; GO:0019904 protein domain specific binding; GO:0019905 syntaxin binding; GO:0042802 identical protein binding; GO:0043274 phospholipase binding; GO:0047485 protein N-terminus binding;			U	KOG1300	Vesicle trafficking protein Sec1	WP572 EGFR1 signaling pathway;WP65 Insulin signaling	http://www.wikipathways.org/instance/WP572_r117874;http://www.wikipathways.org/instance/WP65_r116717		R-MMU-112310 Neurotransmitter release cycle;R-MMU-112315 Transmission across Chemical Synapses;R-MMU-112316 Neuronal System;R-MMU-181429 Serotonin Neurotransmitter Release Cycle;R-MMU-181430 Norepinephrine Neurotransmitter Release Cycle;R-MMU-210500 Glutamate Neurotransmitter Release Cycle;R-MMU-212676 Dopamine Neurotransmitter Release Cycle;R-MMU-264642 Acetylcholine Neurotransmitter Release Cyc…	https://reactome.org/PathwayBrowser/#/R-MMU-112310;https://reactome.org/PathwayBrowser/#/R-MMU-112315;https://reactome.org/PathwayBrowser/#/R-MMU-112316;https://reactome.org/PathwayBrowser/#/R-MMU-181429;https://reactome.org/PathwayBrowser/#/R-MMU-181430;https://reactome.org/PathwayBrowser/#/R-MMU-210500;https://reactome.org/PathwayBrowser/#/R-MMU-212676;https://reactome.org/PathwayBrowser/#/R-MM…	HALLMARK PANCREAS BETA CELLS	http://www.gsea-msigdb.org/gsea/msigdb/mouse/geneset/HALLMARK_PANCREAS_BETA_CELLS
O08599	364	K	Syntaxin-binding protein 1 OS=Mus musculus OX=10090 GN=Stxbp1 PE=1 SV=2	Stxbp1	1	9.77705e-12	157.77	2	HYQGTVDK(1)LCR	0.8913	8	147100	147220	123790	111910	119450	109880	1.24361	1.19896	0.909794	0.911341	0.912434	0.85509	1.25141	0.0999001	cytoplasm	K15292	STXBP1; syntaxin-binding protein 1	mmu04721 Synaptic vesicle cycle	GO:0000003 reproduction; GO:0000278 mitotic cell cycle; GO:0000281 mitotic cytokinesis; GO:0000902 cell morphogenesis; GO:0000904 cell morphogenesis involved in differentiation; GO:0000910 cytokinesis; GO:0001505 regulation of neurotransmitter levels; GO:0001775 cell activation; GO:0001956 positive regulation of neurotransmitter secretion; GO:0002064 epithelial cell development; GO:0002065 column…	GO:0005622 intracellular anatomical structure; GO:0005634 nucleus; GO:0005654 nucleoplasm; GO:0005737 cytoplasm; GO:0005739 mitochondrion; GO:0005829 cytosol; GO:0005856 cytoskeleton; GO:0005886 plasma membrane; GO:0012505 endomembrane system; GO:0016020 membrane; GO:0019897 extrinsic component of plasma membrane; GO:0019898 extrinsic component of membrane; GO:0030139 endocytic vesicle; GO:003014…	GO:0000149 SNARE binding; GO:0005488 binding; GO:0005515 protein binding; GO:0017075 syntaxin-1 binding; GO:0019899 enzyme binding; GO:0019900 kinase binding; GO:0019901 protein kinase binding; GO:0019904 protein domain specific binding; GO:0019905 syntaxin binding; GO:0042802 identical protein binding; GO:0043274 phospholipase binding; GO:0047485 protein N-terminus binding;			U	KOG1300	Vesicle trafficking protein Sec1	WP572 EGFR1 signaling pathway;WP65 Insulin signaling	http://www.wikipathways.org/instance/WP572_r117874;http://www.wikipathways.org/instance/WP65_r116717		R-MMU-112310 Neurotransmitter release cycle;R-MMU-112315 Transmission across Chemical Synapses;R-MMU-112316 Neuronal System;R-MMU-181429 Serotonin Neurotransmitter Release Cycle;R-MMU-181430 Norepinephrine Neurotransmitter Release Cycle;R-MMU-210500 Glutamate Neurotransmitter Release Cycle;R-MMU-212676 Dopamine Neurotransmitter Release Cycle;R-MMU-264642 Acetylcholine Neurotransmitter Release Cyc…	https://reactome.org/PathwayBrowser/#/R-MMU-112310;https://reactome.org/PathwayBrowser/#/R-MMU-112315;https://reactome.org/PathwayBrowser/#/R-MMU-112316;https://reactome.org/PathwayBrowser/#/R-MMU-181429;https://reactome.org/PathwayBrowser/#/R-MMU-181430;https://reactome.org/PathwayBrowser/#/R-MMU-210500;https://reactome.org/PathwayBrowser/#/R-MMU-212676;https://reactome.org/PathwayBrowser/#/R-MM…	HALLMARK PANCREAS BETA CELLS	http://www.gsea-msigdb.org/gsea/msigdb/mouse/geneset/HALLMARK_PANCREAS_BETA_CELLS
O08599	339	K	Syntaxin-binding protein 1 OS=Mus musculus OX=10090 GN=Stxbp1 PE=1 SV=2	Stxbp1	1	0.000251646	74.849	2	MPQYQK(1)ELSK	1.6411	4	0	12849	10888	0	10713	12583		1.12631	0.861299		0.880794	1.05396	1.02731	0.905625	cytoplasm	K15292	STXBP1; syntaxin-binding protein 1	mmu04721 Synaptic vesicle cycle	GO:0000003 reproduction; GO:0000278 mitotic cell cycle; GO:0000281 mitotic cytokinesis; GO:0000902 cell morphogenesis; GO:0000904 cell morphogenesis involved in differentiation; GO:0000910 cytokinesis; GO:0001505 regulation of neurotransmitter levels; GO:0001775 cell activation; GO:0001956 positive regulation of neurotransmitter secretion; GO:0002064 epithelial cell development; GO:0002065 column…	GO:0005622 intracellular anatomical structure; GO:0005634 nucleus; GO:0005654 nucleoplasm; GO:0005737 cytoplasm; GO:0005739 mitochondrion; GO:0005829 cytosol; GO:0005856 cytoskeleton; GO:0005886 plasma membrane; GO:0012505 endomembrane system; GO:0016020 membrane; GO:0019897 extrinsic component of plasma membrane; GO:0019898 extrinsic component of membrane; GO:0030139 endocytic vesicle; GO:003014…	GO:0000149 SNARE binding; GO:0005488 binding; GO:0005515 protein binding; GO:0017075 syntaxin-1 binding; GO:0019899 enzyme binding; GO:0019900 kinase binding; GO:0019901 protein kinase binding; GO:0019904 protein domain specific binding; GO:0019905 syntaxin binding; GO:0042802 identical protein binding; GO:0043274 phospholipase binding; GO:0047485 protein N-terminus binding;			U	KOG1300	Vesicle trafficking protein Sec1	WP572 EGFR1 signaling pathway;WP65 Insulin signaling	http://www.wikipathways.org/instance/WP572_r117874;http://www.wikipathways.org/instance/WP65_r116717		R-MMU-112310 Neurotransmitter release cycle;R-MMU-112315 Transmission across Chemical Synapses;R-MMU-112316 Neuronal System;R-MMU-181429 Serotonin Neurotransmitter Release Cycle;R-MMU-181430 Norepinephrine Neurotransmitter Release Cycle;R-MMU-210500 Glutamate Neurotransmitter Release Cycle;R-MMU-212676 Dopamine Neurotransmitter Release Cycle;R-MMU-264642 Acetylcholine Neurotransmitter Release Cyc…	https://reactome.org/PathwayBrowser/#/R-MMU-112310;https://reactome.org/PathwayBrowser/#/R-MMU-112315;https://reactome.org/PathwayBrowser/#/R-MMU-112316;https://reactome.org/PathwayBrowser/#/R-MMU-181429;https://reactome.org/PathwayBrowser/#/R-MMU-181430;https://reactome.org/PathwayBrowser/#/R-MMU-210500;https://reactome.org/PathwayBrowser/#/R-MMU-212676;https://reactome.org/PathwayBrowser/#/R-MM…	HALLMARK PANCREAS BETA CELLS	http://www.gsea-msigdb.org/gsea/msigdb/mouse/geneset/HALLMARK_PANCREAS_BETA_CELLS
O08599	497	K	Syntaxin-binding protein 1 OS=Mus musculus OX=10090 GN=Stxbp1 PE=1 SV=2	Stxbp1	1	0.000742742	88.734	3	LDTK(1)HYPYISTR	0.28127	5	13926	0	10117	13533	12919	17841	1.0902		0.688526	1.02051	0.913809	1.28565	0.828608	0.412775	cytoplasm	K15292	STXBP1; syntaxin-binding protein 1	mmu04721 Synaptic vesicle cycle	GO:0000003 reproduction; GO:0000278 mitotic cell cycle; GO:0000281 mitotic cytokinesis; GO:0000902 cell morphogenesis; GO:0000904 cell morphogenesis involved in differentiation; GO:0000910 cytokinesis; GO:0001505 regulation of neurotransmitter levels; GO:0001775 cell activation; GO:0001956 positive regulation of neurotransmitter secretion; GO:0002064 epithelial cell development; GO:0002065 column…	GO:0005622 intracellular anatomical structure; GO:0005634 nucleus; GO:0005654 nucleoplasm; GO:0005737 cytoplasm; GO:0005739 mitochondrion; GO:0005829 cytosol; GO:0005856 cytoskeleton; GO:0005886 plasma membrane; GO:0012505 endomembrane system; GO:0016020 membrane; GO:0019897 extrinsic component of plasma membrane; GO:0019898 extrinsic component of membrane; GO:0030139 endocytic vesicle; GO:003014…	GO:0000149 SNARE binding; GO:0005488 binding; GO:0005515 protein binding; GO:0017075 syntaxin-1 binding; GO:0019899 enzyme binding; GO:0019900 kinase binding; GO:0019901 protein kinase binding; GO:0019904 protein domain specific binding; GO:0019905 syntaxin binding; GO:0042802 identical protein binding; GO:0043274 phospholipase binding; GO:0047485 protein N-terminus binding;			U	KOG1300	Vesicle trafficking protein Sec1	WP572 EGFR1 signaling pathway;WP65 Insulin signaling	http://www.wikipathways.org/instance/WP572_r117874;http://www.wikipathways.org/instance/WP65_r116717		R-MMU-112310 Neurotransmitter release cycle;R-MMU-112315 Transmission across Chemical Synapses;R-MMU-112316 Neuronal System;R-MMU-181429 Serotonin Neurotransmitter Release Cycle;R-MMU-181430 Norepinephrine Neurotransmitter Release Cycle;R-MMU-210500 Glutamate Neurotransmitter Release Cycle;R-MMU-212676 Dopamine Neurotransmitter Release Cycle;R-MMU-264642 Acetylcholine Neurotransmitter Release Cyc…	https://reactome.org/PathwayBrowser/#/R-MMU-112310;https://reactome.org/PathwayBrowser/#/R-MMU-112315;https://reactome.org/PathwayBrowser/#/R-MMU-112316;https://reactome.org/PathwayBrowser/#/R-MMU-181429;https://reactome.org/PathwayBrowser/#/R-MMU-181430;https://reactome.org/PathwayBrowser/#/R-MMU-210500;https://reactome.org/PathwayBrowser/#/R-MMU-212676;https://reactome.org/PathwayBrowser/#/R-MM…	HALLMARK PANCREAS BETA CELLS	http://www.gsea-msigdb.org/gsea/msigdb/mouse/geneset/HALLMARK_PANCREAS_BETA_CELLS
Q61879	767	K	Myosin-10 OS=Mus musculus OX=10090 GN=Myh10 PE=1 SV=2	Myh10	1	0.000853097	106.93	2	IGQSK(1)IFFR	-0.0079172	6	14705	11485	10193	10719	12220	14319	1.28322	0.992185	0.788721	0.880292	0.947037	1.13619	1.03395	0.90885	cytoplasm	K10352	MYH9s; myosin heavy chain 9/10/11/14	mmu04270 Vascular smooth muscle contraction; mmu04810 Regulation of actin cytoskeleton; mmu04530 Tight junction	GO:0000003 reproduction; GO:0000212 meiotic spindle organization; GO:0000226 microtubule cytoskeleton organization; GO:0000278 mitotic cell cycle; GO:0000281 mitotic cytokinesis; GO:0000768 syncytium formation by plasma membrane fusion; GO:0000902 cell morphogenesis; GO:0000904 cell morphogenesis involved in differentiation; GO:0000910 cytokinesis; GO:0001525 angiogenesis; GO:0001568 blood vessel…	GO:0001725 stress fiber; GO:0001726 ruffle; GO:0001931 uropod; GO:0005622 intracellular anatomical structure; GO:0005634 nucleus; GO:0005737 cytoplasm; GO:0005739 mitochondrion; GO:0005826 actomyosin contractile ring; GO:0005829 cytosol; GO:0005844 polysome; GO:0005856 cytoskeleton; GO:0005859 muscle myosin complex; GO:0005886 plasma membrane; GO:0005903 brush border; GO:0005911 cell-cell junctio…	GO:0000146 microfilament motor activity; GO:0000166 nucleotide binding; GO:0003676 nucleic acid binding; GO:0003723 RNA binding; GO:0003729 mRNA binding; GO:0003774 cytoskeletal motor activity; GO:0003779 actin binding; GO:0003824 catalytic activity; GO:0005198 structural molecule activity; GO:0005488 binding; GO:0005515 protein binding; GO:0005524 ATP binding; GO:0008092 cytoskeletal protein bin…	PF02736; PF00063	PF02736 Myosin N-terminal SH3-like domain; PF00063 Myosin head (motor domain)	Z	KOG0161	Myosin class II heavy chain	WP523 Regulation of actin cytoskeleton	http://www.wikipathways.org/instance/WP523_r120790		R-MMU-162582 Signal Transduction;R-MMU-194315 Signaling by Rho GTPases;R-MMU-195258 RHO GTPase Effectors;R-MMU-5627123 RHO GTPases activate PAKs;R-MMU-9716542 Signaling by Rho GTPases, Miro GTPases and RHOBTB3	https://reactome.org/PathwayBrowser/#/R-MMU-162582;https://reactome.org/PathwayBrowser/#/R-MMU-194315;https://reactome.org/PathwayBrowser/#/R-MMU-195258;https://reactome.org/PathwayBrowser/#/R-MMU-5627123;https://reactome.org/PathwayBrowser/#/R-MMU-9716542	HALLMARK MITOTIC SPINDLE;HALLMARK APICAL JUNCTION	http://www.gsea-msigdb.org/gsea/msigdb/mouse/geneset/HALLMARK_MITOTIC_SPINDLE;http://www.gsea-msigdb.org/gsea/msigdb/mouse/geneset/HALLMARK_APICAL_JUNCTION
Q61879	828	K	Myosin-10 OS=Mus musculus OX=10090 GN=Myh10 PE=1 SV=2	Myh10	1	0.0442384	41.025	2	NCAAYLK(1)LR	0.46335	1	0	3634.1	0	0	0	0		1.0603							cytoplasm	K10352	MYH9s; myosin heavy chain 9/10/11/14	mmu04270 Vascular smooth muscle contraction; mmu04810 Regulation of actin cytoskeleton; mmu04530 Tight junction	GO:0000003 reproduction; GO:0000212 meiotic spindle organization; GO:0000226 microtubule cytoskeleton organization; GO:0000278 mitotic cell cycle; GO:0000281 mitotic cytokinesis; GO:0000768 syncytium formation by plasma membrane fusion; GO:0000902 cell morphogenesis; GO:0000904 cell morphogenesis involved in differentiation; GO:0000910 cytokinesis; GO:0001525 angiogenesis; GO:0001568 blood vessel…	GO:0001725 stress fiber; GO:0001726 ruffle; GO:0001931 uropod; GO:0005622 intracellular anatomical structure; GO:0005634 nucleus; GO:0005737 cytoplasm; GO:0005739 mitochondrion; GO:0005826 actomyosin contractile ring; GO:0005829 cytosol; GO:0005844 polysome; GO:0005856 cytoskeleton; GO:0005859 muscle myosin complex; GO:0005886 plasma membrane; GO:0005903 brush border; GO:0005911 cell-cell junctio…	GO:0000146 microfilament motor activity; GO:0000166 nucleotide binding; GO:0003676 nucleic acid binding; GO:0003723 RNA binding; GO:0003729 mRNA binding; GO:0003774 cytoskeletal motor activity; GO:0003779 actin binding; GO:0003824 catalytic activity; GO:0005198 structural molecule activity; GO:0005488 binding; GO:0005515 protein binding; GO:0005524 ATP binding; GO:0008092 cytoskeletal protein bin…	PF02736; PF00063	PF02736 Myosin N-terminal SH3-like domain; PF00063 Myosin head (motor domain)	Z	KOG0161	Myosin class II heavy chain	WP523 Regulation of actin cytoskeleton	http://www.wikipathways.org/instance/WP523_r120790		R-MMU-162582 Signal Transduction;R-MMU-194315 Signaling by Rho GTPases;R-MMU-195258 RHO GTPase Effectors;R-MMU-5627123 RHO GTPases activate PAKs;R-MMU-9716542 Signaling by Rho GTPases, Miro GTPases and RHOBTB3	https://reactome.org/PathwayBrowser/#/R-MMU-162582;https://reactome.org/PathwayBrowser/#/R-MMU-194315;https://reactome.org/PathwayBrowser/#/R-MMU-195258;https://reactome.org/PathwayBrowser/#/R-MMU-5627123;https://reactome.org/PathwayBrowser/#/R-MMU-9716542	HALLMARK MITOTIC SPINDLE;HALLMARK APICAL JUNCTION	http://www.gsea-msigdb.org/gsea/msigdb/mouse/geneset/HALLMARK_MITOTIC_SPINDLE;http://www.gsea-msigdb.org/gsea/msigdb/mouse/geneset/HALLMARK_APICAL_JUNCTION
O08709	56	K	Peroxiredoxin-6 OS=Mus musculus OX=10090 GN=Prdx6 PE=1 SV=3	Prdx6	1	0.00285998	50.297	2	AAK(1)LAPEFAK	-0.18733	2	0	0	0	39308	0	34645				1.07102		0.891097	0.001	0.001	cytoplasm	K11188	PRDX6; peroxiredoxin 6 [EC:1.11.1.7 1.11.1.27 3.1.1.-]	mmu00480 Glutathione metabolism; mmu01100 Metabolic pathways	GO:0000302 response to reactive oxygen species; GO:0001775 cell activation; GO:0002252 immune effector process; GO:0002263 cell activation involved in immune response; GO:0002274 myeloid leukocyte activation; GO:0002275 myeloid cell activation involved in immune response; GO:0002283 neutrophil activation involved in immune response; GO:0002366 leukocyte activation involved in immune response; GO:…	GO:0000323 lytic vacuole; GO:0005576 extracellular region; GO:0005615 extracellular space; GO:0005622 intracellular anatomical structure; GO:0005634 nucleus; GO:0005737 cytoplasm; GO:0005764 lysosome; GO:0005766 primary lysosome; GO:0005773 vacuole; GO:0005775 vacuolar lumen; GO:0005829 cytosol; GO:0012505 endomembrane system; GO:0030141 secretory granule; GO:0031410 cytoplasmic vesicle; GO:00319…	GO:0003824 catalytic activity; GO:0004601 peroxidase activity; GO:0004602 glutathione peroxidase activity; GO:0004620 phospholipase activity; GO:0004623 phospholipase A2 activity; GO:0005488 binding; GO:0005515 protein binding; GO:0016209 antioxidant activity; GO:0016298 lipase activity; GO:0016491 oxidoreductase activity; GO:0016684 oxidoreductase activity, acting on peroxide as acceptor; GO:001…	PF00578	PF00578 AhpC/TSA family	O	KOG0854	Alkyl hydroperoxide reductase, thiol specific antioxidant and related enzymes	WP4466 Oxidative stress and redox pathway	http://www.wikipathways.org/instance/WP4466_r116840		R-MMU-168249 Innate Immune System;R-MMU-168256 Immune System;R-MMU-2262752 Cellular responses to stress;R-MMU-3299685 Detoxification of Reactive Oxygen Species;R-MMU-6798695 Neutrophil degranulation;R-MMU-8953897 Cellular responses to stimuli;R-MMU-9711123 Cellular response to chemical stress	https://reactome.org/PathwayBrowser/#/R-MMU-168249;https://reactome.org/PathwayBrowser/#/R-MMU-168256;https://reactome.org/PathwayBrowser/#/R-MMU-2262752;https://reactome.org/PathwayBrowser/#/R-MMU-3299685;https://reactome.org/PathwayBrowser/#/R-MMU-6798695;https://reactome.org/PathwayBrowser/#/R-MMU-8953897;https://reactome.org/PathwayBrowser/#/R-MMU-9711123	HALLMARK FATTY ACID METABOLISM;HALLMARK REACTIVE OXIGEN SPECIES PATHWAY	http://www.gsea-msigdb.org/gsea/msigdb/mouse/geneset/HALLMARK_FATTY_ACID_METABOLISM;http://www.gsea-msigdb.org/gsea/msigdb/mouse/geneset/HALLMARK_REACTIVE_OXIGEN_SPECIES_PATHWAY
O08709	63	K	Peroxiredoxin-6 OS=Mus musculus OX=10090 GN=Prdx6 PE=1 SV=3	Prdx6	1	0.00546951	78.178	2	LAPEFAK(1)R	0.26628	5	136800	121510	0	107700	108530	114870	1.24317	1.03522		0.920472	0.917783	0.926765	1.23601	0.263946	cytoplasm	K11188	PRDX6; peroxiredoxin 6 [EC:1.11.1.7 1.11.1.27 3.1.1.-]	mmu00480 Glutathione metabolism; mmu01100 Metabolic pathways	GO:0000302 response to reactive oxygen species; GO:0001775 cell activation; GO:0002252 immune effector process; GO:0002263 cell activation involved in immune response; GO:0002274 myeloid leukocyte activation; GO:0002275 myeloid cell activation involved in immune response; GO:0002283 neutrophil activation involved in immune response; GO:0002366 leukocyte activation involved in immune response; GO:…	GO:0000323 lytic vacuole; GO:0005576 extracellular region; GO:0005615 extracellular space; GO:0005622 intracellular anatomical structure; GO:0005634 nucleus; GO:0005737 cytoplasm; GO:0005764 lysosome; GO:0005766 primary lysosome; GO:0005773 vacuole; GO:0005775 vacuolar lumen; GO:0005829 cytosol; GO:0012505 endomembrane system; GO:0030141 secretory granule; GO:0031410 cytoplasmic vesicle; GO:00319…	GO:0003824 catalytic activity; GO:0004601 peroxidase activity; GO:0004602 glutathione peroxidase activity; GO:0004620 phospholipase activity; GO:0004623 phospholipase A2 activity; GO:0005488 binding; GO:0005515 protein binding; GO:0016209 antioxidant activity; GO:0016298 lipase activity; GO:0016491 oxidoreductase activity; GO:0016684 oxidoreductase activity, acting on peroxide as acceptor; GO:001…	PF00578	PF00578 AhpC/TSA family	O	KOG0854	Alkyl hydroperoxide reductase, thiol specific antioxidant and related enzymes	WP4466 Oxidative stress and redox pathway	http://www.wikipathways.org/instance/WP4466_r116840		R-MMU-168249 Innate Immune System;R-MMU-168256 Immune System;R-MMU-2262752 Cellular responses to stress;R-MMU-3299685 Detoxification of Reactive Oxygen Species;R-MMU-6798695 Neutrophil degranulation;R-MMU-8953897 Cellular responses to stimuli;R-MMU-9711123 Cellular response to chemical stress	https://reactome.org/PathwayBrowser/#/R-MMU-168249;https://reactome.org/PathwayBrowser/#/R-MMU-168256;https://reactome.org/PathwayBrowser/#/R-MMU-2262752;https://reactome.org/PathwayBrowser/#/R-MMU-3299685;https://reactome.org/PathwayBrowser/#/R-MMU-6798695;https://reactome.org/PathwayBrowser/#/R-MMU-8953897;https://reactome.org/PathwayBrowser/#/R-MMU-9711123	HALLMARK FATTY ACID METABOLISM;HALLMARK REACTIVE OXIGEN SPECIES PATHWAY	http://www.gsea-msigdb.org/gsea/msigdb/mouse/geneset/HALLMARK_FATTY_ACID_METABOLISM;http://www.gsea-msigdb.org/gsea/msigdb/mouse/geneset/HALLMARK_REACTIVE_OXIGEN_SPECIES_PATHWAY
O08709	209	K	Peroxiredoxin-6 OS=Mus musculus OX=10090 GN=Prdx6 PE=1 SV=3	Prdx6	1	0.000551692	90.142	2	GVFTK(1)ELPSGK	-0.2232	5	41322	37918	37535	0	26449	32422	1.2601	1.08404	1.0438		0.750548	0.877772	1.38709	0.0405943	cytoplasm	K11188	PRDX6; peroxiredoxin 6 [EC:1.11.1.7 1.11.1.27 3.1.1.-]	mmu00480 Glutathione metabolism; mmu01100 Metabolic pathways	GO:0000302 response to reactive oxygen species; GO:0001775 cell activation; GO:0002252 immune effector process; GO:0002263 cell activation involved in immune response; GO:0002274 myeloid leukocyte activation; GO:0002275 myeloid cell activation involved in immune response; GO:0002283 neutrophil activation involved in immune response; GO:0002366 leukocyte activation involved in immune response; GO:…	GO:0000323 lytic vacuole; GO:0005576 extracellular region; GO:0005615 extracellular space; GO:0005622 intracellular anatomical structure; GO:0005634 nucleus; GO:0005737 cytoplasm; GO:0005764 lysosome; GO:0005766 primary lysosome; GO:0005773 vacuole; GO:0005775 vacuolar lumen; GO:0005829 cytosol; GO:0012505 endomembrane system; GO:0030141 secretory granule; GO:0031410 cytoplasmic vesicle; GO:00319…	GO:0003824 catalytic activity; GO:0004601 peroxidase activity; GO:0004602 glutathione peroxidase activity; GO:0004620 phospholipase activity; GO:0004623 phospholipase A2 activity; GO:0005488 binding; GO:0005515 protein binding; GO:0016209 antioxidant activity; GO:0016298 lipase activity; GO:0016491 oxidoreductase activity; GO:0016684 oxidoreductase activity, acting on peroxide as acceptor; GO:001…	PF00578	PF00578 AhpC/TSA family	O	KOG0854	Alkyl hydroperoxide reductase, thiol specific antioxidant and related enzymes	WP4466 Oxidative stress and redox pathway	http://www.wikipathways.org/instance/WP4466_r116840		R-MMU-168249 Innate Immune System;R-MMU-168256 Immune System;R-MMU-2262752 Cellular responses to stress;R-MMU-3299685 Detoxification of Reactive Oxygen Species;R-MMU-6798695 Neutrophil degranulation;R-MMU-8953897 Cellular responses to stimuli;R-MMU-9711123 Cellular response to chemical stress	https://reactome.org/PathwayBrowser/#/R-MMU-168249;https://reactome.org/PathwayBrowser/#/R-MMU-168256;https://reactome.org/PathwayBrowser/#/R-MMU-2262752;https://reactome.org/PathwayBrowser/#/R-MMU-3299685;https://reactome.org/PathwayBrowser/#/R-MMU-6798695;https://reactome.org/PathwayBrowser/#/R-MMU-8953897;https://reactome.org/PathwayBrowser/#/R-MMU-9711123	HALLMARK FATTY ACID METABOLISM;HALLMARK REACTIVE OXIGEN SPECIES PATHWAY	http://www.gsea-msigdb.org/gsea/msigdb/mouse/geneset/HALLMARK_FATTY_ACID_METABOLISM;http://www.gsea-msigdb.org/gsea/msigdb/mouse/geneset/HALLMARK_REACTIVE_OXIGEN_SPECIES_PATHWAY
O08709	144	K	Peroxiredoxin-6 OS=Mus musculus OX=10090 GN=Prdx6 PE=1 SV=3	Prdx6	1	0.000343245	74.524	2	LK(1)LSILYPATTGR	0.059612	6	92055	75613	74169	55167	64434	65981	1.38432	1.06601	1.01711	0.780224	0.901675	0.8809	1.35299	0.0495371	cytoplasm	K11188	PRDX6; peroxiredoxin 6 [EC:1.11.1.7 1.11.1.27 3.1.1.-]	mmu00480 Glutathione metabolism; mmu01100 Metabolic pathways	GO:0000302 response to reactive oxygen species; GO:0001775 cell activation; GO:0002252 immune effector process; GO:0002263 cell activation involved in immune response; GO:0002274 myeloid leukocyte activation; GO:0002275 myeloid cell activation involved in immune response; GO:0002283 neutrophil activation involved in immune response; GO:0002366 leukocyte activation involved in immune response; GO:…	GO:0000323 lytic vacuole; GO:0005576 extracellular region; GO:0005615 extracellular space; GO:0005622 intracellular anatomical structure; GO:0005634 nucleus; GO:0005737 cytoplasm; GO:0005764 lysosome; GO:0005766 primary lysosome; GO:0005773 vacuole; GO:0005775 vacuolar lumen; GO:0005829 cytosol; GO:0012505 endomembrane system; GO:0030141 secretory granule; GO:0031410 cytoplasmic vesicle; GO:00319…	GO:0003824 catalytic activity; GO:0004601 peroxidase activity; GO:0004602 glutathione peroxidase activity; GO:0004620 phospholipase activity; GO:0004623 phospholipase A2 activity; GO:0005488 binding; GO:0005515 protein binding; GO:0016209 antioxidant activity; GO:0016298 lipase activity; GO:0016491 oxidoreductase activity; GO:0016684 oxidoreductase activity, acting on peroxide as acceptor; GO:001…	PF00578	PF00578 AhpC/TSA family	O	KOG0854	Alkyl hydroperoxide reductase, thiol specific antioxidant and related enzymes	WP4466 Oxidative stress and redox pathway	http://www.wikipathways.org/instance/WP4466_r116840		R-MMU-168249 Innate Immune System;R-MMU-168256 Immune System;R-MMU-2262752 Cellular responses to stress;R-MMU-3299685 Detoxification of Reactive Oxygen Species;R-MMU-6798695 Neutrophil degranulation;R-MMU-8953897 Cellular responses to stimuli;R-MMU-9711123 Cellular response to chemical stress	https://reactome.org/PathwayBrowser/#/R-MMU-168249;https://reactome.org/PathwayBrowser/#/R-MMU-168256;https://reactome.org/PathwayBrowser/#/R-MMU-2262752;https://reactome.org/PathwayBrowser/#/R-MMU-3299685;https://reactome.org/PathwayBrowser/#/R-MMU-6798695;https://reactome.org/PathwayBrowser/#/R-MMU-8953897;https://reactome.org/PathwayBrowser/#/R-MMU-9711123	HALLMARK FATTY ACID METABOLISM;HALLMARK REACTIVE OXIGEN SPECIES PATHWAY	http://www.gsea-msigdb.org/gsea/msigdb/mouse/geneset/HALLMARK_FATTY_ACID_METABOLISM;http://www.gsea-msigdb.org/gsea/msigdb/mouse/geneset/HALLMARK_REACTIVE_OXIGEN_SPECIES_PATHWAY
O08709	141	K	Peroxiredoxin-6 OS=Mus musculus OX=10090 GN=Prdx6 PE=1 SV=3	Prdx6	1	0.00575376	58.916	2	VVFIFGPDK(1)K	-1.356	1	6067.1	0	0	0	0	0	1.07125								cytoplasm	K11188	PRDX6; peroxiredoxin 6 [EC:1.11.1.7 1.11.1.27 3.1.1.-]	mmu00480 Glutathione metabolism; mmu01100 Metabolic pathways	GO:0000302 response to reactive oxygen species; GO:0001775 cell activation; GO:0002252 immune effector process; GO:0002263 cell activation involved in immune response; GO:0002274 myeloid leukocyte activation; GO:0002275 myeloid cell activation involved in immune response; GO:0002283 neutrophil activation involved in immune response; GO:0002366 leukocyte activation involved in immune response; GO:…	GO:0000323 lytic vacuole; GO:0005576 extracellular region; GO:0005615 extracellular space; GO:0005622 intracellular anatomical structure; GO:0005634 nucleus; GO:0005737 cytoplasm; GO:0005764 lysosome; GO:0005766 primary lysosome; GO:0005773 vacuole; GO:0005775 vacuolar lumen; GO:0005829 cytosol; GO:0012505 endomembrane system; GO:0030141 secretory granule; GO:0031410 cytoplasmic vesicle; GO:00319…	GO:0003824 catalytic activity; GO:0004601 peroxidase activity; GO:0004602 glutathione peroxidase activity; GO:0004620 phospholipase activity; GO:0004623 phospholipase A2 activity; GO:0005488 binding; GO:0005515 protein binding; GO:0016209 antioxidant activity; GO:0016298 lipase activity; GO:0016491 oxidoreductase activity; GO:0016684 oxidoreductase activity, acting on peroxide as acceptor; GO:001…	PF00578	PF00578 AhpC/TSA family	O	KOG0854	Alkyl hydroperoxide reductase, thiol specific antioxidant and related enzymes	WP4466 Oxidative stress and redox pathway	http://www.wikipathways.org/instance/WP4466_r116840		R-MMU-168249 Innate Immune System;R-MMU-168256 Immune System;R-MMU-2262752 Cellular responses to stress;R-MMU-3299685 Detoxification of Reactive Oxygen Species;R-MMU-6798695 Neutrophil degranulation;R-MMU-8953897 Cellular responses to stimuli;R-MMU-9711123 Cellular response to chemical stress	https://reactome.org/PathwayBrowser/#/R-MMU-168249;https://reactome.org/PathwayBrowser/#/R-MMU-168256;https://reactome.org/PathwayBrowser/#/R-MMU-2262752;https://reactome.org/PathwayBrowser/#/R-MMU-3299685;https://reactome.org/PathwayBrowser/#/R-MMU-6798695;https://reactome.org/PathwayBrowser/#/R-MMU-8953897;https://reactome.org/PathwayBrowser/#/R-MMU-9711123	HALLMARK FATTY ACID METABOLISM;HALLMARK REACTIVE OXIGEN SPECIES PATHWAY	http://www.gsea-msigdb.org/gsea/msigdb/mouse/geneset/HALLMARK_FATTY_ACID_METABOLISM;http://www.gsea-msigdb.org/gsea/msigdb/mouse/geneset/HALLMARK_REACTIVE_OXIGEN_SPECIES_PATHWAY
O08749	104	K	Dihydrolipoyl dehydrogenase, mitochondrial OS=Mus musculus OX=10090 GN=Dld PE=1 SV=2	Dld	1	4.32848e-14	119.55	3	ALLNNSHYYHMAHGK(1)DFASR	1.6648	10	571530	525770	464960	438710	0	423050	1.25542	1.10475	0.923749	0.928098		0.850282	1.23105	0.190909	mitochondria	K00382	DLD; dihydrolipoamide dehydrogenase [EC:1.8.1.4]	mmu00620 Pyruvate metabolism; mmu00310 Lysine degradation; mmu01200 Carbon metabolism; mmu00630 Glyoxylate and dicarboxylate metabolism; mmu01100 Metabolic pathways; mmu00260 Glycine, serine and threonine metabolism; mmu00380 Tryptophan metabolism; mmu00640 Propanoate metabolism; mmu00020 Citrate cycle (TCA cycle); mmu00010 Glycolysis / Gluconeogenesis; mmu00280 Valine, leucine and isoleucine deg…	GO:0000003 reproduction; GO:0001505 regulation of neurotransmitter levels; GO:0003006 developmental process involved in reproduction; GO:0006082 organic acid metabolic process; GO:0006084 acetyl-CoA metabolic process; GO:0006085 acetyl-CoA biosynthetic process; GO:0006086 acetyl-CoA biosynthetic process from pyruvate; GO:0006090 pyruvate metabolic process; GO:0006091 generation of precursor metab…	GO:0001669 acrosomal vesicle; GO:0005622 intracellular anatomical structure; GO:0005634 nucleus; GO:0005654 nucleoplasm; GO:0005737 cytoplasm; GO:0005739 mitochondrion; GO:0005759 mitochondrial matrix; GO:0005773 vacuole; GO:0005929 cilium; GO:0005947 mitochondrial alpha-ketoglutarate dehydrogenase complex; GO:0005960 glycine cleavage complex; GO:0012505 endomembrane system; GO:0030062 mitochondr…	GO:0000166 nucleotide binding; GO:0003824 catalytic activity; GO:0004148 dihydrolipoyl dehydrogenase activity; GO:0005488 binding; GO:0016491 oxidoreductase activity; GO:0016651 oxidoreductase activity, acting on NAD(P)H; GO:0016667 oxidoreductase activity, acting on a sulfur group of donors; GO:0016668 oxidoreductase activity, acting on a sulfur group of donors, NAD(P) as acceptor; GO:0033218 am…	PF07992; PF02852	PF07992 Pyridine nucleotide-disulphide oxidoreductase; PF02852 Pyridine nucleotide-disulphide oxidoreductase, dimerisation domain	C	KOG1335	Dihydrolipoamide dehydrogenase	WP434 TCA cycle;WP157 Glycolysis and gluconeogenesis;WP1269 Fatty acid beta-oxidation;WP662 Amino acid metabolism	http://www.wikipathways.org/instance/WP434_r117949;http://www.wikipathways.org/instance/WP157_r116837;http://www.wikipathways.org/instance/WP1269_r116490;http://www.wikipathways.org/instance/WP662_r122074		R-MMU-1428517 The citric acid (TCA) cycle and respiratory electron transport;R-MMU-1430728 Metabolism;R-MMU-162582 Signal Transduction;R-MMU-204174 Regulation of pyruvate dehydrogenase (PDH) complex;R-MMU-389661 Glyoxylate metabolism and glycine degradation;R-MMU-5362517 Signaling by Retinoic Acid;R-MMU-6783984 Glycine degradation;R-MMU-70268 Pyruvate metabolism;R-MMU-70895 Branched-chain amino a…	https://reactome.org/PathwayBrowser/#/R-MMU-1428517;https://reactome.org/PathwayBrowser/#/R-MMU-1430728;https://reactome.org/PathwayBrowser/#/R-MMU-162582;https://reactome.org/PathwayBrowser/#/R-MMU-204174;https://reactome.org/PathwayBrowser/#/R-MMU-389661;https://reactome.org/PathwayBrowser/#/R-MMU-5362517;https://reactome.org/PathwayBrowser/#/R-MMU-6783984;https://reactome.org/PathwayBrowser/#/…	HALLMARK ADIPOGENESIS;HALLMARK FATTY ACID METABOLISM;HALLMARK OXIDATIVE PHOSPHORYLATION;HALLMARK GLYCOLYSIS	http://www.gsea-msigdb.org/gsea/msigdb/mouse/geneset/HALLMARK_ADIPOGENESIS;http://www.gsea-msigdb.org/gsea/msigdb/mouse/geneset/HALLMARK_FATTY_ACID_METABOLISM;http://www.gsea-msigdb.org/gsea/msigdb/mouse/geneset/HALLMARK_OXIDATIVE_PHOSPHORYLATION;http://www.gsea-msigdb.org/gsea/msigdb/mouse/geneset/HALLMARK_GLYCOLYSIS
O08749	143	K	Dihydrolipoyl dehydrogenase, mitochondrial OS=Mus musculus OX=10090 GN=Dld PE=1 SV=2	Dld	1	9.22624e-44	236.95	3	HSAVK(1)ALTGGIAHLFK(1)QNK	-1.3039	13	789730	698320	668970	610910	577530	613780	1.27448	1.07802	0.976451	0.949509	0.841752	0.906337	1.23404	0.0736561	mitochondria	K00382	DLD; dihydrolipoamide dehydrogenase [EC:1.8.1.4]	mmu00620 Pyruvate metabolism; mmu00310 Lysine degradation; mmu01200 Carbon metabolism; mmu00630 Glyoxylate and dicarboxylate metabolism; mmu01100 Metabolic pathways; mmu00260 Glycine, serine and threonine metabolism; mmu00380 Tryptophan metabolism; mmu00640 Propanoate metabolism; mmu00020 Citrate cycle (TCA cycle); mmu00010 Glycolysis / Gluconeogenesis; mmu00280 Valine, leucine and isoleucine deg…	GO:0000003 reproduction; GO:0001505 regulation of neurotransmitter levels; GO:0003006 developmental process involved in reproduction; GO:0006082 organic acid metabolic process; GO:0006084 acetyl-CoA metabolic process; GO:0006085 acetyl-CoA biosynthetic process; GO:0006086 acetyl-CoA biosynthetic process from pyruvate; GO:0006090 pyruvate metabolic process; GO:0006091 generation of precursor metab…	GO:0001669 acrosomal vesicle; GO:0005622 intracellular anatomical structure; GO:0005634 nucleus; GO:0005654 nucleoplasm; GO:0005737 cytoplasm; GO:0005739 mitochondrion; GO:0005759 mitochondrial matrix; GO:0005773 vacuole; GO:0005929 cilium; GO:0005947 mitochondrial alpha-ketoglutarate dehydrogenase complex; GO:0005960 glycine cleavage complex; GO:0012505 endomembrane system; GO:0030062 mitochondr…	GO:0000166 nucleotide binding; GO:0003824 catalytic activity; GO:0004148 dihydrolipoyl dehydrogenase activity; GO:0005488 binding; GO:0016491 oxidoreductase activity; GO:0016651 oxidoreductase activity, acting on NAD(P)H; GO:0016667 oxidoreductase activity, acting on a sulfur group of donors; GO:0016668 oxidoreductase activity, acting on a sulfur group of donors, NAD(P) as acceptor; GO:0033218 am…	PF07992; PF02852	PF07992 Pyridine nucleotide-disulphide oxidoreductase; PF02852 Pyridine nucleotide-disulphide oxidoreductase, dimerisation domain	C	KOG1335	Dihydrolipoamide dehydrogenase	WP434 TCA cycle;WP157 Glycolysis and gluconeogenesis;WP1269 Fatty acid beta-oxidation;WP662 Amino acid metabolism	http://www.wikipathways.org/instance/WP434_r117949;http://www.wikipathways.org/instance/WP157_r116837;http://www.wikipathways.org/instance/WP1269_r116490;http://www.wikipathways.org/instance/WP662_r122074		R-MMU-1428517 The citric acid (TCA) cycle and respiratory electron transport;R-MMU-1430728 Metabolism;R-MMU-162582 Signal Transduction;R-MMU-204174 Regulation of pyruvate dehydrogenase (PDH) complex;R-MMU-389661 Glyoxylate metabolism and glycine degradation;R-MMU-5362517 Signaling by Retinoic Acid;R-MMU-6783984 Glycine degradation;R-MMU-70268 Pyruvate metabolism;R-MMU-70895 Branched-chain amino a…	https://reactome.org/PathwayBrowser/#/R-MMU-1428517;https://reactome.org/PathwayBrowser/#/R-MMU-1430728;https://reactome.org/PathwayBrowser/#/R-MMU-162582;https://reactome.org/PathwayBrowser/#/R-MMU-204174;https://reactome.org/PathwayBrowser/#/R-MMU-389661;https://reactome.org/PathwayBrowser/#/R-MMU-5362517;https://reactome.org/PathwayBrowser/#/R-MMU-6783984;https://reactome.org/PathwayBrowser/#/…	HALLMARK ADIPOGENESIS;HALLMARK FATTY ACID METABOLISM;HALLMARK OXIDATIVE PHOSPHORYLATION;HALLMARK GLYCOLYSIS	http://www.gsea-msigdb.org/gsea/msigdb/mouse/geneset/HALLMARK_ADIPOGENESIS;http://www.gsea-msigdb.org/gsea/msigdb/mouse/geneset/HALLMARK_FATTY_ACID_METABOLISM;http://www.gsea-msigdb.org/gsea/msigdb/mouse/geneset/HALLMARK_OXIDATIVE_PHOSPHORYLATION;http://www.gsea-msigdb.org/gsea/msigdb/mouse/geneset/HALLMARK_GLYCOLYSIS
O08749	273	K	Dihydrolipoyl dehydrogenase, mitochondrial OS=Mus musculus OX=10090 GN=Dld PE=1 SV=2	Dld	1	1.18509e-07	136.06	2	FK(1)LNTK(1)VTGATK	1.6674	6	126210	114910	108210	76486	77148	78396	1.38712	1.20809	1.07567	0.8096	0.765774	0.788384	1.55298	0.00444456	mitochondria	K00382	DLD; dihydrolipoamide dehydrogenase [EC:1.8.1.4]	mmu00620 Pyruvate metabolism; mmu00310 Lysine degradation; mmu01200 Carbon metabolism; mmu00630 Glyoxylate and dicarboxylate metabolism; mmu01100 Metabolic pathways; mmu00260 Glycine, serine and threonine metabolism; mmu00380 Tryptophan metabolism; mmu00640 Propanoate metabolism; mmu00020 Citrate cycle (TCA cycle); mmu00010 Glycolysis / Gluconeogenesis; mmu00280 Valine, leucine and isoleucine deg…	GO:0000003 reproduction; GO:0001505 regulation of neurotransmitter levels; GO:0003006 developmental process involved in reproduction; GO:0006082 organic acid metabolic process; GO:0006084 acetyl-CoA metabolic process; GO:0006085 acetyl-CoA biosynthetic process; GO:0006086 acetyl-CoA biosynthetic process from pyruvate; GO:0006090 pyruvate metabolic process; GO:0006091 generation of precursor metab…	GO:0001669 acrosomal vesicle; GO:0005622 intracellular anatomical structure; GO:0005634 nucleus; GO:0005654 nucleoplasm; GO:0005737 cytoplasm; GO:0005739 mitochondrion; GO:0005759 mitochondrial matrix; GO:0005773 vacuole; GO:0005929 cilium; GO:0005947 mitochondrial alpha-ketoglutarate dehydrogenase complex; GO:0005960 glycine cleavage complex; GO:0012505 endomembrane system; GO:0030062 mitochondr…	GO:0000166 nucleotide binding; GO:0003824 catalytic activity; GO:0004148 dihydrolipoyl dehydrogenase activity; GO:0005488 binding; GO:0016491 oxidoreductase activity; GO:0016651 oxidoreductase activity, acting on NAD(P)H; GO:0016667 oxidoreductase activity, acting on a sulfur group of donors; GO:0016668 oxidoreductase activity, acting on a sulfur group of donors, NAD(P) as acceptor; GO:0033218 am…	PF07992; PF02852	PF07992 Pyridine nucleotide-disulphide oxidoreductase; PF02852 Pyridine nucleotide-disulphide oxidoreductase, dimerisation domain	C	KOG1335	Dihydrolipoamide dehydrogenase	WP434 TCA cycle;WP157 Glycolysis and gluconeogenesis;WP1269 Fatty acid beta-oxidation;WP662 Amino acid metabolism	http://www.wikipathways.org/instance/WP434_r117949;http://www.wikipathways.org/instance/WP157_r116837;http://www.wikipathways.org/instance/WP1269_r116490;http://www.wikipathways.org/instance/WP662_r122074		R-MMU-1428517 The citric acid (TCA) cycle and respiratory electron transport;R-MMU-1430728 Metabolism;R-MMU-162582 Signal Transduction;R-MMU-204174 Regulation of pyruvate dehydrogenase (PDH) complex;R-MMU-389661 Glyoxylate metabolism and glycine degradation;R-MMU-5362517 Signaling by Retinoic Acid;R-MMU-6783984 Glycine degradation;R-MMU-70268 Pyruvate metabolism;R-MMU-70895 Branched-chain amino a…	https://reactome.org/PathwayBrowser/#/R-MMU-1428517;https://reactome.org/PathwayBrowser/#/R-MMU-1430728;https://reactome.org/PathwayBrowser/#/R-MMU-162582;https://reactome.org/PathwayBrowser/#/R-MMU-204174;https://reactome.org/PathwayBrowser/#/R-MMU-389661;https://reactome.org/PathwayBrowser/#/R-MMU-5362517;https://reactome.org/PathwayBrowser/#/R-MMU-6783984;https://reactome.org/PathwayBrowser/#/…	HALLMARK ADIPOGENESIS;HALLMARK FATTY ACID METABOLISM;HALLMARK OXIDATIVE PHOSPHORYLATION;HALLMARK GLYCOLYSIS	http://www.gsea-msigdb.org/gsea/msigdb/mouse/geneset/HALLMARK_ADIPOGENESIS;http://www.gsea-msigdb.org/gsea/msigdb/mouse/geneset/HALLMARK_FATTY_ACID_METABOLISM;http://www.gsea-msigdb.org/gsea/msigdb/mouse/geneset/HALLMARK_OXIDATIVE_PHOSPHORYLATION;http://www.gsea-msigdb.org/gsea/msigdb/mouse/geneset/HALLMARK_GLYCOLYSIS
O08749	277	K	Dihydrolipoyl dehydrogenase, mitochondrial OS=Mus musculus OX=10090 GN=Dld PE=1 SV=2	Dld	1	1.18509e-07	136.06	2	LNTK(1)VTGATK	0.37857	12	2445200	2265800	2074200	1775300	1720500	1794000	1.29388	1.14688	0.992703	0.904729	0.822222	0.868609	1.32282	0.0279753	mitochondria	K00382	DLD; dihydrolipoamide dehydrogenase [EC:1.8.1.4]	mmu00620 Pyruvate metabolism; mmu00310 Lysine degradation; mmu01200 Carbon metabolism; mmu00630 Glyoxylate and dicarboxylate metabolism; mmu01100 Metabolic pathways; mmu00260 Glycine, serine and threonine metabolism; mmu00380 Tryptophan metabolism; mmu00640 Propanoate metabolism; mmu00020 Citrate cycle (TCA cycle); mmu00010 Glycolysis / Gluconeogenesis; mmu00280 Valine, leucine and isoleucine deg…	GO:0000003 reproduction; GO:0001505 regulation of neurotransmitter levels; GO:0003006 developmental process involved in reproduction; GO:0006082 organic acid metabolic process; GO:0006084 acetyl-CoA metabolic process; GO:0006085 acetyl-CoA biosynthetic process; GO:0006086 acetyl-CoA biosynthetic process from pyruvate; GO:0006090 pyruvate metabolic process; GO:0006091 generation of precursor metab…	GO:0001669 acrosomal vesicle; GO:0005622 intracellular anatomical structure; GO:0005634 nucleus; GO:0005654 nucleoplasm; GO:0005737 cytoplasm; GO:0005739 mitochondrion; GO:0005759 mitochondrial matrix; GO:0005773 vacuole; GO:0005929 cilium; GO:0005947 mitochondrial alpha-ketoglutarate dehydrogenase complex; GO:0005960 glycine cleavage complex; GO:0012505 endomembrane system; GO:0030062 mitochondr…	GO:0000166 nucleotide binding; GO:0003824 catalytic activity; GO:0004148 dihydrolipoyl dehydrogenase activity; GO:0005488 binding; GO:0016491 oxidoreductase activity; GO:0016651 oxidoreductase activity, acting on NAD(P)H; GO:0016667 oxidoreductase activity, acting on a sulfur group of donors; GO:0016668 oxidoreductase activity, acting on a sulfur group of donors, NAD(P) as acceptor; GO:0033218 am…	PF07992; PF02852	PF07992 Pyridine nucleotide-disulphide oxidoreductase; PF02852 Pyridine nucleotide-disulphide oxidoreductase, dimerisation domain	C	KOG1335	Dihydrolipoamide dehydrogenase	WP434 TCA cycle;WP157 Glycolysis and gluconeogenesis;WP1269 Fatty acid beta-oxidation;WP662 Amino acid metabolism	http://www.wikipathways.org/instance/WP434_r117949;http://www.wikipathways.org/instance/WP157_r116837;http://www.wikipathways.org/instance/WP1269_r116490;http://www.wikipathways.org/instance/WP662_r122074		R-MMU-1428517 The citric acid (TCA) cycle and respiratory electron transport;R-MMU-1430728 Metabolism;R-MMU-162582 Signal Transduction;R-MMU-204174 Regulation of pyruvate dehydrogenase (PDH) complex;R-MMU-389661 Glyoxylate metabolism and glycine degradation;R-MMU-5362517 Signaling by Retinoic Acid;R-MMU-6783984 Glycine degradation;R-MMU-70268 Pyruvate metabolism;R-MMU-70895 Branched-chain amino a…	https://reactome.org/PathwayBrowser/#/R-MMU-1428517;https://reactome.org/PathwayBrowser/#/R-MMU-1430728;https://reactome.org/PathwayBrowser/#/R-MMU-162582;https://reactome.org/PathwayBrowser/#/R-MMU-204174;https://reactome.org/PathwayBrowser/#/R-MMU-389661;https://reactome.org/PathwayBrowser/#/R-MMU-5362517;https://reactome.org/PathwayBrowser/#/R-MMU-6783984;https://reactome.org/PathwayBrowser/#/…	HALLMARK ADIPOGENESIS;HALLMARK FATTY ACID METABOLISM;HALLMARK OXIDATIVE PHOSPHORYLATION;HALLMARK GLYCOLYSIS	http://www.gsea-msigdb.org/gsea/msigdb/mouse/geneset/HALLMARK_ADIPOGENESIS;http://www.gsea-msigdb.org/gsea/msigdb/mouse/geneset/HALLMARK_FATTY_ACID_METABOLISM;http://www.gsea-msigdb.org/gsea/msigdb/mouse/geneset/HALLMARK_OXIDATIVE_PHOSPHORYLATION;http://www.gsea-msigdb.org/gsea/msigdb/mouse/geneset/HALLMARK_GLYCOLYSIS
O08749	132	K	Dihydrolipoyl dehydrogenase, mitochondrial OS=Mus musculus OX=10090 GN=Dld PE=1 SV=2	Dld	1	2.43306e-08	113.48	3	HSAVK(1)ALTGGIAHLFK(1)QNK	-1.3039	6	32123	20520	24041	0	10098	10926	1.75054	1.06967	1.18494		0.496987	0.544802	2.563	0.0185321	mitochondria	K00382	DLD; dihydrolipoamide dehydrogenase [EC:1.8.1.4]	mmu00620 Pyruvate metabolism; mmu00310 Lysine degradation; mmu01200 Carbon metabolism; mmu00630 Glyoxylate and dicarboxylate metabolism; mmu01100 Metabolic pathways; mmu00260 Glycine, serine and threonine metabolism; mmu00380 Tryptophan metabolism; mmu00640 Propanoate metabolism; mmu00020 Citrate cycle (TCA cycle); mmu00010 Glycolysis / Gluconeogenesis; mmu00280 Valine, leucine and isoleucine deg…	GO:0000003 reproduction; GO:0001505 regulation of neurotransmitter levels; GO:0003006 developmental process involved in reproduction; GO:0006082 organic acid metabolic process; GO:0006084 acetyl-CoA metabolic process; GO:0006085 acetyl-CoA biosynthetic process; GO:0006086 acetyl-CoA biosynthetic process from pyruvate; GO:0006090 pyruvate metabolic process; GO:0006091 generation of precursor metab…	GO:0001669 acrosomal vesicle; GO:0005622 intracellular anatomical structure; GO:0005634 nucleus; GO:0005654 nucleoplasm; GO:0005737 cytoplasm; GO:0005739 mitochondrion; GO:0005759 mitochondrial matrix; GO:0005773 vacuole; GO:0005929 cilium; GO:0005947 mitochondrial alpha-ketoglutarate dehydrogenase complex; GO:0005960 glycine cleavage complex; GO:0012505 endomembrane system; GO:0030062 mitochondr…	GO:0000166 nucleotide binding; GO:0003824 catalytic activity; GO:0004148 dihydrolipoyl dehydrogenase activity; GO:0005488 binding; GO:0016491 oxidoreductase activity; GO:0016651 oxidoreductase activity, acting on NAD(P)H; GO:0016667 oxidoreductase activity, acting on a sulfur group of donors; GO:0016668 oxidoreductase activity, acting on a sulfur group of donors, NAD(P) as acceptor; GO:0033218 am…	PF07992; PF02852	PF07992 Pyridine nucleotide-disulphide oxidoreductase; PF02852 Pyridine nucleotide-disulphide oxidoreductase, dimerisation domain	C	KOG1335	Dihydrolipoamide dehydrogenase	WP434 TCA cycle;WP157 Glycolysis and gluconeogenesis;WP1269 Fatty acid beta-oxidation;WP662 Amino acid metabolism	http://www.wikipathways.org/instance/WP434_r117949;http://www.wikipathways.org/instance/WP157_r116837;http://www.wikipathways.org/instance/WP1269_r116490;http://www.wikipathways.org/instance/WP662_r122074		R-MMU-1428517 The citric acid (TCA) cycle and respiratory electron transport;R-MMU-1430728 Metabolism;R-MMU-162582 Signal Transduction;R-MMU-204174 Regulation of pyruvate dehydrogenase (PDH) complex;R-MMU-389661 Glyoxylate metabolism and glycine degradation;R-MMU-5362517 Signaling by Retinoic Acid;R-MMU-6783984 Glycine degradation;R-MMU-70268 Pyruvate metabolism;R-MMU-70895 Branched-chain amino a…	https://reactome.org/PathwayBrowser/#/R-MMU-1428517;https://reactome.org/PathwayBrowser/#/R-MMU-1430728;https://reactome.org/PathwayBrowser/#/R-MMU-162582;https://reactome.org/PathwayBrowser/#/R-MMU-204174;https://reactome.org/PathwayBrowser/#/R-MMU-389661;https://reactome.org/PathwayBrowser/#/R-MMU-5362517;https://reactome.org/PathwayBrowser/#/R-MMU-6783984;https://reactome.org/PathwayBrowser/#/…	HALLMARK ADIPOGENESIS;HALLMARK FATTY ACID METABOLISM;HALLMARK OXIDATIVE PHOSPHORYLATION;HALLMARK GLYCOLYSIS	http://www.gsea-msigdb.org/gsea/msigdb/mouse/geneset/HALLMARK_ADIPOGENESIS;http://www.gsea-msigdb.org/gsea/msigdb/mouse/geneset/HALLMARK_FATTY_ACID_METABOLISM;http://www.gsea-msigdb.org/gsea/msigdb/mouse/geneset/HALLMARK_OXIDATIVE_PHOSPHORYLATION;http://www.gsea-msigdb.org/gsea/msigdb/mouse/geneset/HALLMARK_GLYCOLYSIS
O08749	420	K	Dihydrolipoyl dehydrogenase, mitochondrial OS=Mus musculus OX=10090 GN=Dld PE=1 SV=2	Dld	1	0.0126112	47.334	2	IGK(1)FPFAANSR	-5.961	2	65233	0	0	0	0	63536	1.07895					0.96156	1.12208		mitochondria	K00382	DLD; dihydrolipoamide dehydrogenase [EC:1.8.1.4]	mmu00620 Pyruvate metabolism; mmu00310 Lysine degradation; mmu01200 Carbon metabolism; mmu00630 Glyoxylate and dicarboxylate metabolism; mmu01100 Metabolic pathways; mmu00260 Glycine, serine and threonine metabolism; mmu00380 Tryptophan metabolism; mmu00640 Propanoate metabolism; mmu00020 Citrate cycle (TCA cycle); mmu00010 Glycolysis / Gluconeogenesis; mmu00280 Valine, leucine and isoleucine deg…	GO:0000003 reproduction; GO:0001505 regulation of neurotransmitter levels; GO:0003006 developmental process involved in reproduction; GO:0006082 organic acid metabolic process; GO:0006084 acetyl-CoA metabolic process; GO:0006085 acetyl-CoA biosynthetic process; GO:0006086 acetyl-CoA biosynthetic process from pyruvate; GO:0006090 pyruvate metabolic process; GO:0006091 generation of precursor metab…	GO:0001669 acrosomal vesicle; GO:0005622 intracellular anatomical structure; GO:0005634 nucleus; GO:0005654 nucleoplasm; GO:0005737 cytoplasm; GO:0005739 mitochondrion; GO:0005759 mitochondrial matrix; GO:0005773 vacuole; GO:0005929 cilium; GO:0005947 mitochondrial alpha-ketoglutarate dehydrogenase complex; GO:0005960 glycine cleavage complex; GO:0012505 endomembrane system; GO:0030062 mitochondr…	GO:0000166 nucleotide binding; GO:0003824 catalytic activity; GO:0004148 dihydrolipoyl dehydrogenase activity; GO:0005488 binding; GO:0016491 oxidoreductase activity; GO:0016651 oxidoreductase activity, acting on NAD(P)H; GO:0016667 oxidoreductase activity, acting on a sulfur group of donors; GO:0016668 oxidoreductase activity, acting on a sulfur group of donors, NAD(P) as acceptor; GO:0033218 am…	PF07992; PF02852	PF07992 Pyridine nucleotide-disulphide oxidoreductase; PF02852 Pyridine nucleotide-disulphide oxidoreductase, dimerisation domain	C	KOG1335	Dihydrolipoamide dehydrogenase	WP434 TCA cycle;WP157 Glycolysis and gluconeogenesis;WP1269 Fatty acid beta-oxidation;WP662 Amino acid metabolism	http://www.wikipathways.org/instance/WP434_r117949;http://www.wikipathways.org/instance/WP157_r116837;http://www.wikipathways.org/instance/WP1269_r116490;http://www.wikipathways.org/instance/WP662_r122074		R-MMU-1428517 The citric acid (TCA) cycle and respiratory electron transport;R-MMU-1430728 Metabolism;R-MMU-162582 Signal Transduction;R-MMU-204174 Regulation of pyruvate dehydrogenase (PDH) complex;R-MMU-389661 Glyoxylate metabolism and glycine degradation;R-MMU-5362517 Signaling by Retinoic Acid;R-MMU-6783984 Glycine degradation;R-MMU-70268 Pyruvate metabolism;R-MMU-70895 Branched-chain amino a…	https://reactome.org/PathwayBrowser/#/R-MMU-1428517;https://reactome.org/PathwayBrowser/#/R-MMU-1430728;https://reactome.org/PathwayBrowser/#/R-MMU-162582;https://reactome.org/PathwayBrowser/#/R-MMU-204174;https://reactome.org/PathwayBrowser/#/R-MMU-389661;https://reactome.org/PathwayBrowser/#/R-MMU-5362517;https://reactome.org/PathwayBrowser/#/R-MMU-6783984;https://reactome.org/PathwayBrowser/#/…	HALLMARK ADIPOGENESIS;HALLMARK FATTY ACID METABOLISM;HALLMARK OXIDATIVE PHOSPHORYLATION;HALLMARK GLYCOLYSIS	http://www.gsea-msigdb.org/gsea/msigdb/mouse/geneset/HALLMARK_ADIPOGENESIS;http://www.gsea-msigdb.org/gsea/msigdb/mouse/geneset/HALLMARK_FATTY_ACID_METABOLISM;http://www.gsea-msigdb.org/gsea/msigdb/mouse/geneset/HALLMARK_OXIDATIVE_PHOSPHORYLATION;http://www.gsea-msigdb.org/gsea/msigdb/mouse/geneset/HALLMARK_GLYCOLYSIS
O08749	445	K	Dihydrolipoyl dehydrogenase, mitochondrial OS=Mus musculus OX=10090 GN=Dld PE=1 SV=2	Dld	1	0.0041239	58.426	2	ILGHK(1)STDR	-0.87114	4	13635	14935	7437.5	0	0	7736.5	1.32774	1.39117	0.655048			0.689324	1.63153		mitochondria	K00382	DLD; dihydrolipoamide dehydrogenase [EC:1.8.1.4]	mmu00620 Pyruvate metabolism; mmu00310 Lysine degradation; mmu01200 Carbon metabolism; mmu00630 Glyoxylate and dicarboxylate metabolism; mmu01100 Metabolic pathways; mmu00260 Glycine, serine and threonine metabolism; mmu00380 Tryptophan metabolism; mmu00640 Propanoate metabolism; mmu00020 Citrate cycle (TCA cycle); mmu00010 Glycolysis / Gluconeogenesis; mmu00280 Valine, leucine and isoleucine deg…	GO:0000003 reproduction; GO:0001505 regulation of neurotransmitter levels; GO:0003006 developmental process involved in reproduction; GO:0006082 organic acid metabolic process; GO:0006084 acetyl-CoA metabolic process; GO:0006085 acetyl-CoA biosynthetic process; GO:0006086 acetyl-CoA biosynthetic process from pyruvate; GO:0006090 pyruvate metabolic process; GO:0006091 generation of precursor metab…	GO:0001669 acrosomal vesicle; GO:0005622 intracellular anatomical structure; GO:0005634 nucleus; GO:0005654 nucleoplasm; GO:0005737 cytoplasm; GO:0005739 mitochondrion; GO:0005759 mitochondrial matrix; GO:0005773 vacuole; GO:0005929 cilium; GO:0005947 mitochondrial alpha-ketoglutarate dehydrogenase complex; GO:0005960 glycine cleavage complex; GO:0012505 endomembrane system; GO:0030062 mitochondr…	GO:0000166 nucleotide binding; GO:0003824 catalytic activity; GO:0004148 dihydrolipoyl dehydrogenase activity; GO:0005488 binding; GO:0016491 oxidoreductase activity; GO:0016651 oxidoreductase activity, acting on NAD(P)H; GO:0016667 oxidoreductase activity, acting on a sulfur group of donors; GO:0016668 oxidoreductase activity, acting on a sulfur group of donors, NAD(P) as acceptor; GO:0033218 am…	PF07992; PF02852	PF07992 Pyridine nucleotide-disulphide oxidoreductase; PF02852 Pyridine nucleotide-disulphide oxidoreductase, dimerisation domain	C	KOG1335	Dihydrolipoamide dehydrogenase	WP434 TCA cycle;WP157 Glycolysis and gluconeogenesis;WP1269 Fatty acid beta-oxidation;WP662 Amino acid metabolism	http://www.wikipathways.org/instance/WP434_r117949;http://www.wikipathways.org/instance/WP157_r116837;http://www.wikipathways.org/instance/WP1269_r116490;http://www.wikipathways.org/instance/WP662_r122074		R-MMU-1428517 The citric acid (TCA) cycle and respiratory electron transport;R-MMU-1430728 Metabolism;R-MMU-162582 Signal Transduction;R-MMU-204174 Regulation of pyruvate dehydrogenase (PDH) complex;R-MMU-389661 Glyoxylate metabolism and glycine degradation;R-MMU-5362517 Signaling by Retinoic Acid;R-MMU-6783984 Glycine degradation;R-MMU-70268 Pyruvate metabolism;R-MMU-70895 Branched-chain amino a…	https://reactome.org/PathwayBrowser/#/R-MMU-1428517;https://reactome.org/PathwayBrowser/#/R-MMU-1430728;https://reactome.org/PathwayBrowser/#/R-MMU-162582;https://reactome.org/PathwayBrowser/#/R-MMU-204174;https://reactome.org/PathwayBrowser/#/R-MMU-389661;https://reactome.org/PathwayBrowser/#/R-MMU-5362517;https://reactome.org/PathwayBrowser/#/R-MMU-6783984;https://reactome.org/PathwayBrowser/#/…	HALLMARK ADIPOGENESIS;HALLMARK FATTY ACID METABOLISM;HALLMARK OXIDATIVE PHOSPHORYLATION;HALLMARK GLYCOLYSIS	http://www.gsea-msigdb.org/gsea/msigdb/mouse/geneset/HALLMARK_ADIPOGENESIS;http://www.gsea-msigdb.org/gsea/msigdb/mouse/geneset/HALLMARK_FATTY_ACID_METABOLISM;http://www.gsea-msigdb.org/gsea/msigdb/mouse/geneset/HALLMARK_OXIDATIVE_PHOSPHORYLATION;http://www.gsea-msigdb.org/gsea/msigdb/mouse/geneset/HALLMARK_GLYCOLYSIS
O08749	122	K	Dihydrolipoyl dehydrogenase, mitochondrial OS=Mus musculus OX=10090 GN=Dld PE=1 SV=2	Dld	1	3.93303e-17	224.68	2	LNLEK(1)MMEQK	0.7645	22	1754700	1713100	1567900	1479300	1467900	1515700	1.18035	1.10232	0.953925	0.958364	0.891781	0.932916	1.16296	0.0897728	mitochondria	K00382	DLD; dihydrolipoamide dehydrogenase [EC:1.8.1.4]	mmu00620 Pyruvate metabolism; mmu00310 Lysine degradation; mmu01200 Carbon metabolism; mmu00630 Glyoxylate and dicarboxylate metabolism; mmu01100 Metabolic pathways; mmu00260 Glycine, serine and threonine metabolism; mmu00380 Tryptophan metabolism; mmu00640 Propanoate metabolism; mmu00020 Citrate cycle (TCA cycle); mmu00010 Glycolysis / Gluconeogenesis; mmu00280 Valine, leucine and isoleucine deg…	GO:0000003 reproduction; GO:0001505 regulation of neurotransmitter levels; GO:0003006 developmental process involved in reproduction; GO:0006082 organic acid metabolic process; GO:0006084 acetyl-CoA metabolic process; GO:0006085 acetyl-CoA biosynthetic process; GO:0006086 acetyl-CoA biosynthetic process from pyruvate; GO:0006090 pyruvate metabolic process; GO:0006091 generation of precursor metab…	GO:0001669 acrosomal vesicle; GO:0005622 intracellular anatomical structure; GO:0005634 nucleus; GO:0005654 nucleoplasm; GO:0005737 cytoplasm; GO:0005739 mitochondrion; GO:0005759 mitochondrial matrix; GO:0005773 vacuole; GO:0005929 cilium; GO:0005947 mitochondrial alpha-ketoglutarate dehydrogenase complex; GO:0005960 glycine cleavage complex; GO:0012505 endomembrane system; GO:0030062 mitochondr…	GO:0000166 nucleotide binding; GO:0003824 catalytic activity; GO:0004148 dihydrolipoyl dehydrogenase activity; GO:0005488 binding; GO:0016491 oxidoreductase activity; GO:0016651 oxidoreductase activity, acting on NAD(P)H; GO:0016667 oxidoreductase activity, acting on a sulfur group of donors; GO:0016668 oxidoreductase activity, acting on a sulfur group of donors, NAD(P) as acceptor; GO:0033218 am…	PF07992; PF02852	PF07992 Pyridine nucleotide-disulphide oxidoreductase; PF02852 Pyridine nucleotide-disulphide oxidoreductase, dimerisation domain	C	KOG1335	Dihydrolipoamide dehydrogenase	WP434 TCA cycle;WP157 Glycolysis and gluconeogenesis;WP1269 Fatty acid beta-oxidation;WP662 Amino acid metabolism	http://www.wikipathways.org/instance/WP434_r117949;http://www.wikipathways.org/instance/WP157_r116837;http://www.wikipathways.org/instance/WP1269_r116490;http://www.wikipathways.org/instance/WP662_r122074		R-MMU-1428517 The citric acid (TCA) cycle and respiratory electron transport;R-MMU-1430728 Metabolism;R-MMU-162582 Signal Transduction;R-MMU-204174 Regulation of pyruvate dehydrogenase (PDH) complex;R-MMU-389661 Glyoxylate metabolism and glycine degradation;R-MMU-5362517 Signaling by Retinoic Acid;R-MMU-6783984 Glycine degradation;R-MMU-70268 Pyruvate metabolism;R-MMU-70895 Branched-chain amino a…	https://reactome.org/PathwayBrowser/#/R-MMU-1428517;https://reactome.org/PathwayBrowser/#/R-MMU-1430728;https://reactome.org/PathwayBrowser/#/R-MMU-162582;https://reactome.org/PathwayBrowser/#/R-MMU-204174;https://reactome.org/PathwayBrowser/#/R-MMU-389661;https://reactome.org/PathwayBrowser/#/R-MMU-5362517;https://reactome.org/PathwayBrowser/#/R-MMU-6783984;https://reactome.org/PathwayBrowser/#/…	HALLMARK ADIPOGENESIS;HALLMARK FATTY ACID METABOLISM;HALLMARK OXIDATIVE PHOSPHORYLATION;HALLMARK GLYCOLYSIS	http://www.gsea-msigdb.org/gsea/msigdb/mouse/geneset/HALLMARK_ADIPOGENESIS;http://www.gsea-msigdb.org/gsea/msigdb/mouse/geneset/HALLMARK_FATTY_ACID_METABOLISM;http://www.gsea-msigdb.org/gsea/msigdb/mouse/geneset/HALLMARK_OXIDATIVE_PHOSPHORYLATION;http://www.gsea-msigdb.org/gsea/msigdb/mouse/geneset/HALLMARK_GLYCOLYSIS
O08749	334	K	Dihydrolipoyl dehydrogenase, mitochondrial OS=Mus musculus OX=10090 GN=Dld PE=1 SV=2	Dld	1	1.19188e-09	70.831	3	RPFTQNLGLEELGIELDPK(1)GR	-1.9992	1	5960.6	0	0	0	0	0	1.06492								mitochondria	K00382	DLD; dihydrolipoamide dehydrogenase [EC:1.8.1.4]	mmu00620 Pyruvate metabolism; mmu00310 Lysine degradation; mmu01200 Carbon metabolism; mmu00630 Glyoxylate and dicarboxylate metabolism; mmu01100 Metabolic pathways; mmu00260 Glycine, serine and threonine metabolism; mmu00380 Tryptophan metabolism; mmu00640 Propanoate metabolism; mmu00020 Citrate cycle (TCA cycle); mmu00010 Glycolysis / Gluconeogenesis; mmu00280 Valine, leucine and isoleucine deg…	GO:0000003 reproduction; GO:0001505 regulation of neurotransmitter levels; GO:0003006 developmental process involved in reproduction; GO:0006082 organic acid metabolic process; GO:0006084 acetyl-CoA metabolic process; GO:0006085 acetyl-CoA biosynthetic process; GO:0006086 acetyl-CoA biosynthetic process from pyruvate; GO:0006090 pyruvate metabolic process; GO:0006091 generation of precursor metab…	GO:0001669 acrosomal vesicle; GO:0005622 intracellular anatomical structure; GO:0005634 nucleus; GO:0005654 nucleoplasm; GO:0005737 cytoplasm; GO:0005739 mitochondrion; GO:0005759 mitochondrial matrix; GO:0005773 vacuole; GO:0005929 cilium; GO:0005947 mitochondrial alpha-ketoglutarate dehydrogenase complex; GO:0005960 glycine cleavage complex; GO:0012505 endomembrane system; GO:0030062 mitochondr…	GO:0000166 nucleotide binding; GO:0003824 catalytic activity; GO:0004148 dihydrolipoyl dehydrogenase activity; GO:0005488 binding; GO:0016491 oxidoreductase activity; GO:0016651 oxidoreductase activity, acting on NAD(P)H; GO:0016667 oxidoreductase activity, acting on a sulfur group of donors; GO:0016668 oxidoreductase activity, acting on a sulfur group of donors, NAD(P) as acceptor; GO:0033218 am…	PF07992; PF02852	PF07992 Pyridine nucleotide-disulphide oxidoreductase; PF02852 Pyridine nucleotide-disulphide oxidoreductase, dimerisation domain	C	KOG1335	Dihydrolipoamide dehydrogenase	WP434 TCA cycle;WP157 Glycolysis and gluconeogenesis;WP1269 Fatty acid beta-oxidation;WP662 Amino acid metabolism	http://www.wikipathways.org/instance/WP434_r117949;http://www.wikipathways.org/instance/WP157_r116837;http://www.wikipathways.org/instance/WP1269_r116490;http://www.wikipathways.org/instance/WP662_r122074		R-MMU-1428517 The citric acid (TCA) cycle and respiratory electron transport;R-MMU-1430728 Metabolism;R-MMU-162582 Signal Transduction;R-MMU-204174 Regulation of pyruvate dehydrogenase (PDH) complex;R-MMU-389661 Glyoxylate metabolism and glycine degradation;R-MMU-5362517 Signaling by Retinoic Acid;R-MMU-6783984 Glycine degradation;R-MMU-70268 Pyruvate metabolism;R-MMU-70895 Branched-chain amino a…	https://reactome.org/PathwayBrowser/#/R-MMU-1428517;https://reactome.org/PathwayBrowser/#/R-MMU-1430728;https://reactome.org/PathwayBrowser/#/R-MMU-162582;https://reactome.org/PathwayBrowser/#/R-MMU-204174;https://reactome.org/PathwayBrowser/#/R-MMU-389661;https://reactome.org/PathwayBrowser/#/R-MMU-5362517;https://reactome.org/PathwayBrowser/#/R-MMU-6783984;https://reactome.org/PathwayBrowser/#/…	HALLMARK ADIPOGENESIS;HALLMARK FATTY ACID METABOLISM;HALLMARK OXIDATIVE PHOSPHORYLATION;HALLMARK GLYCOLYSIS	http://www.gsea-msigdb.org/gsea/msigdb/mouse/geneset/HALLMARK_ADIPOGENESIS;http://www.gsea-msigdb.org/gsea/msigdb/mouse/geneset/HALLMARK_FATTY_ACID_METABOLISM;http://www.gsea-msigdb.org/gsea/msigdb/mouse/geneset/HALLMARK_OXIDATIVE_PHOSPHORYLATION;http://www.gsea-msigdb.org/gsea/msigdb/mouse/geneset/HALLMARK_GLYCOLYSIS
O08749	66	K	Dihydrolipoyl dehydrogenase, mitochondrial OS=Mus musculus OX=10090 GN=Dld PE=1 SV=2	Dld	1	2.46277e-07	123.92	2	SAQLGFK(1)TVCIEK	0.44641	6	84914	78215	74580	64941	63857	60991	1.26915	1.11826	1.00819	0.9348	0.861977	0.834105	1.29067	0.0279742	mitochondria	K00382	DLD; dihydrolipoamide dehydrogenase [EC:1.8.1.4]	mmu00620 Pyruvate metabolism; mmu00310 Lysine degradation; mmu01200 Carbon metabolism; mmu00630 Glyoxylate and dicarboxylate metabolism; mmu01100 Metabolic pathways; mmu00260 Glycine, serine and threonine metabolism; mmu00380 Tryptophan metabolism; mmu00640 Propanoate metabolism; mmu00020 Citrate cycle (TCA cycle); mmu00010 Glycolysis / Gluconeogenesis; mmu00280 Valine, leucine and isoleucine deg…	GO:0000003 reproduction; GO:0001505 regulation of neurotransmitter levels; GO:0003006 developmental process involved in reproduction; GO:0006082 organic acid metabolic process; GO:0006084 acetyl-CoA metabolic process; GO:0006085 acetyl-CoA biosynthetic process; GO:0006086 acetyl-CoA biosynthetic process from pyruvate; GO:0006090 pyruvate metabolic process; GO:0006091 generation of precursor metab…	GO:0001669 acrosomal vesicle; GO:0005622 intracellular anatomical structure; GO:0005634 nucleus; GO:0005654 nucleoplasm; GO:0005737 cytoplasm; GO:0005739 mitochondrion; GO:0005759 mitochondrial matrix; GO:0005773 vacuole; GO:0005929 cilium; GO:0005947 mitochondrial alpha-ketoglutarate dehydrogenase complex; GO:0005960 glycine cleavage complex; GO:0012505 endomembrane system; GO:0030062 mitochondr…	GO:0000166 nucleotide binding; GO:0003824 catalytic activity; GO:0004148 dihydrolipoyl dehydrogenase activity; GO:0005488 binding; GO:0016491 oxidoreductase activity; GO:0016651 oxidoreductase activity, acting on NAD(P)H; GO:0016667 oxidoreductase activity, acting on a sulfur group of donors; GO:0016668 oxidoreductase activity, acting on a sulfur group of donors, NAD(P) as acceptor; GO:0033218 am…	PF07992; PF02852	PF07992 Pyridine nucleotide-disulphide oxidoreductase; PF02852 Pyridine nucleotide-disulphide oxidoreductase, dimerisation domain	C	KOG1335	Dihydrolipoamide dehydrogenase	WP434 TCA cycle;WP157 Glycolysis and gluconeogenesis;WP1269 Fatty acid beta-oxidation;WP662 Amino acid metabolism	http://www.wikipathways.org/instance/WP434_r117949;http://www.wikipathways.org/instance/WP157_r116837;http://www.wikipathways.org/instance/WP1269_r116490;http://www.wikipathways.org/instance/WP662_r122074		R-MMU-1428517 The citric acid (TCA) cycle and respiratory electron transport;R-MMU-1430728 Metabolism;R-MMU-162582 Signal Transduction;R-MMU-204174 Regulation of pyruvate dehydrogenase (PDH) complex;R-MMU-389661 Glyoxylate metabolism and glycine degradation;R-MMU-5362517 Signaling by Retinoic Acid;R-MMU-6783984 Glycine degradation;R-MMU-70268 Pyruvate metabolism;R-MMU-70895 Branched-chain amino a…	https://reactome.org/PathwayBrowser/#/R-MMU-1428517;https://reactome.org/PathwayBrowser/#/R-MMU-1430728;https://reactome.org/PathwayBrowser/#/R-MMU-162582;https://reactome.org/PathwayBrowser/#/R-MMU-204174;https://reactome.org/PathwayBrowser/#/R-MMU-389661;https://reactome.org/PathwayBrowser/#/R-MMU-5362517;https://reactome.org/PathwayBrowser/#/R-MMU-6783984;https://reactome.org/PathwayBrowser/#/…	HALLMARK ADIPOGENESIS;HALLMARK FATTY ACID METABOLISM;HALLMARK OXIDATIVE PHOSPHORYLATION;HALLMARK GLYCOLYSIS	http://www.gsea-msigdb.org/gsea/msigdb/mouse/geneset/HALLMARK_ADIPOGENESIS;http://www.gsea-msigdb.org/gsea/msigdb/mouse/geneset/HALLMARK_FATTY_ACID_METABOLISM;http://www.gsea-msigdb.org/gsea/msigdb/mouse/geneset/HALLMARK_OXIDATIVE_PHOSPHORYLATION;http://www.gsea-msigdb.org/gsea/msigdb/mouse/geneset/HALLMARK_GLYCOLYSIS
O08749	410	K	Dihydrolipoyl dehydrogenase, mitochondrial OS=Mus musculus OX=10090 GN=Dld PE=1 SV=2	Dld	1	2.2291e-11	152.23	2	SEEQLK(1)EEGIEFK	0.9947	6	81609	76427	65947	54545	52771	60755	1.33002	1.19148	0.972086	0.856136	0.776731	0.905993	1.37605	0.0376377	mitochondria	K00382	DLD; dihydrolipoamide dehydrogenase [EC:1.8.1.4]	mmu00620 Pyruvate metabolism; mmu00310 Lysine degradation; mmu01200 Carbon metabolism; mmu00630 Glyoxylate and dicarboxylate metabolism; mmu01100 Metabolic pathways; mmu00260 Glycine, serine and threonine metabolism; mmu00380 Tryptophan metabolism; mmu00640 Propanoate metabolism; mmu00020 Citrate cycle (TCA cycle); mmu00010 Glycolysis / Gluconeogenesis; mmu00280 Valine, leucine and isoleucine deg…	GO:0000003 reproduction; GO:0001505 regulation of neurotransmitter levels; GO:0003006 developmental process involved in reproduction; GO:0006082 organic acid metabolic process; GO:0006084 acetyl-CoA metabolic process; GO:0006085 acetyl-CoA biosynthetic process; GO:0006086 acetyl-CoA biosynthetic process from pyruvate; GO:0006090 pyruvate metabolic process; GO:0006091 generation of precursor metab…	GO:0001669 acrosomal vesicle; GO:0005622 intracellular anatomical structure; GO:0005634 nucleus; GO:0005654 nucleoplasm; GO:0005737 cytoplasm; GO:0005739 mitochondrion; GO:0005759 mitochondrial matrix; GO:0005773 vacuole; GO:0005929 cilium; GO:0005947 mitochondrial alpha-ketoglutarate dehydrogenase complex; GO:0005960 glycine cleavage complex; GO:0012505 endomembrane system; GO:0030062 mitochondr…	GO:0000166 nucleotide binding; GO:0003824 catalytic activity; GO:0004148 dihydrolipoyl dehydrogenase activity; GO:0005488 binding; GO:0016491 oxidoreductase activity; GO:0016651 oxidoreductase activity, acting on NAD(P)H; GO:0016667 oxidoreductase activity, acting on a sulfur group of donors; GO:0016668 oxidoreductase activity, acting on a sulfur group of donors, NAD(P) as acceptor; GO:0033218 am…	PF07992; PF02852	PF07992 Pyridine nucleotide-disulphide oxidoreductase; PF02852 Pyridine nucleotide-disulphide oxidoreductase, dimerisation domain	C	KOG1335	Dihydrolipoamide dehydrogenase	WP434 TCA cycle;WP157 Glycolysis and gluconeogenesis;WP1269 Fatty acid beta-oxidation;WP662 Amino acid metabolism	http://www.wikipathways.org/instance/WP434_r117949;http://www.wikipathways.org/instance/WP157_r116837;http://www.wikipathways.org/instance/WP1269_r116490;http://www.wikipathways.org/instance/WP662_r122074		R-MMU-1428517 The citric acid (TCA) cycle and respiratory electron transport;R-MMU-1430728 Metabolism;R-MMU-162582 Signal Transduction;R-MMU-204174 Regulation of pyruvate dehydrogenase (PDH) complex;R-MMU-389661 Glyoxylate metabolism and glycine degradation;R-MMU-5362517 Signaling by Retinoic Acid;R-MMU-6783984 Glycine degradation;R-MMU-70268 Pyruvate metabolism;R-MMU-70895 Branched-chain amino a…	https://reactome.org/PathwayBrowser/#/R-MMU-1428517;https://reactome.org/PathwayBrowser/#/R-MMU-1430728;https://reactome.org/PathwayBrowser/#/R-MMU-162582;https://reactome.org/PathwayBrowser/#/R-MMU-204174;https://reactome.org/PathwayBrowser/#/R-MMU-389661;https://reactome.org/PathwayBrowser/#/R-MMU-5362517;https://reactome.org/PathwayBrowser/#/R-MMU-6783984;https://reactome.org/PathwayBrowser/#/…	HALLMARK ADIPOGENESIS;HALLMARK FATTY ACID METABOLISM;HALLMARK OXIDATIVE PHOSPHORYLATION;HALLMARK GLYCOLYSIS	http://www.gsea-msigdb.org/gsea/msigdb/mouse/geneset/HALLMARK_ADIPOGENESIS;http://www.gsea-msigdb.org/gsea/msigdb/mouse/geneset/HALLMARK_FATTY_ACID_METABOLISM;http://www.gsea-msigdb.org/gsea/msigdb/mouse/geneset/HALLMARK_OXIDATIVE_PHOSPHORYLATION;http://www.gsea-msigdb.org/gsea/msigdb/mouse/geneset/HALLMARK_GLYCOLYSIS
O08749	155	K	Dihydrolipoyl dehydrogenase, mitochondrial OS=Mus musculus OX=10090 GN=Dld PE=1 SV=2	Dld	1	0.000153144	92.445	2	VVHVNGFGK(1)ITGK	0.79653	11	34452	27986	23893	16587	16203	12698	1.66995	1.29762	1.04749	0.774325	0.709314	0.563179	1.96161	0.01574	mitochondria	K00382	DLD; dihydrolipoamide dehydrogenase [EC:1.8.1.4]	mmu00620 Pyruvate metabolism; mmu00310 Lysine degradation; mmu01200 Carbon metabolism; mmu00630 Glyoxylate and dicarboxylate metabolism; mmu01100 Metabolic pathways; mmu00260 Glycine, serine and threonine metabolism; mmu00380 Tryptophan metabolism; mmu00640 Propanoate metabolism; mmu00020 Citrate cycle (TCA cycle); mmu00010 Glycolysis / Gluconeogenesis; mmu00280 Valine, leucine and isoleucine deg…	GO:0000003 reproduction; GO:0001505 regulation of neurotransmitter levels; GO:0003006 developmental process involved in reproduction; GO:0006082 organic acid metabolic process; GO:0006084 acetyl-CoA metabolic process; GO:0006085 acetyl-CoA biosynthetic process; GO:0006086 acetyl-CoA biosynthetic process from pyruvate; GO:0006090 pyruvate metabolic process; GO:0006091 generation of precursor metab…	GO:0001669 acrosomal vesicle; GO:0005622 intracellular anatomical structure; GO:0005634 nucleus; GO:0005654 nucleoplasm; GO:0005737 cytoplasm; GO:0005739 mitochondrion; GO:0005759 mitochondrial matrix; GO:0005773 vacuole; GO:0005929 cilium; GO:0005947 mitochondrial alpha-ketoglutarate dehydrogenase complex; GO:0005960 glycine cleavage complex; GO:0012505 endomembrane system; GO:0030062 mitochondr…	GO:0000166 nucleotide binding; GO:0003824 catalytic activity; GO:0004148 dihydrolipoyl dehydrogenase activity; GO:0005488 binding; GO:0016491 oxidoreductase activity; GO:0016651 oxidoreductase activity, acting on NAD(P)H; GO:0016667 oxidoreductase activity, acting on a sulfur group of donors; GO:0016668 oxidoreductase activity, acting on a sulfur group of donors, NAD(P) as acceptor; GO:0033218 am…	PF07992; PF02852	PF07992 Pyridine nucleotide-disulphide oxidoreductase; PF02852 Pyridine nucleotide-disulphide oxidoreductase, dimerisation domain	C	KOG1335	Dihydrolipoamide dehydrogenase	WP434 TCA cycle;WP157 Glycolysis and gluconeogenesis;WP1269 Fatty acid beta-oxidation;WP662 Amino acid metabolism	http://www.wikipathways.org/instance/WP434_r117949;http://www.wikipathways.org/instance/WP157_r116837;http://www.wikipathways.org/instance/WP1269_r116490;http://www.wikipathways.org/instance/WP662_r122074		R-MMU-1428517 The citric acid (TCA) cycle and respiratory electron transport;R-MMU-1430728 Metabolism;R-MMU-162582 Signal Transduction;R-MMU-204174 Regulation of pyruvate dehydrogenase (PDH) complex;R-MMU-389661 Glyoxylate metabolism and glycine degradation;R-MMU-5362517 Signaling by Retinoic Acid;R-MMU-6783984 Glycine degradation;R-MMU-70268 Pyruvate metabolism;R-MMU-70895 Branched-chain amino a…	https://reactome.org/PathwayBrowser/#/R-MMU-1428517;https://reactome.org/PathwayBrowser/#/R-MMU-1430728;https://reactome.org/PathwayBrowser/#/R-MMU-162582;https://reactome.org/PathwayBrowser/#/R-MMU-204174;https://reactome.org/PathwayBrowser/#/R-MMU-389661;https://reactome.org/PathwayBrowser/#/R-MMU-5362517;https://reactome.org/PathwayBrowser/#/R-MMU-6783984;https://reactome.org/PathwayBrowser/#/…	HALLMARK ADIPOGENESIS;HALLMARK FATTY ACID METABOLISM;HALLMARK OXIDATIVE PHOSPHORYLATION;HALLMARK GLYCOLYSIS	http://www.gsea-msigdb.org/gsea/msigdb/mouse/geneset/HALLMARK_ADIPOGENESIS;http://www.gsea-msigdb.org/gsea/msigdb/mouse/geneset/HALLMARK_FATTY_ACID_METABOLISM;http://www.gsea-msigdb.org/gsea/msigdb/mouse/geneset/HALLMARK_OXIDATIVE_PHOSPHORYLATION;http://www.gsea-msigdb.org/gsea/msigdb/mouse/geneset/HALLMARK_GLYCOLYSIS
O08756	107	K	3-hydroxyacyl-CoA dehydrogenase type-2 OS=Mus musculus OX=10090 GN=Hsd17b10 PE=1 SV=4	Hsd17b10	1	7.34181e-20	220.17	3	NK(1)IHTLEDFQR	1.4715	18	95373	110480	112470	121010	122140	120690	0.882421	0.986438	0.950011	1.08037	1.1049	0.996257	0.88601	0.0558726	mitochondria	K08683	HSD17B10; 3-hydroxyacyl-CoA dehydrogenase / 3-hydroxy-2-methylbutyryl-CoA dehydrogenase [EC:1.1.1.35 1.1.1.178]	mmu05022 Pathways of neurodegeneration - multiple diseases; mmu01100 Metabolic pathways; mmu00280 Valine, leucine and isoleucine degradation; mmu05010 Alzheimer disease	GO:0000003 reproduction; GO:0000959 mitochondrial RNA metabolic process; GO:0000963 mitochondrial RNA processing; GO:0000964 mitochondrial RNA 5'-end processing; GO:0000965 mitochondrial RNA 3'-end processing; GO:0000966 RNA 5'-end processing; GO:0001510 RNA methylation; GO:0002165 instar larval or pupal development; GO:0003006 developmental process involved in reproduction; GO:0006066 alcohol me…	GO:0005622 intracellular anatomical structure; GO:0005737 cytoplasm; GO:0005739 mitochondrion; GO:0005759 mitochondrial matrix; GO:0005783 endoplasmic reticulum; GO:0005829 cytosol; GO:0005886 plasma membrane; GO:0009295 nucleoid; GO:0012505 endomembrane system; GO:0016020 membrane; GO:0030677 ribonuclease P complex; GO:0030678 mitochondrial ribonuclease P complex; GO:0031974 membrane-enclosed lu…	GO:0000049 tRNA binding; GO:0000166 nucleotide binding; GO:0001540 amyloid-beta binding; GO:0003676 nucleic acid binding; GO:0003723 RNA binding; GO:0003824 catalytic activity; GO:0003857 3-hydroxyacyl-CoA dehydrogenase activity; GO:0004303 estradiol 17-beta-dehydrogenase activity; GO:0005102 signaling receptor binding; GO:0005488 binding; GO:0005496 steroid binding; GO:0005515 protein binding; G…	PF00106	PF00106 short chain dehydrogenase	Q	KOG1199	Short-chain alcohol dehydrogenase/3-hydroxyacyl-CoA dehydrogenase				R-MMU-1430728 Metabolism;R-MMU-70895 Branched-chain amino acid catabolism;R-MMU-71291 Metabolism of amino acids and derivatives	https://reactome.org/PathwayBrowser/#/R-MMU-1430728;https://reactome.org/PathwayBrowser/#/R-MMU-70895;https://reactome.org/PathwayBrowser/#/R-MMU-71291
Q80YW0	268	K	Cytohesin-4 OS=Mus musculus OX=10090 GN=Cyth4 PE=1 SV=1	Cyth4	1	0.00324512	52.591	2	EGWLLK(1)LGGR	-3.6132	2	5182.7	1855.2	0	0	0	0									cytoplasm	K18441	CYTH; cytohesin	mmu04072 Phospholipase D signaling pathway; mmu05132 Salmonella infection; mmu04144 Endocytosis	GO:0065007 biological regulation; GO:0065009 regulation of molecular function;	GO:0000139 Golgi membrane; GO:0005622 intracellular anatomical structure; GO:0005737 cytoplasm; GO:0005794 Golgi apparatus; GO:0005829 cytosol; GO:0005886 plasma membrane; GO:0012505 endomembrane system; GO:0016020 membrane; GO:0031090 organelle membrane; GO:0031984 organelle subcompartment; GO:0043226 organelle; GO:0043227 membrane-bounded organelle; GO:0043229 intracellular organelle; GO:004323…	GO:0005085 guanyl-nucleotide exchange factor activity; GO:0005488 binding; GO:0005515 protein binding; GO:0019899 enzyme binding; GO:0051020 GTPase binding; GO:0098772 molecular function regulator;	PF01369; PF00169	PF01369 Sec7 domain; PF00169 PH domain	U	KOG0930	Guanine nucleotide exchange factor Cytohesin, contains PH and Sec7 domains				R-MMU-199991 Membrane Trafficking;R-MMU-5653656 Vesicle-mediated transport;R-MMU-6811438 Intra-Golgi traffic;R-MMU-6811442 Intra-Golgi and retrograde Golgi-to-ER traffic	https://reactome.org/PathwayBrowser/#/R-MMU-199991;https://reactome.org/PathwayBrowser/#/R-MMU-5653656;https://reactome.org/PathwayBrowser/#/R-MMU-6811438;https://reactome.org/PathwayBrowser/#/R-MMU-6811442
O08997	60	K	Copper transport protein ATOX1 OS=Mus musculus OX=10090 GN=Atox1 PE=1 SV=1	Atox1	1	0.000229376	108.4	2	TGK(1)AVSYLGPK	0.60935	3	201890	0	171110	0	0	181950	0.864227		1.16363			1.0514	0.964365		extracellular	K07213	ATOX1; copper chaperone	mmu04978 Mineral absorption	GO:0000041 transition metal ion transport; GO:0006810 transport; GO:0006811 ion transport; GO:0006812 cation transport; GO:0006825 copper ion transport; GO:0006873 cellular ion homeostasis; GO:0006875 cellular metal ion homeostasis; GO:0006878 cellular copper ion homeostasis; GO:0006950 response to stress; GO:0006979 response to oxidative stress; GO:0009987 cellular process; GO:0015680 protein ma…	GO:0005622 intracellular anatomical structure; GO:0005737 cytoplasm; GO:0005829 cytosol;	GO:0005215 transporter activity; GO:0005375 copper ion transmembrane transporter activity; GO:0005488 binding; GO:0005507 copper ion binding; GO:0005515 protein binding; GO:0008324 cation transmembrane transporter activity; GO:0015075 ion transmembrane transporter activity; GO:0015318 inorganic molecular entity transmembrane transporter activity; GO:0016530 metallochaperone activity; GO:0016531 c…	PF00403	PF00403 Heavy-metal-associated domain	P	KOG1603	Copper chaperone				R-MMU-168249 Innate Immune System;R-MMU-168256 Immune System;R-MMU-6803157 Antimicrobial peptides;R-MMU-6803544 Ion influx/efflux at host-pathogen interface	https://reactome.org/PathwayBrowser/#/R-MMU-168249;https://reactome.org/PathwayBrowser/#/R-MMU-168256;https://reactome.org/PathwayBrowser/#/R-MMU-6803157;https://reactome.org/PathwayBrowser/#/R-MMU-6803544	HALLMARK COMPLEMENT;HALLMARK REACTIVE OXIGEN SPECIES PATHWAY	http://www.gsea-msigdb.org/gsea/msigdb/mouse/geneset/HALLMARK_COMPLEMENT;http://www.gsea-msigdb.org/gsea/msigdb/mouse/geneset/HALLMARK_REACTIVE_OXIGEN_SPECIES_PATHWAY
O09106	220	K	Histone deacetylase 1 OS=Mus musculus OX=10090 GN=Hdac1 PE=1 SV=1	Hdac1	1	0.00309516	60.892	2	GK(1)YYAVNYPLR	-1.2831	2	0	0	0	0	3162.3	4202.8					0.929851	1.0346	0.001	0.001	cytoplasm	K06067	HDAC1_2; histone deacetylase 1/2 [EC:3.5.1.98]	mmu05206 MicroRNAs in cancer; mmu05165 Human papillomavirus infection; mmu05203 Viral carcinogenesis; mmu05031 Amphetamine addiction; mmu04110 Cell cycle; mmu05016 Huntington disease; mmu04213 Longevity regulating pathway - multiple species; mmu04613 Neutrophil extracellular trap formation; mmu05202 Transcriptional misregulation in cancer; mmu05169 Epstein-Barr virus infection; mmu04919 Thyroid h…	GO:0000003 reproduction; GO:0000122 negative regulation of transcription by RNA polymerase II; GO:0000902 cell morphogenesis; GO:0000904 cell morphogenesis involved in differentiation; GO:0001654 eye development; GO:0001817 regulation of cytokine production; GO:0001819 positive regulation of cytokine production; GO:0001932 regulation of protein phosphorylation; GO:0001934 positive regulation of p…	GO:0000118 histone deacetylase complex; GO:0000228 nuclear chromosome; GO:0000785 chromatin; GO:0000792 heterochromatin; GO:0005622 intracellular anatomical structure; GO:0005634 nucleus; GO:0005654 nucleoplasm; GO:0005667 transcription regulator complex; GO:0005694 chromosome; GO:0005700 polytene chromosome; GO:0005705 polytene chromosome interband; GO:0005737 cytoplasm; GO:0005829 cytosol; GO:0…	GO:0000976 transcription cis-regulatory region binding; GO:0000977 RNA polymerase II transcription regulatory region sequence-specific DNA binding; GO:0000978 RNA polymerase II cis-regulatory region sequence-specific DNA binding; GO:0000987 cis-regulatory region sequence-specific DNA binding; GO:0001046 core promoter sequence-specific DNA binding; GO:0001067 transcription regulatory region nuclei…	PF00850	PF00850 Histone deacetylase domain	B	KOG1342	Histone deacetylase complex, catalytic component RPD3	WP387 IL-6 signaling pathway;WP572 EGFR1 signaling pathway;WP300 Histone modifications;WP265 Delta-Notch signaling pathway;WP2074 Neural crest differentiation;WP1244 Estrogen signaling;WP29 Notch signaling pathway;WP1763 Mechanisms associated with pluripotency	http://www.wikipathways.org/instance/WP387_r117906;http://www.wikipathways.org/instance/WP572_r117874;http://www.wikipathways.org/instance/WP300_r71890;http://www.wikipathways.org/instance/WP265_r117870;http://www.wikipathways.org/instance/WP2074_r117928;http://www.wikipathways.org/instance/WP1244_r114031;http://www.wikipathways.org/instance/WP29_r122790;http://www.wikipathways.org/instance/WP176…	Transcription factor	R-MMU-109582 Hemostasis;R-MMU-1257604 PIP3 activates AKT signaling;R-MMU-1538133 G0 and Early G1;R-MMU-162582 Signal Transduction;R-MMU-1640170 Cell Cycle;R-MMU-170834 Signaling by TGF-beta Receptor Complex;R-MMU-195721 Signaling by WNT;R-MMU-201556 Signaling by ALK;R-MMU-201681 TCF dependent signaling in response to WNT;R-MMU-201722 Formation of the beta-catenin:TCF transactivating complex;R-MMU…		HALLMARK TGF BETA SIGNALING	http://www.gsea-msigdb.org/gsea/msigdb/mouse/geneset/HALLMARK_TGF_BETA_SIGNALING
P70236	172	K	Dual specificity mitogen-activated protein kinase kinase 6 OS=Mus musculus OX=10090 GN=Map2k6 PE=1 SV=1	Map2k6	1	3.62675e-05	117.21	3	ALEHLHSK(1)LSVIHR	-1.8755	5	19912	20026	9401.5	10804	12001	0	1.20096	1.31255	0.725236	0.798657	0.884879		1.28252	0.432927	cytoplasm,nucleus	K04433	MAP2K6; mitogen-activated protein kinase kinase 6 [EC:2.7.12.2]	mmu04912 GnRH signaling pathway; mmu04218 Cellular senescence; mmu05161 Hepatitis B; mmu04936 Alcoholic liver disease; mmu05417 Lipid and atherosclerosis; mmu05135 Yersinia infection; mmu05145 Toxoplasmosis; mmu05167 Kaposi sarcoma-associated herpesvirus infection; mmu05169 Epstein-Barr virus infection; mmu05163 Human cytomegalovirus infection; mmu05170 Human immunodeficiency virus 1 infection; m…	GO:0000003 reproduction; GO:0000165 MAPK cascade; GO:0000302 response to reactive oxygen species; GO:0000303 response to superoxide; GO:0000305 response to oxygen radical; GO:0000578 embryonic axis specification; GO:0001817 regulation of cytokine production; GO:0001932 regulation of protein phosphorylation; GO:0001934 positive regulation of protein phosphorylation; GO:0002218 activation of innate…	GO:0005622 intracellular anatomical structure; GO:0005634 nucleus; GO:0005654 nucleoplasm; GO:0005737 cytoplasm; GO:0005829 cytosol; GO:0031974 membrane-enclosed lumen; GO:0031981 nuclear lumen; GO:0043226 organelle; GO:0043227 membrane-bounded organelle; GO:0043229 intracellular organelle; GO:0043231 intracellular membrane-bounded organelle; GO:0043233 organelle lumen; GO:0070013 intracellular o…	GO:0003824 catalytic activity; GO:0004672 protein kinase activity; GO:0004674 protein serine/threonine kinase activity; GO:0004708 MAP kinase kinase activity; GO:0004712 protein serine/threonine/tyrosine kinase activity; GO:0005488 binding; GO:0005515 protein binding; GO:0016301 kinase activity; GO:0016740 transferase activity; GO:0016772 transferase activity, transferring phosphorus-containing g…	PF00069	PF00069 Protein kinase domain	T	KOG0984	Mitogen-activated protein kinase (MAPK) kinase MKK3/MKK6	WP387 IL-6 signaling pathway;WP6 Integrin-mediated cell adhesion;WP350 p38 Mapk signaling pathway;WP339 ESC pluripotency pathways;WP1560 MicroRNAs in cardiomyocyte hypertrophy;WP85 Focal adhesion;WP88 Toll-like receptor signaling;WP65 Insulin signaling;WP251 Mapk cascade;WP493 Mapk signaling pathway	http://www.wikipathways.org/instance/WP387_r117906;http://www.wikipathways.org/instance/WP6_r116713;http://www.wikipathways.org/instance/WP350_r123113;http://www.wikipathways.org/instance/WP339_r116720;http://www.wikipathways.org/instance/WP1560_r116839;http://www.wikipathways.org/instance/WP85_r116710;http://www.wikipathways.org/instance/WP88_r116521;http://www.wikipathways.org/instance/WP65_r11…		R-MMU-1280215 Cytokine Signaling in Immune system;R-MMU-166016 Toll Like Receptor 4 (TLR4) Cascade;R-MMU-166058 MyD88:MAL(TIRAP) cascade initiated on plasma membrane;R-MMU-166166 MyD88-independent TLR4 cascade ;R-MMU-168138 Toll Like Receptor 9 (TLR9) Cascade;R-MMU-168142 Toll Like Receptor 10 (TLR10) Cascade;R-MMU-168164 Toll Like Receptor 3 (TLR3) Cascade;R-MMU-168176 Toll Like Receptor 5 (TLR5…	https://reactome.org/PathwayBrowser/#/R-MMU-1280215;https://reactome.org/PathwayBrowser/#/R-MMU-166016;https://reactome.org/PathwayBrowser/#/R-MMU-166058;https://reactome.org/PathwayBrowser/#/R-MMU-166166;https://reactome.org/PathwayBrowser/#/R-MMU-168138;https://reactome.org/PathwayBrowser/#/R-MMU-168142;https://reactome.org/PathwayBrowser/#/R-MMU-168164;https://reactome.org/PathwayBrowser/#/R-M…	HALLMARK PI3K AKT MTOR SIGNALING	http://www.gsea-msigdb.org/gsea/msigdb/mouse/geneset/HALLMARK_PI3K_AKT_MTOR_SIGNALING
O09174	57	K	Alpha-methylacyl-CoA racemase OS=Mus musculus OX=10090 GN=Amacr PE=1 SV=4	Amacr	1	0.00803903	87.251	2	SLALDLK(1)R	0.77953	1	0	0	13704	0	0	0			0.696184						cytoplasm	K01796	E5.1.99.4; alpha-methylacyl-CoA racemase [EC:5.1.99.4]	mmu00120 Primary bile acid biosynthesis; mmu04146 Peroxisome; mmu01100 Metabolic pathways	GO:0001561 fatty acid alpha-oxidation; GO:0006082 organic acid metabolic process; GO:0006605 protein targeting; GO:0006625 protein targeting to peroxisome; GO:0006629 lipid metabolic process; GO:0006631 fatty acid metabolic process; GO:0006635 fatty acid beta-oxidation; GO:0006694 steroid biosynthetic process; GO:0006699 bile acid biosynthetic process; GO:0006720 isoprenoid metabolic process; GO:…	GO:0005622 intracellular anatomical structure; GO:0005737 cytoplasm; GO:0005739 mitochondrion; GO:0005777 peroxisome; GO:0005782 peroxisomal matrix; GO:0005829 cytosol; GO:0005886 plasma membrane; GO:0016020 membrane; GO:0031907 microbody lumen; GO:0031974 membrane-enclosed lumen; GO:0042579 microbody; GO:0043226 organelle; GO:0043227 membrane-bounded organelle; GO:0043229 intracellular organelle…	GO:0003824 catalytic activity; GO:0005102 signaling receptor binding; GO:0005488 binding; GO:0005515 protein binding; GO:0008111 alpha-methylacyl-CoA racemase activity; GO:0016853 isomerase activity; GO:0016854 racemase and epimerase activity;			I	KOG3957	Predicted L-carnitine dehydratase/alpha-methylacyl-CoA racemase				R-MMU-1430728 Metabolism;R-MMU-192105 Synthesis of bile acids and bile salts;R-MMU-193368 Synthesis of bile acids and bile salts via 7alpha-hydroxycholesterol;R-MMU-193775 Synthesis of bile acids and bile salts via 24-hydroxycholesterol;R-MMU-194068 Bile acid and bile salt metabolism;R-MMU-389887 Beta-oxidation of pristanoyl-CoA;R-MMU-390918 Peroxisomal lipid metabolism;R-MMU-556833 Metabolism of…	https://reactome.org/PathwayBrowser/#/R-MMU-1430728;https://reactome.org/PathwayBrowser/#/R-MMU-192105;https://reactome.org/PathwayBrowser/#/R-MMU-193368;https://reactome.org/PathwayBrowser/#/R-MMU-193775;https://reactome.org/PathwayBrowser/#/R-MMU-194068;https://reactome.org/PathwayBrowser/#/R-MMU-389887;https://reactome.org/PathwayBrowser/#/R-MMU-390918;https://reactome.org/PathwayBrowser/#/R-M…	HALLMARK IL2 STAT5 SIGNALING;HALLMARK BILE ACID METABOLISM	http://www.gsea-msigdb.org/gsea/msigdb/mouse/geneset/HALLMARK_IL2_STAT5_SIGNALING;http://www.gsea-msigdb.org/gsea/msigdb/mouse/geneset/HALLMARK_BILE_ACID_METABOLISM
O35098	525	K	Dihydropyrimidinase-related protein 4 OS=Mus musculus OX=10090 GN=Dpysl4 PE=1 SV=1	Dpysl4	1	0.000248936	97.175	2	ASCSGK(1)ISVPPVR	-1.0783	1	0	0	0	145990	0	0				0.991145					nucleus				GO:0007275 multicellular organism development; GO:0007399 nervous system development; GO:0009987 cellular process; GO:0022008 neurogenesis; GO:0030154 cell differentiation; GO:0030182 neuron differentiation; GO:0032501 multicellular organismal process; GO:0032502 developmental process; GO:0048468 cell development; GO:0048666 neuron development; GO:0048699 generation of neurons; GO:0048731 system …	GO:0005622 intracellular anatomical structure; GO:0005737 cytoplasm; GO:0005829 cytosol;	GO:0005488 binding; GO:0005515 protein binding; GO:0008092 cytoskeletal protein binding; GO:0031005 filamin binding; GO:0051219 phosphoprotein binding;	PF01979	PF01979 Amidohydrolase family	F	KOG2584	Dihydroorotase and related enzymes				R-MMU-1266738 Developmental Biology;R-MMU-373755 Semaphorin interactions;R-MMU-399956 CRMPs in Sema3A signaling;R-MMU-422475 Axon guidance;R-MMU-9675108 Nervous system development	https://reactome.org/PathwayBrowser/#/R-MMU-1266738;https://reactome.org/PathwayBrowser/#/R-MMU-373755;https://reactome.org/PathwayBrowser/#/R-MMU-399956;https://reactome.org/PathwayBrowser/#/R-MMU-422475;https://reactome.org/PathwayBrowser/#/R-MMU-9675108
O35098	557	K	Dihydropyrimidinase-related protein 4 OS=Mus musculus OX=10090 GN=Dpysl4 PE=1 SV=1	Dpysl4	1	6.02514e-06	121.8	2	TAQK(1)IMAPPGGR	1.3867	6	64400	59977	56161	66481	65287	69845	1.02675	0.934756	0.921022	1.03455	1.03488	1.04338	0.926021	0.0842781	nucleus				GO:0007275 multicellular organism development; GO:0007399 nervous system development; GO:0009987 cellular process; GO:0022008 neurogenesis; GO:0030154 cell differentiation; GO:0030182 neuron differentiation; GO:0032501 multicellular organismal process; GO:0032502 developmental process; GO:0048468 cell development; GO:0048666 neuron development; GO:0048699 generation of neurons; GO:0048731 system …	GO:0005622 intracellular anatomical structure; GO:0005737 cytoplasm; GO:0005829 cytosol;	GO:0005488 binding; GO:0005515 protein binding; GO:0008092 cytoskeletal protein binding; GO:0031005 filamin binding; GO:0051219 phosphoprotein binding;	PF01979	PF01979 Amidohydrolase family	F	KOG2584	Dihydroorotase and related enzymes				R-MMU-1266738 Developmental Biology;R-MMU-373755 Semaphorin interactions;R-MMU-399956 CRMPs in Sema3A signaling;R-MMU-422475 Axon guidance;R-MMU-9675108 Nervous system development	https://reactome.org/PathwayBrowser/#/R-MMU-1266738;https://reactome.org/PathwayBrowser/#/R-MMU-373755;https://reactome.org/PathwayBrowser/#/R-MMU-399956;https://reactome.org/PathwayBrowser/#/R-MMU-422475;https://reactome.org/PathwayBrowser/#/R-MMU-9675108
O35143	83	K	ATPase inhibitor, mitochondrial OS=Mus musculus OX=10090 GN=Atp5if1 PE=1 SV=2	Atp5if1	0.999982	0.000536944	47.915	3	KHHEDEIDHHSK(1)EIER	-3.3225	2	0	3015.1	0	0	0	0									mitochondria	K22255			GO:0001936 regulation of endothelial cell proliferation; GO:0001937 negative regulation of endothelial cell proliferation; GO:0002262 myeloid cell homeostasis; GO:0002376 immune system process; GO:0002520 immune system development; GO:0006140 regulation of nucleotide metabolic process; GO:0006725 cellular aromatic compound metabolic process; GO:0006778 porphyrin-containing compound metabolic proc…	GO:0005622 intracellular anatomical structure; GO:0005737 cytoplasm; GO:0005739 mitochondrion; GO:0009986 cell surface; GO:0043226 organelle; GO:0043227 membrane-bounded organelle; GO:0043229 intracellular organelle; GO:0043231 intracellular membrane-bounded organelle;	GO:0004857 enzyme inhibitor activity; GO:0005488 binding; GO:0005515 protein binding; GO:0005516 calmodulin binding; GO:0019899 enzyme binding; GO:0030234 enzyme regulator activity; GO:0042030 ATPase inhibitor activity; GO:0042802 identical protein binding; GO:0042803 protein homodimerization activity; GO:0043532 angiostatin binding; GO:0046983 protein dimerization activity; GO:0051117 ATPase bin…						WP295 Electron transport chain	http://www.wikipathways.org/instance/WP295_r117879
O35295	279	K	Transcriptional activator protein Pur-beta OS=Mus musculus OX=10090 GN=Purb PE=1 SV=3	Purb	1	9.16997e-05	99.305	2	AWGK(1)FGGAFCR	2.8518	6	39922	32487	30033	42173	46986	44736	1.19683	0.949385	0.739393	0.991709	1.10597	1.03715	0.920501	0.517833	extracellular	K21799			GO:0000122 negative regulation of transcription by RNA polymerase II; GO:0002682 regulation of immune system process; GO:0006139 nucleobase-containing compound metabolic process; GO:0006259 DNA metabolic process; GO:0006260 DNA replication; GO:0006261 DNA-dependent DNA replication; GO:0006268 DNA unwinding involved in DNA replication; GO:0006355 regulation of transcription, DNA-templated; GO:0006…	GO:0000228 nuclear chromosome; GO:0005622 intracellular anatomical structure; GO:0005634 nucleus; GO:0005657 replication fork; GO:0005662 DNA replication factor A complex; GO:0005694 chromosome; GO:0030894 replisome; GO:0031974 membrane-enclosed lumen; GO:0031981 nuclear lumen; GO:0032991 protein-containing complex; GO:0032993 protein-DNA complex; GO:0043226 organelle; GO:0043227 membrane-bounded…	GO:0000900 translation repressor activity, mRNA regulatory element binding; GO:0000976 transcription cis-regulatory region binding; GO:0000977 RNA polymerase II transcription regulatory region sequence-specific DNA binding; GO:0000981 DNA-binding transcription factor activity, RNA polymerase II-specific; GO:0001067 transcription regulatory region nucleic acid binding; GO:0001227 DNA-binding trans…			K	KOG3074	Transcriptional regulator of the PUR family, single-stranded-DNA-binding			Transcription factor
O35295	72	K	Transcriptional activator protein Pur-beta OS=Mus musculus OX=10090 GN=Purb PE=1 SV=3	Purb	1	0.00115076	74.524	2	FLK(1)IAEVGAGGSK	0.15327	5	60263	0	47304	54234	58663	57163	1.28162		0.826158	0.904711	0.979552	0.940131	1.11942	0.753824	extracellular	K21799			GO:0000122 negative regulation of transcription by RNA polymerase II; GO:0002682 regulation of immune system process; GO:0006139 nucleobase-containing compound metabolic process; GO:0006259 DNA metabolic process; GO:0006260 DNA replication; GO:0006261 DNA-dependent DNA replication; GO:0006268 DNA unwinding involved in DNA replication; GO:0006355 regulation of transcription, DNA-templated; GO:0006…	GO:0000228 nuclear chromosome; GO:0005622 intracellular anatomical structure; GO:0005634 nucleus; GO:0005657 replication fork; GO:0005662 DNA replication factor A complex; GO:0005694 chromosome; GO:0030894 replisome; GO:0031974 membrane-enclosed lumen; GO:0031981 nuclear lumen; GO:0032991 protein-containing complex; GO:0032993 protein-DNA complex; GO:0043226 organelle; GO:0043227 membrane-bounded…	GO:0000900 translation repressor activity, mRNA regulatory element binding; GO:0000976 transcription cis-regulatory region binding; GO:0000977 RNA polymerase II transcription regulatory region sequence-specific DNA binding; GO:0000981 DNA-binding transcription factor activity, RNA polymerase II-specific; GO:0001067 transcription regulatory region nucleic acid binding; GO:0001227 DNA-binding trans…			K	KOG3074	Transcriptional regulator of the PUR family, single-stranded-DNA-binding			Transcription factor
Q64G17	99	K	Putative acidic leucine-rich nuclear phosphoprotein 32 family member C OS=Mus musculus OX=10090 GN=Anp32c PE=2 SV=3	Anp32c	1	1.58123e-05	132.39	2	HLNLSGNK(1)IK	0.31357	4	12594	9660.8	9441.8	0	7565.3	0									cytoplasm				GO:0000082 G1/S transition of mitotic cell cycle; GO:0000278 mitotic cell cycle; GO:0001944 vasculature development; GO:0006323 DNA packaging; GO:0006325 chromatin organization; GO:0006333 chromatin assembly or disassembly; GO:0006334 nucleosome assembly; GO:0006338 chromatin remodeling; GO:0006810 transport; GO:0006913 nucleocytoplasmic transport; GO:0006996 organelle organization; GO:0007017 mi…	GO:0005622 intracellular anatomical structure; GO:0005634 nucleus; GO:0005654 nucleoplasm; GO:0005737 cytoplasm; GO:0005783 endoplasmic reticulum; GO:0005829 cytosol; GO:0005856 cytoskeleton; GO:0005875 microtubule associated complex; GO:0012505 endomembrane system; GO:0015630 microtubule cytoskeleton; GO:0016363 nuclear matrix; GO:0031974 membrane-enclosed lumen; GO:0031981 nuclear lumen; GO:003…	GO:0005102 signaling receptor binding; GO:0005178 integrin binding; GO:0005488 binding; GO:0005515 protein binding; GO:0008017 microtubule binding; GO:0008022 protein C-terminus binding; GO:0008092 cytoskeletal protein binding; GO:0015631 tubulin binding; GO:0042393 histone binding; GO:0044877 protein-containing complex binding; GO:0050839 cell adhesion molecule binding;			DR	KOG2739	Leucine-rich acidic nuclear protein
O35459	94	K	Delta(3,5)-Delta(2,4)-dienoyl-CoA isomerase, mitochondrial OS=Mus musculus OX=10090 GN=Ech1 PE=1 SV=1	Ech1	1	8.04099e-06	120.65	2	ELVECFQK(1)ISK	0.09601	6	57266	55714	51058	52061	50998	48610	1.16977	1.07997	0.851838	0.956791	0.996613	0.979225	1.05761	0.64787	mitochondria	K12663	ECH1; Delta3,5-Delta2,4-dienoyl-CoA isomerase [EC:5.3.3.21]	mmu04146 Peroxisome	GO:0006082 organic acid metabolic process; GO:0006605 protein targeting; GO:0006625 protein targeting to peroxisome; GO:0006629 lipid metabolic process; GO:0006631 fatty acid metabolic process; GO:0006635 fatty acid beta-oxidation; GO:0006810 transport; GO:0006886 intracellular protein transport; GO:0006996 organelle organization; GO:0007031 peroxisome organization; GO:0008104 protein localizatio…	GO:0005622 intracellular anatomical structure; GO:0005737 cytoplasm; GO:0005739 mitochondrion; GO:0005777 peroxisome; GO:0005782 peroxisomal matrix; GO:0005829 cytosol; GO:0031907 microbody lumen; GO:0031974 membrane-enclosed lumen; GO:0042579 microbody; GO:0043226 organelle; GO:0043227 membrane-bounded organelle; GO:0043229 intracellular organelle; GO:0043231 intracellular membrane-bounded organ…	GO:0005102 signaling receptor binding; GO:0005488 binding; GO:0005515 protein binding;	PF00378	PF00378 Enoyl-CoA hydratase/isomerase	I	KOG1681	Enoyl-CoA isomerase	WP336 Fatty acid biosynthesis	http://www.wikipathways.org/instance/WP336_r123112		R-MMU-9033241 Peroxisomal protein import;R-MMU-9609507 Protein localization	https://reactome.org/PathwayBrowser/#/R-MMU-9033241;https://reactome.org/PathwayBrowser/#/R-MMU-9609507	HALLMARK CHOLESTEROL HOMEOSTASIS;HALLMARK ADIPOGENESIS;HALLMARK XENOBIOTIC METABOLISM;HALLMARK FATTY ACID METABOLISM;HALLMARK OXIDATIVE PHOSPHORYLATION;HALLMARK PEROXISOME	http://www.gsea-msigdb.org/gsea/msigdb/mouse/geneset/HALLMARK_CHOLESTEROL_HOMEOSTASIS;http://www.gsea-msigdb.org/gsea/msigdb/mouse/geneset/HALLMARK_ADIPOGENESIS;http://www.gsea-msigdb.org/gsea/msigdb/mouse/geneset/HALLMARK_XENOBIOTIC_METABOLISM;http://www.gsea-msigdb.org/gsea/msigdb/mouse/geneset/HALLMARK_FATTY_ACID_METABOLISM;http://www.gsea-msigdb.org/gsea/msigdb/mouse/geneset/HALLMARK_OXIDATIV…
O35459	97	K	Delta(3,5)-Delta(2,4)-dienoyl-CoA isomerase, mitochondrial OS=Mus musculus OX=10090 GN=Ech1 PE=1 SV=1	Ech1	1	0.00666318	62.88	2	ISK(1)DSDCR	0.036503	4	9818	10790	0	6737.9	0	4362.3	1.33121	1.38832		0.82196		0.583302	1.93525	0.153939	mitochondria	K12663	ECH1; Delta3,5-Delta2,4-dienoyl-CoA isomerase [EC:5.3.3.21]	mmu04146 Peroxisome	GO:0006082 organic acid metabolic process; GO:0006605 protein targeting; GO:0006625 protein targeting to peroxisome; GO:0006629 lipid metabolic process; GO:0006631 fatty acid metabolic process; GO:0006635 fatty acid beta-oxidation; GO:0006810 transport; GO:0006886 intracellular protein transport; GO:0006996 organelle organization; GO:0007031 peroxisome organization; GO:0008104 protein localizatio…	GO:0005622 intracellular anatomical structure; GO:0005737 cytoplasm; GO:0005739 mitochondrion; GO:0005777 peroxisome; GO:0005782 peroxisomal matrix; GO:0005829 cytosol; GO:0031907 microbody lumen; GO:0031974 membrane-enclosed lumen; GO:0042579 microbody; GO:0043226 organelle; GO:0043227 membrane-bounded organelle; GO:0043229 intracellular organelle; GO:0043231 intracellular membrane-bounded organ…	GO:0005102 signaling receptor binding; GO:0005488 binding; GO:0005515 protein binding;	PF00378	PF00378 Enoyl-CoA hydratase/isomerase	I	KOG1681	Enoyl-CoA isomerase	WP336 Fatty acid biosynthesis	http://www.wikipathways.org/instance/WP336_r123112		R-MMU-9033241 Peroxisomal protein import;R-MMU-9609507 Protein localization	https://reactome.org/PathwayBrowser/#/R-MMU-9033241;https://reactome.org/PathwayBrowser/#/R-MMU-9609507	HALLMARK CHOLESTEROL HOMEOSTASIS;HALLMARK ADIPOGENESIS;HALLMARK XENOBIOTIC METABOLISM;HALLMARK FATTY ACID METABOLISM;HALLMARK OXIDATIVE PHOSPHORYLATION;HALLMARK PEROXISOME	http://www.gsea-msigdb.org/gsea/msigdb/mouse/geneset/HALLMARK_CHOLESTEROL_HOMEOSTASIS;http://www.gsea-msigdb.org/gsea/msigdb/mouse/geneset/HALLMARK_ADIPOGENESIS;http://www.gsea-msigdb.org/gsea/msigdb/mouse/geneset/HALLMARK_XENOBIOTIC_METABOLISM;http://www.gsea-msigdb.org/gsea/msigdb/mouse/geneset/HALLMARK_FATTY_ACID_METABOLISM;http://www.gsea-msigdb.org/gsea/msigdb/mouse/geneset/HALLMARK_OXIDATIV…
O35459	76	K	Delta(3,5)-Delta(2,4)-dienoyl-CoA isomerase, mitochondrial OS=Mus musculus OX=10090 GN=Ech1 PE=1 SV=1	Ech1	1	0.000347596	68.49	4	HVLHVQLNRPEK(1)R	-0.13307	9	42913	39769	35539	0	30414	29722	1.29301	1.13711	0.874604		0.876718	0.883177	1.25187	0.249307	mitochondria	K12663	ECH1; Delta3,5-Delta2,4-dienoyl-CoA isomerase [EC:5.3.3.21]	mmu04146 Peroxisome	GO:0006082 organic acid metabolic process; GO:0006605 protein targeting; GO:0006625 protein targeting to peroxisome; GO:0006629 lipid metabolic process; GO:0006631 fatty acid metabolic process; GO:0006635 fatty acid beta-oxidation; GO:0006810 transport; GO:0006886 intracellular protein transport; GO:0006996 organelle organization; GO:0007031 peroxisome organization; GO:0008104 protein localizatio…	GO:0005622 intracellular anatomical structure; GO:0005737 cytoplasm; GO:0005739 mitochondrion; GO:0005777 peroxisome; GO:0005782 peroxisomal matrix; GO:0005829 cytosol; GO:0031907 microbody lumen; GO:0031974 membrane-enclosed lumen; GO:0042579 microbody; GO:0043226 organelle; GO:0043227 membrane-bounded organelle; GO:0043229 intracellular organelle; GO:0043231 intracellular membrane-bounded organ…	GO:0005102 signaling receptor binding; GO:0005488 binding; GO:0005515 protein binding;	PF00378	PF00378 Enoyl-CoA hydratase/isomerase	I	KOG1681	Enoyl-CoA isomerase	WP336 Fatty acid biosynthesis	http://www.wikipathways.org/instance/WP336_r123112		R-MMU-9033241 Peroxisomal protein import;R-MMU-9609507 Protein localization	https://reactome.org/PathwayBrowser/#/R-MMU-9033241;https://reactome.org/PathwayBrowser/#/R-MMU-9609507	HALLMARK CHOLESTEROL HOMEOSTASIS;HALLMARK ADIPOGENESIS;HALLMARK XENOBIOTIC METABOLISM;HALLMARK FATTY ACID METABOLISM;HALLMARK OXIDATIVE PHOSPHORYLATION;HALLMARK PEROXISOME	http://www.gsea-msigdb.org/gsea/msigdb/mouse/geneset/HALLMARK_CHOLESTEROL_HOMEOSTASIS;http://www.gsea-msigdb.org/gsea/msigdb/mouse/geneset/HALLMARK_ADIPOGENESIS;http://www.gsea-msigdb.org/gsea/msigdb/mouse/geneset/HALLMARK_XENOBIOTIC_METABOLISM;http://www.gsea-msigdb.org/gsea/msigdb/mouse/geneset/HALLMARK_FATTY_ACID_METABOLISM;http://www.gsea-msigdb.org/gsea/msigdb/mouse/geneset/HALLMARK_OXIDATIV…
O35459	150	K	Delta(3,5)-Delta(2,4)-dienoyl-CoA isomerase, mitochondrial OS=Mus musculus OX=10090 GN=Ech1 PE=1 SV=1	Ech1	1	3.47854e-05	101.48	2	YQK(1)TFTVIEK	-0.315	6	40719	31910	34349	24565	28524	27047	1.40339	1.04364	0.966908	0.761727	0.940507	0.919293	1.30227	0.124898	mitochondria	K12663	ECH1; Delta3,5-Delta2,4-dienoyl-CoA isomerase [EC:5.3.3.21]	mmu04146 Peroxisome	GO:0006082 organic acid metabolic process; GO:0006605 protein targeting; GO:0006625 protein targeting to peroxisome; GO:0006629 lipid metabolic process; GO:0006631 fatty acid metabolic process; GO:0006635 fatty acid beta-oxidation; GO:0006810 transport; GO:0006886 intracellular protein transport; GO:0006996 organelle organization; GO:0007031 peroxisome organization; GO:0008104 protein localizatio…	GO:0005622 intracellular anatomical structure; GO:0005737 cytoplasm; GO:0005739 mitochondrion; GO:0005777 peroxisome; GO:0005782 peroxisomal matrix; GO:0005829 cytosol; GO:0031907 microbody lumen; GO:0031974 membrane-enclosed lumen; GO:0042579 microbody; GO:0043226 organelle; GO:0043227 membrane-bounded organelle; GO:0043229 intracellular organelle; GO:0043231 intracellular membrane-bounded organ…	GO:0005102 signaling receptor binding; GO:0005488 binding; GO:0005515 protein binding;	PF00378	PF00378 Enoyl-CoA hydratase/isomerase	I	KOG1681	Enoyl-CoA isomerase	WP336 Fatty acid biosynthesis	http://www.wikipathways.org/instance/WP336_r123112		R-MMU-9033241 Peroxisomal protein import;R-MMU-9609507 Protein localization	https://reactome.org/PathwayBrowser/#/R-MMU-9033241;https://reactome.org/PathwayBrowser/#/R-MMU-9609507	HALLMARK CHOLESTEROL HOMEOSTASIS;HALLMARK ADIPOGENESIS;HALLMARK XENOBIOTIC METABOLISM;HALLMARK FATTY ACID METABOLISM;HALLMARK OXIDATIVE PHOSPHORYLATION;HALLMARK PEROXISOME	http://www.gsea-msigdb.org/gsea/msigdb/mouse/geneset/HALLMARK_CHOLESTEROL_HOMEOSTASIS;http://www.gsea-msigdb.org/gsea/msigdb/mouse/geneset/HALLMARK_ADIPOGENESIS;http://www.gsea-msigdb.org/gsea/msigdb/mouse/geneset/HALLMARK_XENOBIOTIC_METABOLISM;http://www.gsea-msigdb.org/gsea/msigdb/mouse/geneset/HALLMARK_FATTY_ACID_METABOLISM;http://www.gsea-msigdb.org/gsea/msigdb/mouse/geneset/HALLMARK_OXIDATIV…
O35526	55	K	Syntaxin-1A OS=Mus musculus OX=10090 GN=Stx1a PE=1 SV=3	Stx1a	1	0.000759582	124.81	2	IAENVEEVK(1)R	0.83773	6	21318	19156	18724	15576	16872	19285	1.17948	1.0532	0.956432	0.889892	0.908515	1.01407	1.13392	0.164996	plasma membrane	K04560	STX1A; syntaxin 1A	mmu04911 Insulin secretion; mmu05031 Amphetamine addiction; mmu05022 Pathways of neurodegeneration - multiple diseases; mmu05016 Huntington disease; mmu04721 Synaptic vesicle cycle; mmu04130 SNARE interactions in vesicular transport	GO:0000278 mitotic cell cycle; GO:0000281 mitotic cytokinesis; GO:0000910 cytokinesis; GO:0001505 regulation of neurotransmitter levels; GO:0001956 positive regulation of neurotransmitter secretion; GO:0002791 regulation of peptide secretion; GO:0006810 transport; GO:0006836 neurotransmitter transport; GO:0006886 intracellular protein transport; GO:0006887 exocytosis; GO:0006904 vesicle docking i…	GO:0005622 intracellular anatomical structure; GO:0005634 nucleus; GO:0005635 nuclear envelope; GO:0005652 nuclear lamina; GO:0005654 nucleoplasm; GO:0005737 cytoplasm; GO:0005813 centrosome; GO:0005815 microtubule organizing center; GO:0005829 cytosol; GO:0005856 cytoskeleton; GO:0005886 plasma membrane; GO:0005887 integral component of plasma membrane; GO:0008021 synaptic vesicle; GO:0012505 en…	GO:0000149 SNARE binding; GO:0005102 signaling receptor binding; GO:0005246 calcium channel regulator activity; GO:0005484 SNAP receptor activity; GO:0005488 binding; GO:0005515 protein binding; GO:0008092 cytoskeletal protein binding; GO:0008200 ion channel inhibitor activity; GO:0016247 channel regulator activity; GO:0016248 channel inhibitor activity; GO:0017022 myosin binding; GO:0017081 chlo…	PF00804	PF00804 Syntaxin	U	KOG0810	SNARE protein Syntaxin 1 and related proteins				R-MMU-112310 Neurotransmitter release cycle;R-MMU-112315 Transmission across Chemical Synapses;R-MMU-112316 Neuronal System;R-MMU-1266738 Developmental Biology;R-MMU-1280215 Cytokine Signaling in Immune system;R-MMU-168256 Immune System;R-MMU-181429 Serotonin Neurotransmitter Release Cycle;R-MMU-181430 Norepinephrine Neurotransmitter Release Cycle;R-MMU-210500 Glutamate Neurotransmitter Release C…	https://reactome.org/PathwayBrowser/#/R-MMU-112310;https://reactome.org/PathwayBrowser/#/R-MMU-112315;https://reactome.org/PathwayBrowser/#/R-MMU-112316;https://reactome.org/PathwayBrowser/#/R-MMU-1266738;https://reactome.org/PathwayBrowser/#/R-MMU-1280215;https://reactome.org/PathwayBrowser/#/R-MMU-168256;https://reactome.org/PathwayBrowser/#/R-MMU-181429;https://reactome.org/PathwayBrowser/#/R-…
O35633	8	K	Vesicular inhibitory amino acid transporter OS=Mus musculus OX=10090 GN=Slc32a1 PE=1 SV=3	Slc32a1	1	0.00373776	79.795	2	SK(1)LTNVATSVSNK	-0.87295	2	8485.9	0	4964.4	0	0	0	1.18858		0.687551				1000	0.001	plasma membrane	K15015	SLC32A; solute carrier family 32 (vesicular inhibitory amino acid transporter)	mmu04727 GABAergic synapse; mmu05032 Morphine addiction; mmu04721 Synaptic vesicle cycle; mmu04723 Retrograde endocannabinoid signaling; mmu05033 Nicotine addiction	GO:0001505 regulation of neurotransmitter levels; GO:0003333 amino acid transmembrane transport; GO:0006810 transport; GO:0006811 ion transport; GO:0006812 cation transport; GO:0006820 anion transport; GO:0006836 neurotransmitter transport; GO:0006855 xenobiotic transmembrane transport; GO:0006865 amino acid transport; GO:0007154 cell communication; GO:0007267 cell-cell signaling; GO:0007268 chem…	GO:0005622 intracellular anatomical structure; GO:0005737 cytoplasm; GO:0005886 plasma membrane; GO:0005887 integral component of plasma membrane; GO:0008021 synaptic vesicle; GO:0012505 endomembrane system; GO:0012506 vesicle membrane; GO:0016020 membrane; GO:0016021 integral component of membrane; GO:0030133 transport vesicle; GO:0030135 coated vesicle; GO:0030136 clathrin-coated vesicle; GO:00…	GO:0005215 transporter activity; GO:0005280 amino acid:proton symporter activity; GO:0005326 neurotransmitter transmembrane transporter activity; GO:0005342 organic acid transmembrane transporter activity; GO:0005416 amino acid:cation symporter activity; GO:0008028 monocarboxylic acid transmembrane transporter activity; GO:0008324 cation transmembrane transporter activity; GO:0008509 anion transm…			ET	KOG4303	Vesicular inhibitory amino acid transporter				R-MMU-112310 Neurotransmitter release cycle;R-MMU-112315 Transmission across Chemical Synapses;R-MMU-112316 Neuronal System;R-MMU-382551 Transport of small molecules;R-MMU-425393 Transport of inorganic cations/anions and amino acids/oligopeptides;R-MMU-425407 SLC-mediated transmembrane transport;R-MMU-888590 GABA synthesis, release, reuptake and degradation	https://reactome.org/PathwayBrowser/#/R-MMU-112310;https://reactome.org/PathwayBrowser/#/R-MMU-112315;https://reactome.org/PathwayBrowser/#/R-MMU-112316;https://reactome.org/PathwayBrowser/#/R-MMU-382551;https://reactome.org/PathwayBrowser/#/R-MMU-425393;https://reactome.org/PathwayBrowser/#/R-MMU-425407;https://reactome.org/PathwayBrowser/#/R-MMU-888590
O35643	322	K	AP-1 complex subunit beta-1 OS=Mus musculus OX=10090 GN=Ap1b1 PE=1 SV=2	Ap1b1	1	0.00210679	78.816	2	HEMK(1)VFFVK	-1.2705	5	32957	0	27045	24897	24278	23307	1.1322		1.01704	0.972869	0.915817	0.943915	1.13813	0.0681295	cytoplasm	K12392	AP1B1; AP-1 complex subunit beta-1	mmu04142 Lysosome; mmu05170 Human immunodeficiency virus 1 infection	GO:0001568 blood vessel development; GO:0001654 eye development; GO:0001944 vasculature development; GO:0002376 immune system process; GO:0002478 antigen processing and presentation of exogenous peptide antigen; GO:0002495 antigen processing and presentation of peptide antigen via MHC class II; GO:0002504 antigen processing and presentation of peptide or polysaccharide antigen via MHC class II; G…	GO:0000139 Golgi membrane; GO:0000323 lytic vacuole; GO:0005622 intracellular anatomical structure; GO:0005737 cytoplasm; GO:0005764 lysosome; GO:0005765 lysosomal membrane; GO:0005773 vacuole; GO:0005774 vacuolar membrane; GO:0005794 Golgi apparatus; GO:0005802 trans-Golgi network; GO:0005829 cytosol; GO:0005886 plasma membrane; GO:0005905 clathrin-coated pit; GO:0012505 endomembrane system; GO:…	GO:0005215 transporter activity; GO:0005488 binding; GO:0005515 protein binding; GO:0019899 enzyme binding; GO:0019900 kinase binding; GO:0019901 protein kinase binding; GO:0030276 clathrin binding;	PF02883; PF09066	PF02883 Adaptin C-terminal domain; PF09066 Beta2-adaptin appendage, C-terminal sub-domain	U	KOG1061	Vesicle coat complex AP-1/AP-2/AP-4, beta subunit				R-MMU-1280218 Adaptive Immune System;R-MMU-168256 Immune System;R-MMU-199991 Membrane Trafficking;R-MMU-199992 trans-Golgi Network Vesicle Budding;R-MMU-2132295 MHC class II antigen presentation;R-MMU-432720 Lysosome Vesicle Biogenesis;R-MMU-432722 Golgi Associated Vesicle Biogenesis;R-MMU-5653656 Vesicle-mediated transport	https://reactome.org/PathwayBrowser/#/R-MMU-1280218;https://reactome.org/PathwayBrowser/#/R-MMU-168256;https://reactome.org/PathwayBrowser/#/R-MMU-199991;https://reactome.org/PathwayBrowser/#/R-MMU-199992;https://reactome.org/PathwayBrowser/#/R-MMU-2132295;https://reactome.org/PathwayBrowser/#/R-MMU-432720;https://reactome.org/PathwayBrowser/#/R-MMU-432722;https://reactome.org/PathwayBrowser/#/R-…
O35643	327	K	AP-1 complex subunit beta-1 OS=Mus musculus OX=10090 GN=Ap1b1 PE=1 SV=2	Ap1b1	1	0.000153144	86.243	2	VFFVK(1)YNDPIYVK	0.77124	6	39871	43325	36140	19826	26218	31770	1.10454	1.31901	1.09594	0.624727	0.797523	1.03756	1.4308	0.0766562	cytoplasm	K12392	AP1B1; AP-1 complex subunit beta-1	mmu04142 Lysosome; mmu05170 Human immunodeficiency virus 1 infection	GO:0001568 blood vessel development; GO:0001654 eye development; GO:0001944 vasculature development; GO:0002376 immune system process; GO:0002478 antigen processing and presentation of exogenous peptide antigen; GO:0002495 antigen processing and presentation of peptide antigen via MHC class II; GO:0002504 antigen processing and presentation of peptide or polysaccharide antigen via MHC class II; G…	GO:0000139 Golgi membrane; GO:0000323 lytic vacuole; GO:0005622 intracellular anatomical structure; GO:0005737 cytoplasm; GO:0005764 lysosome; GO:0005765 lysosomal membrane; GO:0005773 vacuole; GO:0005774 vacuolar membrane; GO:0005794 Golgi apparatus; GO:0005802 trans-Golgi network; GO:0005829 cytosol; GO:0005886 plasma membrane; GO:0005905 clathrin-coated pit; GO:0012505 endomembrane system; GO:…	GO:0005215 transporter activity; GO:0005488 binding; GO:0005515 protein binding; GO:0019899 enzyme binding; GO:0019900 kinase binding; GO:0019901 protein kinase binding; GO:0030276 clathrin binding;	PF02883; PF09066	PF02883 Adaptin C-terminal domain; PF09066 Beta2-adaptin appendage, C-terminal sub-domain	U	KOG1061	Vesicle coat complex AP-1/AP-2/AP-4, beta subunit				R-MMU-1280218 Adaptive Immune System;R-MMU-168256 Immune System;R-MMU-199991 Membrane Trafficking;R-MMU-199992 trans-Golgi Network Vesicle Budding;R-MMU-2132295 MHC class II antigen presentation;R-MMU-432720 Lysosome Vesicle Biogenesis;R-MMU-432722 Golgi Associated Vesicle Biogenesis;R-MMU-5653656 Vesicle-mediated transport	https://reactome.org/PathwayBrowser/#/R-MMU-1280218;https://reactome.org/PathwayBrowser/#/R-MMU-168256;https://reactome.org/PathwayBrowser/#/R-MMU-199991;https://reactome.org/PathwayBrowser/#/R-MMU-199992;https://reactome.org/PathwayBrowser/#/R-MMU-2132295;https://reactome.org/PathwayBrowser/#/R-MMU-432720;https://reactome.org/PathwayBrowser/#/R-MMU-432722;https://reactome.org/PathwayBrowser/#/R-…
O35643	318	K	AP-1 complex subunit beta-1 OS=Mus musculus OX=10090 GN=Ap1b1 PE=1 SV=2	Ap1b1	1	0.000335214	127.93	3	RPEILK(1)HEMK	0.12034	6	32231	26254	23181	22967	26454	21231	1.1557	1.03455	0.909864	0.936709	1.04155	0.89745	1.07803	0.427715	cytoplasm	K12392	AP1B1; AP-1 complex subunit beta-1	mmu04142 Lysosome; mmu05170 Human immunodeficiency virus 1 infection	GO:0001568 blood vessel development; GO:0001654 eye development; GO:0001944 vasculature development; GO:0002376 immune system process; GO:0002478 antigen processing and presentation of exogenous peptide antigen; GO:0002495 antigen processing and presentation of peptide antigen via MHC class II; GO:0002504 antigen processing and presentation of peptide or polysaccharide antigen via MHC class II; G…	GO:0000139 Golgi membrane; GO:0000323 lytic vacuole; GO:0005622 intracellular anatomical structure; GO:0005737 cytoplasm; GO:0005764 lysosome; GO:0005765 lysosomal membrane; GO:0005773 vacuole; GO:0005774 vacuolar membrane; GO:0005794 Golgi apparatus; GO:0005802 trans-Golgi network; GO:0005829 cytosol; GO:0005886 plasma membrane; GO:0005905 clathrin-coated pit; GO:0012505 endomembrane system; GO:…	GO:0005215 transporter activity; GO:0005488 binding; GO:0005515 protein binding; GO:0019899 enzyme binding; GO:0019900 kinase binding; GO:0019901 protein kinase binding; GO:0030276 clathrin binding;	PF02883; PF09066	PF02883 Adaptin C-terminal domain; PF09066 Beta2-adaptin appendage, C-terminal sub-domain	U	KOG1061	Vesicle coat complex AP-1/AP-2/AP-4, beta subunit				R-MMU-1280218 Adaptive Immune System;R-MMU-168256 Immune System;R-MMU-199991 Membrane Trafficking;R-MMU-199992 trans-Golgi Network Vesicle Budding;R-MMU-2132295 MHC class II antigen presentation;R-MMU-432720 Lysosome Vesicle Biogenesis;R-MMU-432722 Golgi Associated Vesicle Biogenesis;R-MMU-5653656 Vesicle-mediated transport	https://reactome.org/PathwayBrowser/#/R-MMU-1280218;https://reactome.org/PathwayBrowser/#/R-MMU-168256;https://reactome.org/PathwayBrowser/#/R-MMU-199991;https://reactome.org/PathwayBrowser/#/R-MMU-199992;https://reactome.org/PathwayBrowser/#/R-MMU-2132295;https://reactome.org/PathwayBrowser/#/R-MMU-432720;https://reactome.org/PathwayBrowser/#/R-MMU-432722;https://reactome.org/PathwayBrowser/#/R-…
Q9DBG3	335	K	AP-2 complex subunit beta OS=Mus musculus OX=10090 GN=Ap2b1 PE=1 SV=1	Ap2b1	1	0.000144041	95.138	2	YNDPIYVK(1)LEK	-2.8513	4	75600	69325	0	58404	0	64845	1.17101	1.01647		0.892174		0.947832	1.18885	0.213873	plasma membrane	K11825	AP2B1; AP-2 complex subunit beta-1	mmu04961 Endocrine and other factor-regulated calcium reabsorption; mmu05016 Huntington disease; mmu04721 Synaptic vesicle cycle; mmu04144 Endocytosis	GO:0001568 blood vessel development; GO:0001654 eye development; GO:0001944 vasculature development; GO:0002376 immune system process; GO:0002478 antigen processing and presentation of exogenous peptide antigen; GO:0002495 antigen processing and presentation of peptide antigen via MHC class II; GO:0002504 antigen processing and presentation of peptide or polysaccharide antigen via MHC class II; G…	GO:0000323 lytic vacuole; GO:0005622 intracellular anatomical structure; GO:0005737 cytoplasm; GO:0005764 lysosome; GO:0005765 lysosomal membrane; GO:0005768 endosome; GO:0005773 vacuole; GO:0005774 vacuolar membrane; GO:0005794 Golgi apparatus; GO:0005802 trans-Golgi network; GO:0005829 cytosol; GO:0005886 plasma membrane; GO:0005905 clathrin-coated pit; GO:0010008 endosome membrane; GO:0012505 …	GO:0005048 signal sequence binding; GO:0005215 transporter activity; GO:0005488 binding; GO:0005515 protein binding; GO:0030276 clathrin binding; GO:0033218 amide binding; GO:0042277 peptide binding; GO:0044877 protein-containing complex binding;	PF02883; PF09066	PF02883 Adaptin C-terminal domain; PF09066 Beta2-adaptin appendage, C-terminal sub-domain	U	KOG1061	Vesicle coat complex AP-1/AP-2/AP-4, beta subunit				R-MMU-112314 Neurotransmitter receptors and postsynaptic signal transmission;R-MMU-112315 Transmission across Chemical Synapses;R-MMU-112316 Neuronal System;R-MMU-1266738 Developmental Biology;R-MMU-1280218 Adaptive Immune System;R-MMU-162582 Signal Transduction;R-MMU-166520 Signaling by NTRKs;R-MMU-168256 Immune System;R-MMU-174824 Plasma lipoprotein assembly, remodeling, and clearance;R-MMU-177…	https://reactome.org/PathwayBrowser/#/R-MMU-112314;https://reactome.org/PathwayBrowser/#/R-MMU-112315;https://reactome.org/PathwayBrowser/#/R-MMU-112316;https://reactome.org/PathwayBrowser/#/R-MMU-1266738;https://reactome.org/PathwayBrowser/#/R-MMU-1280218;https://reactome.org/PathwayBrowser/#/R-MMU-162582;https://reactome.org/PathwayBrowser/#/R-MMU-166520;https://reactome.org/PathwayBrowser/#/R-…	HALLMARK PROTEIN SECRETION	http://www.gsea-msigdb.org/gsea/msigdb/mouse/geneset/HALLMARK_PROTEIN_SECRETION
O35927	428	K	Catenin delta-2 OS=Mus musculus OX=10090 GN=Ctnnd2 PE=1 SV=1	Ctnnd2	1	0.0123173	53.679	2	VYQK(1)PPMR	0.28342	2	0	11107	7856.9	0	0	0		1.22756	0.796792				1000	0.001	nucleus	K23491	CTNND2; catenin delta-2	mmu04310 Wnt signaling pathway	GO:0000902 cell morphogenesis; GO:0000904 cell morphogenesis involved in differentiation; GO:0001654 eye development; GO:0001655 urogenital system development; GO:0001738 morphogenesis of a polarized epithelium; GO:0001745 compound eye morphogenesis; GO:0001763 morphogenesis of a branching structure; GO:0001822 kidney development; GO:0001932 regulation of protein phosphorylation; GO:0001934 posit…	GO:0000922 spindle pole; GO:0005622 intracellular anatomical structure; GO:0005634 nucleus; GO:0005737 cytoplasm; GO:0005813 centrosome; GO:0005815 microtubule organizing center; GO:0005819 spindle; GO:0005829 cytosol; GO:0005856 cytoskeleton; GO:0005886 plasma membrane; GO:0005901 caveola; GO:0005911 cell-cell junction; GO:0005912 adherens junction; GO:0005915 zonula adherens; GO:0005923 bicellu…	GO:0005102 signaling receptor binding; GO:0005488 binding; GO:0005515 protein binding; GO:0008013 beta-catenin binding; GO:0019899 enzyme binding; GO:0019900 kinase binding; GO:0019901 protein kinase binding; GO:0019902 phosphatase binding; GO:0019903 protein phosphatase binding; GO:0019904 protein domain specific binding; GO:0045296 cadherin binding; GO:0050839 cell adhesion molecule binding;			TW	KOG1048	Neural adherens junction protein Plakophilin and related Armadillo repeat proteins
O55022	169	K	Membrane-associated progesterone receptor component 1 OS=Mus musculus OX=10090 GN=Pgrmc1 PE=1 SV=4	Pgrmc1	1	0.00258784	72.492	2	YHHVGK(1)LLK	-0.55849	4	6221.7	8316.1	0	3962.1	0	7363.2	1.06971	1.31289		0.611095		1.06432	1.4221	0.38087	cytoplasm	K17278	PGRMC1_2; membrane-associated progesterone receptor component	mmu04080 Neuroactive ligand-receptor interaction	GO:0000003 reproduction; GO:0000902 cell morphogenesis; GO:0000904 cell morphogenesis involved in differentiation; GO:0001556 oocyte maturation; GO:0001775 cell activation; GO:0002252 immune effector process; GO:0002263 cell activation involved in immune response; GO:0002274 myeloid leukocyte activation; GO:0002275 myeloid cell activation involved in immune response; GO:0002283 neutrophil activat…	GO:0000775 chromosome, centromeric region; GO:0001674 female germ cell nucleus; GO:0005576 extracellular region; GO:0005615 extracellular space; GO:0005622 intracellular anatomical structure; GO:0005634 nucleus; GO:0005635 nuclear envelope; GO:0005694 chromosome; GO:0005737 cytoplasm; GO:0005768 endosome; GO:0005783 endoplasmic reticulum; GO:0005819 spindle; GO:0005856 cytoskeleton; GO:0005886 pl…	GO:0005488 binding; GO:0005496 steroid binding; GO:0008289 lipid binding; GO:0020037 heme binding; GO:0032934 sterol binding; GO:0035100 ecdysone binding; GO:0036094 small molecule binding; GO:0042562 hormone binding; GO:0043178 alcohol binding; GO:0046906 tetrapyrrole binding; GO:0097159 organic cyclic compound binding; GO:1901363 heterocyclic compound binding;	PF00173	PF00173 Cytochrome b5-like Heme/Steroid binding domain	R	KOG1110	Putative steroid membrane receptor Hpr6.6/25-Dx				R-MMU-168249 Innate Immune System;R-MMU-168256 Immune System;R-MMU-6798695 Neutrophil degranulation	https://reactome.org/PathwayBrowser/#/R-MMU-168249;https://reactome.org/PathwayBrowser/#/R-MMU-168256;https://reactome.org/PathwayBrowser/#/R-MMU-6798695	HALLMARK XENOBIOTIC METABOLISM	http://www.gsea-msigdb.org/gsea/msigdb/mouse/geneset/HALLMARK_XENOBIOTIC_METABOLISM
O55028	184	K	[3-methyl-2-oxobutanoate dehydrogenase [lipoamide]] kinase, mitochondrial OS=Mus musculus OX=10090 GN=Bckdk PE=1 SV=1	Bckdk	1	0.0113252	57.032	2	HIQDEK(1)LVR	0.3336	5	16776	11185	14244	10609	0	1877.8	1.7187	1.08416	1.10766	0.991025		0.171424	2.24269	0.416377	mitochondria	K00905			GO:0006082 organic acid metabolic process; GO:0006464 cellular protein modification process; GO:0006468 protein phosphorylation; GO:0006520 cellular amino acid metabolic process; GO:0006793 phosphorus metabolic process; GO:0006796 phosphate-containing compound metabolic process; GO:0006807 nitrogen compound metabolic process; GO:0008152 metabolic process; GO:0009056 catabolic process; GO:0009063 …	GO:0005622 intracellular anatomical structure; GO:0005737 cytoplasm; GO:0005739 mitochondrion; GO:0005759 mitochondrial matrix; GO:0005947 mitochondrial alpha-ketoglutarate dehydrogenase complex; GO:0030062 mitochondrial tricarboxylic acid cycle enzyme complex; GO:0031974 membrane-enclosed lumen; GO:0032991 protein-containing complex; GO:0043226 organelle; GO:0043227 membrane-bounded organelle; G…	GO:0000166 nucleotide binding; GO:0003824 catalytic activity; GO:0004672 protein kinase activity; GO:0004674 protein serine/threonine kinase activity; GO:0005488 binding; GO:0005524 ATP binding; GO:0016301 kinase activity; GO:0016740 transferase activity; GO:0016772 transferase activity, transferring phosphorus-containing groups; GO:0016773 phosphotransferase activity, alcohol group as acceptor; …	PF02518	PF02518 Histidine kinase-, DNA gyrase B-, and HSP90-like ATPase	T	KOG0787	Dehydrogenase kinase				R-MMU-1430728 Metabolism;R-MMU-70895 Branched-chain amino acid catabolism;R-MMU-71291 Metabolism of amino acids and derivatives	https://reactome.org/PathwayBrowser/#/R-MMU-1430728;https://reactome.org/PathwayBrowser/#/R-MMU-70895;https://reactome.org/PathwayBrowser/#/R-MMU-71291
O55057	79	K	Retinal rod rhodopsin-sensitive cGMP 3',5'-cyclic phosphodiesterase subunit delta OS=Mus musculus OX=10090 GN=Pde6d PE=1 SV=1	Pde6d	1	0.00737371	74.486	2	LEQK(1)VYFK	0.11465	5	26434	0	25017	27710	23858	24245	1.04576		1.0066	1.01837	1.01918	0.8813	1.05471	0.450407	cytoplasm	K13758	PDE6D; retinal rod rhodopsin-sensitive cGMP 3',5'-cyclic phosphodiesterase subunit delta	mmu01100 Metabolic pathways; mmu00230 Purine metabolism	GO:0003008 system process; GO:0007154 cell communication; GO:0007165 signal transduction; GO:0007275 multicellular organism development; GO:0007399 nervous system development; GO:0007417 central nervous system development; GO:0007420 brain development; GO:0007600 sensory perception; GO:0007601 visual perception; GO:0007602 phototransduction; GO:0009314 response to radiation; GO:0009416 response t…	GO:0001750 photoreceptor outer segment; GO:0005622 intracellular anatomical structure; GO:0005634 nucleus; GO:0005737 cytoplasm; GO:0005829 cytosol; GO:0005886 plasma membrane; GO:0005929 cilium; GO:0016020 membrane; GO:0031090 organelle membrane; GO:0031253 cell projection membrane; GO:0031410 cytoplasmic vesicle; GO:0031982 vesicle; GO:0042622 photoreceptor outer segment membrane; GO:0042995 ce…	GO:0003824 catalytic activity; GO:0004112 cyclic-nucleotide phosphodiesterase activity; GO:0004114 3',5'-cyclic-nucleotide phosphodiesterase activity; GO:0004857 enzyme inhibitor activity; GO:0005095 GTPase inhibitor activity; GO:0005488 binding; GO:0005515 protein binding; GO:0008081 phosphoric diester hydrolase activity; GO:0016787 hydrolase activity; GO:0016788 hydrolase activity, acting on es…			T	KOG4038	cGMP-phosphodiesterase, delta subunit	WP2185 Purine metabolism	http://www.wikipathways.org/instance/WP2185_r123340		R-MMU-162582 Signal Transduction;R-MMU-1852241 Organelle biogenesis and maintenance;R-MMU-5617833 Cilium Assembly;R-MMU-5620920 Cargo trafficking to the periciliary membrane;R-MMU-5624958 ARL13B-mediated ciliary trafficking of INPP5E;R-MMU-5673001 RAF/MAP kinase cascade;R-MMU-5683057 MAPK family signaling cascades;R-MMU-5684996 MAPK1/MAPK3 signaling;R-MMU-9648002 RAS processing	https://reactome.org/PathwayBrowser/#/R-MMU-162582;https://reactome.org/PathwayBrowser/#/R-MMU-1852241;https://reactome.org/PathwayBrowser/#/R-MMU-5617833;https://reactome.org/PathwayBrowser/#/R-MMU-5620920;https://reactome.org/PathwayBrowser/#/R-MMU-5624958;https://reactome.org/PathwayBrowser/#/R-MMU-5673001;https://reactome.org/PathwayBrowser/#/R-MMU-5683057;https://reactome.org/PathwayBrowser/…
O55106	689	K	Striatin OS=Mus musculus OX=10090 GN=Strn PE=1 SV=2	Strn	1	0.000440236	82.437	2	HIK(1)FYDNNTGK	2.7191	2	0	11539	0	0	0	10747		1.02444				0.935512	1.09506		nucleus	K17608			GO:0000122 negative regulation of transcription by RNA polymerase II; GO:0000165 MAPK cascade; GO:0001700 embryonic development via the syncytial blastoderm; GO:0001932 regulation of protein phosphorylation; GO:0001934 positive regulation of protein phosphorylation; GO:0002009 morphogenesis of an epithelium; GO:0006355 regulation of transcription, DNA-templated; GO:0006357 regulation of transcrip…	GO:0005622 intracellular anatomical structure; GO:0005634 nucleus; GO:0005654 nucleoplasm; GO:0005737 cytoplasm; GO:0005794 Golgi apparatus; GO:0005886 plasma membrane; GO:0005911 cell-cell junction; GO:0005923 bicellular tight junction; GO:0012505 endomembrane system; GO:0014069 postsynaptic density; GO:0016020 membrane; GO:0030054 cell junction; GO:0030425 dendrite; GO:0031974 membrane-enclosed…	GO:0003700 DNA-binding transcription factor activity; GO:0005102 signaling receptor binding; GO:0005488 binding; GO:0005515 protein binding; GO:0005516 calmodulin binding; GO:0008134 transcription factor binding; GO:0019899 enzyme binding; GO:0019902 phosphatase binding; GO:0019903 protein phosphatase binding; GO:0019904 protein domain specific binding; GO:0030331 estrogen receptor binding; GO:00…			D	KOG0642	Cell-cycle nuclear protein, contains WD-40 repeats				R-MMU-1257604 PIP3 activates AKT signaling;R-MMU-162582 Signal Transduction;R-MMU-199418 Negative regulation of the PI3K/AKT network;R-MMU-6811558 PI5P, PP2A and IER3 Regulate PI3K/AKT Signaling;R-MMU-8939211 ESR-mediated signaling;R-MMU-9006925 Intracellular signaling by second messengers;R-MMU-9006931 Signaling by Nuclear Receptors;R-MMU-9009391 Extra-nuclear estrogen signaling	https://reactome.org/PathwayBrowser/#/R-MMU-1257604;https://reactome.org/PathwayBrowser/#/R-MMU-162582;https://reactome.org/PathwayBrowser/#/R-MMU-199418;https://reactome.org/PathwayBrowser/#/R-MMU-6811558;https://reactome.org/PathwayBrowser/#/R-MMU-8939211;https://reactome.org/PathwayBrowser/#/R-MMU-9006925;https://reactome.org/PathwayBrowser/#/R-MMU-9006931;https://reactome.org/PathwayBrowser/#…	HALLMARK KRAS SIGNALING UP	http://www.gsea-msigdb.org/gsea/msigdb/mouse/geneset/HALLMARK_KRAS_SIGNALING_UP
O55125	141	K	Protein NipSnap homolog 1 OS=Mus musculus OX=10090 GN=Nipsnap1 PE=1 SV=1	Nipsnap1	1	0.000274631	68.108	2	FSGGYPALMDCMNK(1)LK	0.81096	1	0	0	14031	0	0	0			0.946418						mitochondria				GO:0003008 system process; GO:0006091 generation of precursor metabolites and energy; GO:0006119 oxidative phosphorylation; GO:0006139 nucleobase-containing compound metabolic process; GO:0006163 purine nucleotide metabolic process; GO:0006164 purine nucleotide biosynthetic process; GO:0006725 cellular aromatic compound metabolic process; GO:0006753 nucleoside phosphate metabolic process; GO:0006…	GO:0005622 intracellular anatomical structure; GO:0005737 cytoplasm; GO:0005739 mitochondrion; GO:0005740 mitochondrial envelope; GO:0005741 mitochondrial outer membrane; GO:0005886 plasma membrane; GO:0016020 membrane; GO:0019867 outer membrane; GO:0031090 organelle membrane; GO:0031966 mitochondrial membrane; GO:0031967 organelle envelope; GO:0031968 organelle outer membrane; GO:0031975 envelop…	GO:0005488 binding; GO:0042165 neurotransmitter binding;	PF07978	PF07978 NIPSNAP	S	KOG2883	NIPSNAP1 protein
O55125	193	K	Protein NipSnap homolog 1 OS=Mus musculus OX=10090 GN=Nipsnap1 PE=1 SV=1	Nipsnap1	1	0.000735596	53.051	2	LK(1)PGTMIEWGNNWAR	-0.37213	1	0	0	23195	0	0	0			0.946418						mitochondria				GO:0003008 system process; GO:0006091 generation of precursor metabolites and energy; GO:0006119 oxidative phosphorylation; GO:0006139 nucleobase-containing compound metabolic process; GO:0006163 purine nucleotide metabolic process; GO:0006164 purine nucleotide biosynthetic process; GO:0006725 cellular aromatic compound metabolic process; GO:0006753 nucleoside phosphate metabolic process; GO:0006…	GO:0005622 intracellular anatomical structure; GO:0005737 cytoplasm; GO:0005739 mitochondrion; GO:0005740 mitochondrial envelope; GO:0005741 mitochondrial outer membrane; GO:0005886 plasma membrane; GO:0016020 membrane; GO:0019867 outer membrane; GO:0031090 organelle membrane; GO:0031966 mitochondrial membrane; GO:0031967 organelle envelope; GO:0031968 organelle outer membrane; GO:0031975 envelop…	GO:0005488 binding; GO:0042165 neurotransmitter binding;	PF07978	PF07978 NIPSNAP	S	KOG2883	NIPSNAP1 protein
O55125	146	K	Protein NipSnap homolog 1 OS=Mus musculus OX=10090 GN=Nipsnap1 PE=1 SV=1	Nipsnap1	1	0.00105508	120.33	2	NNK(1)EYLEFR	0.17925	6	430910	417400	393530	318980	328210	332130	1.23638	1.12435	1.00608	0.906915	0.874643	0.866557	1.2714	0.0179745	mitochondria				GO:0003008 system process; GO:0006091 generation of precursor metabolites and energy; GO:0006119 oxidative phosphorylation; GO:0006139 nucleobase-containing compound metabolic process; GO:0006163 purine nucleotide metabolic process; GO:0006164 purine nucleotide biosynthetic process; GO:0006725 cellular aromatic compound metabolic process; GO:0006753 nucleoside phosphate metabolic process; GO:0006…	GO:0005622 intracellular anatomical structure; GO:0005737 cytoplasm; GO:0005739 mitochondrion; GO:0005740 mitochondrial envelope; GO:0005741 mitochondrial outer membrane; GO:0005886 plasma membrane; GO:0016020 membrane; GO:0019867 outer membrane; GO:0031090 organelle membrane; GO:0031966 mitochondrial membrane; GO:0031967 organelle envelope; GO:0031968 organelle outer membrane; GO:0031975 envelop…	GO:0005488 binding; GO:0042165 neurotransmitter binding;	PF07978	PF07978 NIPSNAP	S	KOG2883	NIPSNAP1 protein
O55125	157	K	Protein NipSnap homolog 1 OS=Mus musculus OX=10090 GN=Nipsnap1 PE=1 SV=1	Nipsnap1	1	0.00882082	79.809	2	SK(1)MLLSR	-1.7443	2	40936	46382	0	0	0	0	0.995925	1.05938					1000	0.001	mitochondria				GO:0003008 system process; GO:0006091 generation of precursor metabolites and energy; GO:0006119 oxidative phosphorylation; GO:0006139 nucleobase-containing compound metabolic process; GO:0006163 purine nucleotide metabolic process; GO:0006164 purine nucleotide biosynthetic process; GO:0006725 cellular aromatic compound metabolic process; GO:0006753 nucleoside phosphate metabolic process; GO:0006…	GO:0005622 intracellular anatomical structure; GO:0005737 cytoplasm; GO:0005739 mitochondrion; GO:0005740 mitochondrial envelope; GO:0005741 mitochondrial outer membrane; GO:0005886 plasma membrane; GO:0016020 membrane; GO:0019867 outer membrane; GO:0031090 organelle membrane; GO:0031966 mitochondrial membrane; GO:0031967 organelle envelope; GO:0031968 organelle outer membrane; GO:0031975 envelop…	GO:0005488 binding; GO:0042165 neurotransmitter binding;	PF07978	PF07978 NIPSNAP	S	KOG2883	NIPSNAP1 protein
O55125	191	K	Protein NipSnap homolog 1 OS=Mus musculus OX=10090 GN=Nipsnap1 PE=1 SV=1	Nipsnap1	0.999965	2.11172e-13	171.14	3	TYK(1)LKPGTMIEWGNNWAR	-1.9957	13	167810	177520	185360	70101	85095	100700	1.35962	1.3503	1.33815	0.562809	0.640349	0.741911	2.08119	0.000760296	mitochondria				GO:0003008 system process; GO:0006091 generation of precursor metabolites and energy; GO:0006119 oxidative phosphorylation; GO:0006139 nucleobase-containing compound metabolic process; GO:0006163 purine nucleotide metabolic process; GO:0006164 purine nucleotide biosynthetic process; GO:0006725 cellular aromatic compound metabolic process; GO:0006753 nucleoside phosphate metabolic process; GO:0006…	GO:0005622 intracellular anatomical structure; GO:0005737 cytoplasm; GO:0005739 mitochondrion; GO:0005740 mitochondrial envelope; GO:0005741 mitochondrial outer membrane; GO:0005886 plasma membrane; GO:0016020 membrane; GO:0019867 outer membrane; GO:0031090 organelle membrane; GO:0031966 mitochondrial membrane; GO:0031967 organelle envelope; GO:0031968 organelle outer membrane; GO:0031975 envelop…	GO:0005488 binding; GO:0042165 neurotransmitter binding;	PF07978	PF07978 NIPSNAP	S	KOG2883	NIPSNAP1 protein
O55126	94	K	Protein NipSnap homolog 2 OS=Mus musculus OX=10090 GN=Nipsnap2 PE=1 SV=1	Nipsnap2	1	0.00146169	82.437	3	ICQEVLPK(1)IHEGK	-0.48675	3	0	12916	0	6426.5	0	0		1.36543		0.68988			1.97923		mitochondria				GO:0003008 system process; GO:0006091 generation of precursor metabolites and energy; GO:0006119 oxidative phosphorylation; GO:0006139 nucleobase-containing compound metabolic process; GO:0006163 purine nucleotide metabolic process; GO:0006164 purine nucleotide biosynthetic process; GO:0006725 cellular aromatic compound metabolic process; GO:0006753 nucleoside phosphate metabolic process; GO:0006…	GO:0005622 intracellular anatomical structure; GO:0005737 cytoplasm; GO:0005739 mitochondrion; GO:0005740 mitochondrial envelope; GO:0005741 mitochondrial outer membrane; GO:0005886 plasma membrane; GO:0016020 membrane; GO:0019867 outer membrane; GO:0031090 organelle membrane; GO:0031966 mitochondrial membrane; GO:0031967 organelle envelope; GO:0031968 organelle outer membrane; GO:0031975 envelop…	GO:0005488 binding; GO:0042165 neurotransmitter binding;	PF07978	PF07978 NIPSNAP	S	KOG2883	NIPSNAP1 protein				R-MMU-162582 Signal Transduction;R-MMU-194315 Signaling by Rho GTPases;R-MMU-9012999 RHO GTPase cycle;R-MMU-9013407 RHOH GTPase cycle;R-MMU-9716542 Signaling by Rho GTPases, Miro GTPases and RHOBTB3	https://reactome.org/PathwayBrowser/#/R-MMU-162582;https://reactome.org/PathwayBrowser/#/R-MMU-194315;https://reactome.org/PathwayBrowser/#/R-MMU-9012999;https://reactome.org/PathwayBrowser/#/R-MMU-9013407;https://reactome.org/PathwayBrowser/#/R-MMU-9716542
O55126	70	K	Protein NipSnap homolog 2 OS=Mus musculus OX=10090 GN=Nipsnap2 PE=1 SV=1	Nipsnap2	0.998781	1.34425e-18	67.607	4	KETSSLYK(0.999)LQFHNVK(0.001)PECLDAYNK	-0.41651	3	28962	21559	0	10456	0	0	1.51903	1.08444		0.534075			2.43737		mitochondria				GO:0003008 system process; GO:0006091 generation of precursor metabolites and energy; GO:0006119 oxidative phosphorylation; GO:0006139 nucleobase-containing compound metabolic process; GO:0006163 purine nucleotide metabolic process; GO:0006164 purine nucleotide biosynthetic process; GO:0006725 cellular aromatic compound metabolic process; GO:0006753 nucleoside phosphate metabolic process; GO:0006…	GO:0005622 intracellular anatomical structure; GO:0005737 cytoplasm; GO:0005739 mitochondrion; GO:0005740 mitochondrial envelope; GO:0005741 mitochondrial outer membrane; GO:0005886 plasma membrane; GO:0016020 membrane; GO:0019867 outer membrane; GO:0031090 organelle membrane; GO:0031966 mitochondrial membrane; GO:0031967 organelle envelope; GO:0031968 organelle outer membrane; GO:0031975 envelop…	GO:0005488 binding; GO:0042165 neurotransmitter binding;	PF07978	PF07978 NIPSNAP	S	KOG2883	NIPSNAP1 protein				R-MMU-162582 Signal Transduction;R-MMU-194315 Signaling by Rho GTPases;R-MMU-9012999 RHO GTPase cycle;R-MMU-9013407 RHOH GTPase cycle;R-MMU-9716542 Signaling by Rho GTPases, Miro GTPases and RHOBTB3	https://reactome.org/PathwayBrowser/#/R-MMU-162582;https://reactome.org/PathwayBrowser/#/R-MMU-194315;https://reactome.org/PathwayBrowser/#/R-MMU-9012999;https://reactome.org/PathwayBrowser/#/R-MMU-9013407;https://reactome.org/PathwayBrowser/#/R-MMU-9716542
O55126	86	K	Protein NipSnap homolog 2 OS=Mus musculus OX=10090 GN=Nipsnap2 PE=1 SV=1	Nipsnap2	0.980415	1.05359e-12	44.584	3	LQFHNVK(0.02)PECLDAYNK(0.98)ICQEVLPK	-0.11345	1	0	0	11067	0	0	0			0.926567						mitochondria				GO:0003008 system process; GO:0006091 generation of precursor metabolites and energy; GO:0006119 oxidative phosphorylation; GO:0006139 nucleobase-containing compound metabolic process; GO:0006163 purine nucleotide metabolic process; GO:0006164 purine nucleotide biosynthetic process; GO:0006725 cellular aromatic compound metabolic process; GO:0006753 nucleoside phosphate metabolic process; GO:0006…	GO:0005622 intracellular anatomical structure; GO:0005737 cytoplasm; GO:0005739 mitochondrion; GO:0005740 mitochondrial envelope; GO:0005741 mitochondrial outer membrane; GO:0005886 plasma membrane; GO:0016020 membrane; GO:0019867 outer membrane; GO:0031090 organelle membrane; GO:0031966 mitochondrial membrane; GO:0031967 organelle envelope; GO:0031968 organelle outer membrane; GO:0031975 envelop…	GO:0005488 binding; GO:0042165 neurotransmitter binding;	PF07978	PF07978 NIPSNAP	S	KOG2883	NIPSNAP1 protein				R-MMU-162582 Signal Transduction;R-MMU-194315 Signaling by Rho GTPases;R-MMU-9012999 RHO GTPase cycle;R-MMU-9013407 RHOH GTPase cycle;R-MMU-9716542 Signaling by Rho GTPases, Miro GTPases and RHOBTB3	https://reactome.org/PathwayBrowser/#/R-MMU-162582;https://reactome.org/PathwayBrowser/#/R-MMU-194315;https://reactome.org/PathwayBrowser/#/R-MMU-9012999;https://reactome.org/PathwayBrowser/#/R-MMU-9013407;https://reactome.org/PathwayBrowser/#/R-MMU-9716542
O55126	140	K	Protein NipSnap homolog 2 OS=Mus musculus OX=10090 GN=Nipsnap2 PE=1 SV=1	Nipsnap2	1	0.000481457	79.311	2	LK(1)ENQEFVNFR	1.305	4	1591.5	5180.8	4391	0	0	8157.3	0.351261	1.09663	0.842325			1.65585	0.461036		mitochondria				GO:0003008 system process; GO:0006091 generation of precursor metabolites and energy; GO:0006119 oxidative phosphorylation; GO:0006139 nucleobase-containing compound metabolic process; GO:0006163 purine nucleotide metabolic process; GO:0006164 purine nucleotide biosynthetic process; GO:0006725 cellular aromatic compound metabolic process; GO:0006753 nucleoside phosphate metabolic process; GO:0006…	GO:0005622 intracellular anatomical structure; GO:0005737 cytoplasm; GO:0005739 mitochondrion; GO:0005740 mitochondrial envelope; GO:0005741 mitochondrial outer membrane; GO:0005886 plasma membrane; GO:0016020 membrane; GO:0019867 outer membrane; GO:0031090 organelle membrane; GO:0031966 mitochondrial membrane; GO:0031967 organelle envelope; GO:0031968 organelle outer membrane; GO:0031975 envelop…	GO:0005488 binding; GO:0042165 neurotransmitter binding;	PF07978	PF07978 NIPSNAP	S	KOG2883	NIPSNAP1 protein				R-MMU-162582 Signal Transduction;R-MMU-194315 Signaling by Rho GTPases;R-MMU-9012999 RHO GTPase cycle;R-MMU-9013407 RHOH GTPase cycle;R-MMU-9716542 Signaling by Rho GTPases, Miro GTPases and RHOBTB3	https://reactome.org/PathwayBrowser/#/R-MMU-162582;https://reactome.org/PathwayBrowser/#/R-MMU-194315;https://reactome.org/PathwayBrowser/#/R-MMU-9012999;https://reactome.org/PathwayBrowser/#/R-MMU-9013407;https://reactome.org/PathwayBrowser/#/R-MMU-9716542
O55131	207	K	Septin-7 OS=Mus musculus OX=10090 GN=Septin7 PE=1 SV=1	Septin7	1	8.6616e-05	110.52	2	ADTLTPEECQQFK(1)K	1.187	5	32612	30785	0	25338	29589	29936	1.11145	1.01903		0.881754	0.978543	1.07301	1.08946	0.352115	cytoplasm	K16944			GO:0000003 reproduction; GO:0000278 mitotic cell cycle; GO:0000281 mitotic cytokinesis; GO:0000902 cell morphogenesis; GO:0000904 cell morphogenesis involved in differentiation; GO:0000910 cytokinesis; GO:0000912 assembly of actomyosin apparatus involved in cytokinesis; GO:0000915 actomyosin contractile ring assembly; GO:0006915 apoptotic process; GO:0006996 organelle organization; GO:0007010 cyt…	GO:0001725 stress fiber; GO:0005576 extracellular region; GO:0005622 intracellular anatomical structure; GO:0005634 nucleus; GO:0005737 cytoplasm; GO:0005829 cytosol; GO:0005856 cytoskeleton; GO:0005886 plasma membrane; GO:0005929 cilium; GO:0005930 axoneme; GO:0005938 cell cortex; GO:0005940 septin ring; GO:0015629 actin cytoskeleton; GO:0016020 membrane; GO:0030424 axon; GO:0030496 midbody; GO:…	GO:0000166 nucleotide binding; GO:0001882 nucleoside binding; GO:0001883 purine nucleoside binding; GO:0003779 actin binding; GO:0003824 catalytic activity; GO:0003924 GTPase activity; GO:0005198 structural molecule activity; GO:0005488 binding; GO:0005515 protein binding; GO:0005525 GTP binding; GO:0008017 microtubule binding; GO:0008092 cytoskeletal protein binding; GO:0015631 tubulin binding; …	PF00735	PF00735 Septin	DZU	KOG2655	Septin family protein (P-loop GTPase)				R-MMU-162582 Signal Transduction;R-MMU-5683057 MAPK family signaling cascades;R-MMU-5687128 MAPK6/MAPK4 signaling	https://reactome.org/PathwayBrowser/#/R-MMU-162582;https://reactome.org/PathwayBrowser/#/R-MMU-5683057;https://reactome.org/PathwayBrowser/#/R-MMU-5687128
O55131	218	K	Septin-7 OS=Mus musculus OX=10090 GN=Septin7 PE=1 SV=1	Septin7	1	0.021105	62.88	2	EIQEHK(1)IK	-2.9609	2	0	6977	0	0	3913	0		1.25769			0.704718		1.78467		cytoplasm	K16944			GO:0000003 reproduction; GO:0000278 mitotic cell cycle; GO:0000281 mitotic cytokinesis; GO:0000902 cell morphogenesis; GO:0000904 cell morphogenesis involved in differentiation; GO:0000910 cytokinesis; GO:0000912 assembly of actomyosin apparatus involved in cytokinesis; GO:0000915 actomyosin contractile ring assembly; GO:0006915 apoptotic process; GO:0006996 organelle organization; GO:0007010 cyt…	GO:0001725 stress fiber; GO:0005576 extracellular region; GO:0005622 intracellular anatomical structure; GO:0005634 nucleus; GO:0005737 cytoplasm; GO:0005829 cytosol; GO:0005856 cytoskeleton; GO:0005886 plasma membrane; GO:0005929 cilium; GO:0005930 axoneme; GO:0005938 cell cortex; GO:0005940 septin ring; GO:0015629 actin cytoskeleton; GO:0016020 membrane; GO:0030424 axon; GO:0030496 midbody; GO:…	GO:0000166 nucleotide binding; GO:0001882 nucleoside binding; GO:0001883 purine nucleoside binding; GO:0003779 actin binding; GO:0003824 catalytic activity; GO:0003924 GTPase activity; GO:0005198 structural molecule activity; GO:0005488 binding; GO:0005515 protein binding; GO:0005525 GTP binding; GO:0008017 microtubule binding; GO:0008092 cytoskeletal protein binding; GO:0015631 tubulin binding; …	PF00735	PF00735 Septin	DZU	KOG2655	Septin family protein (P-loop GTPase)				R-MMU-162582 Signal Transduction;R-MMU-5683057 MAPK family signaling cascades;R-MMU-5687128 MAPK6/MAPK4 signaling	https://reactome.org/PathwayBrowser/#/R-MMU-162582;https://reactome.org/PathwayBrowser/#/R-MMU-5683057;https://reactome.org/PathwayBrowser/#/R-MMU-5687128
O55131	185	K	Septin-7 OS=Mus musculus OX=10090 GN=Septin7 PE=1 SV=1	Septin7	1	0.000438712	84.309	2	LHEK(1)VNIIPLIAK	-0.16101	6	51598	46394	0	20329	31213	28460	1.46475	1.27917		0.589264	0.859812	0.849694	1.79047	0.038269	cytoplasm	K16944			GO:0000003 reproduction; GO:0000278 mitotic cell cycle; GO:0000281 mitotic cytokinesis; GO:0000902 cell morphogenesis; GO:0000904 cell morphogenesis involved in differentiation; GO:0000910 cytokinesis; GO:0000912 assembly of actomyosin apparatus involved in cytokinesis; GO:0000915 actomyosin contractile ring assembly; GO:0006915 apoptotic process; GO:0006996 organelle organization; GO:0007010 cyt…	GO:0001725 stress fiber; GO:0005576 extracellular region; GO:0005622 intracellular anatomical structure; GO:0005634 nucleus; GO:0005737 cytoplasm; GO:0005829 cytosol; GO:0005856 cytoskeleton; GO:0005886 plasma membrane; GO:0005929 cilium; GO:0005930 axoneme; GO:0005938 cell cortex; GO:0005940 septin ring; GO:0015629 actin cytoskeleton; GO:0016020 membrane; GO:0030424 axon; GO:0030496 midbody; GO:…	GO:0000166 nucleotide binding; GO:0001882 nucleoside binding; GO:0001883 purine nucleoside binding; GO:0003779 actin binding; GO:0003824 catalytic activity; GO:0003924 GTPase activity; GO:0005198 structural molecule activity; GO:0005488 binding; GO:0005515 protein binding; GO:0005525 GTP binding; GO:0008017 microtubule binding; GO:0008092 cytoskeletal protein binding; GO:0015631 tubulin binding; …	PF00735	PF00735 Septin	DZU	KOG2655	Septin family protein (P-loop GTPase)				R-MMU-162582 Signal Transduction;R-MMU-5683057 MAPK family signaling cascades;R-MMU-5687128 MAPK6/MAPK4 signaling	https://reactome.org/PathwayBrowser/#/R-MMU-162582;https://reactome.org/PathwayBrowser/#/R-MMU-5683057;https://reactome.org/PathwayBrowser/#/R-MMU-5687128
O55131	180	K	Septin-7 OS=Mus musculus OX=10090 GN=Septin7 PE=1 SV=1	Septin7	1	0.00371852	79.059	2	PLDIEFMK(1)R	1.8929	6	19939	18402	15722	6251.3	6841.1	11368	1.53965	1.38013	1.13131	0.492892	0.512603	0.923207	2.10042	0.0248769	cytoplasm	K16944			GO:0000003 reproduction; GO:0000278 mitotic cell cycle; GO:0000281 mitotic cytokinesis; GO:0000902 cell morphogenesis; GO:0000904 cell morphogenesis involved in differentiation; GO:0000910 cytokinesis; GO:0000912 assembly of actomyosin apparatus involved in cytokinesis; GO:0000915 actomyosin contractile ring assembly; GO:0006915 apoptotic process; GO:0006996 organelle organization; GO:0007010 cyt…	GO:0001725 stress fiber; GO:0005576 extracellular region; GO:0005622 intracellular anatomical structure; GO:0005634 nucleus; GO:0005737 cytoplasm; GO:0005829 cytosol; GO:0005856 cytoskeleton; GO:0005886 plasma membrane; GO:0005929 cilium; GO:0005930 axoneme; GO:0005938 cell cortex; GO:0005940 septin ring; GO:0015629 actin cytoskeleton; GO:0016020 membrane; GO:0030424 axon; GO:0030496 midbody; GO:…	GO:0000166 nucleotide binding; GO:0001882 nucleoside binding; GO:0001883 purine nucleoside binding; GO:0003779 actin binding; GO:0003824 catalytic activity; GO:0003924 GTPase activity; GO:0005198 structural molecule activity; GO:0005488 binding; GO:0005515 protein binding; GO:0005525 GTP binding; GO:0008017 microtubule binding; GO:0008092 cytoskeletal protein binding; GO:0015631 tubulin binding; …	PF00735	PF00735 Septin	DZU	KOG2655	Septin family protein (P-loop GTPase)				R-MMU-162582 Signal Transduction;R-MMU-5683057 MAPK family signaling cascades;R-MMU-5687128 MAPK6/MAPK4 signaling	https://reactome.org/PathwayBrowser/#/R-MMU-162582;https://reactome.org/PathwayBrowser/#/R-MMU-5683057;https://reactome.org/PathwayBrowser/#/R-MMU-5687128
O55131	96	K	Septin-7 OS=Mus musculus OX=10090 GN=Septin7 PE=1 SV=1	Septin7	1	0.000852751	44.598	2	TVQVEQSK(1)VLIK	-0.60589	1	4604.4	0	0	0	0	0	1.01057								cytoplasm	K16944			GO:0000003 reproduction; GO:0000278 mitotic cell cycle; GO:0000281 mitotic cytokinesis; GO:0000902 cell morphogenesis; GO:0000904 cell morphogenesis involved in differentiation; GO:0000910 cytokinesis; GO:0000912 assembly of actomyosin apparatus involved in cytokinesis; GO:0000915 actomyosin contractile ring assembly; GO:0006915 apoptotic process; GO:0006996 organelle organization; GO:0007010 cyt…	GO:0001725 stress fiber; GO:0005576 extracellular region; GO:0005622 intracellular anatomical structure; GO:0005634 nucleus; GO:0005737 cytoplasm; GO:0005829 cytosol; GO:0005856 cytoskeleton; GO:0005886 plasma membrane; GO:0005929 cilium; GO:0005930 axoneme; GO:0005938 cell cortex; GO:0005940 septin ring; GO:0015629 actin cytoskeleton; GO:0016020 membrane; GO:0030424 axon; GO:0030496 midbody; GO:…	GO:0000166 nucleotide binding; GO:0001882 nucleoside binding; GO:0001883 purine nucleoside binding; GO:0003779 actin binding; GO:0003824 catalytic activity; GO:0003924 GTPase activity; GO:0005198 structural molecule activity; GO:0005488 binding; GO:0005515 protein binding; GO:0005525 GTP binding; GO:0008017 microtubule binding; GO:0008092 cytoskeletal protein binding; GO:0015631 tubulin binding; …	PF00735	PF00735 Septin	DZU	KOG2655	Septin family protein (P-loop GTPase)				R-MMU-162582 Signal Transduction;R-MMU-5683057 MAPK family signaling cascades;R-MMU-5687128 MAPK6/MAPK4 signaling	https://reactome.org/PathwayBrowser/#/R-MMU-162582;https://reactome.org/PathwayBrowser/#/R-MMU-5683057;https://reactome.org/PathwayBrowser/#/R-MMU-5687128
O55143	757	K	Sarcoplasmic/endoplasmic reticulum calcium ATPase 2 OS=Mus musculus OX=10090 GN=Atp2a2 PE=1 SV=2	Atp2a2	1	0.00311599	60.892	2	AIYNNMK(1)QFIR	0.49392	3	47955	39488	0	15881	0	0	1.49225	1.20797		0.460281			2.93323		plasma membrane	K05853	ATP2A; P-type Ca2+ transporter type 2A [EC:7.2.2.10]	mmu05414 Dilated cardiomyopathy; mmu04024 cAMP signaling pathway; mmu05412 Arrhythmogenic right ventricular cardiomyopathy; mmu04972 Pancreatic secretion; mmu05415 Diabetic cardiomyopathy; mmu05010 Alzheimer disease; mmu04260 Cardiac muscle contraction; mmu04919 Thyroid hormone signaling pathway; mmu04020 Calcium signaling pathway; mmu04261 Adrenergic signaling in cardiomyocytes; mmu05022 Pathway…	GO:0000003 reproduction; GO:0001505 regulation of neurotransmitter levels; GO:0002026 regulation of the force of heart contraction; GO:0002027 regulation of heart rate; GO:0002064 epithelial cell development; GO:0002065 columnar/cuboidal epithelial cell differentiation; GO:0002066 columnar/cuboidal epithelial cell development; GO:0002119 nematode larval development; GO:0002164 larval development;…	GO:0005622 intracellular anatomical structure; GO:0005634 nucleus; GO:0005635 nuclear envelope; GO:0005654 nucleoplasm; GO:0005737 cytoplasm; GO:0005783 endoplasmic reticulum; GO:0005789 endoplasmic reticulum membrane; GO:0005793 endoplasmic reticulum-Golgi intermediate compartment; GO:0005886 plasma membrane; GO:0005887 integral component of plasma membrane; GO:0009898 cytoplasmic side of plasma…	GO:0000166 nucleotide binding; GO:0001664 G protein-coupled receptor binding; GO:0003676 nucleic acid binding; GO:0003677 DNA binding; GO:0003682 chromatin binding; GO:0003824 catalytic activity; GO:0005102 signaling receptor binding; GO:0005215 transporter activity; GO:0005338 nucleotide-sugar transmembrane transporter activity; GO:0005388 P-type calcium transporter activity; GO:0005488 binding;…	PF00690; PF08282	PF00690 Cation transporter/ATPase, N-terminus; PF08282 haloacid dehalogenase-like hydrolase	P	KOG0202	Ca2+ transporting ATPase	WP553 Calcium regulation in cardiac cells;WP2075 Alzheimer's disease;WP385 Myometrial relaxation and contraction pathways	http://www.wikipathways.org/instance/WP553_r117867;http://www.wikipathways.org/instance/WP2075_r116517;http://www.wikipathways.org/instance/WP385_r122794		R-MMU-109582 Hemostasis;R-MMU-382551 Transport of small molecules;R-MMU-397014 Muscle contraction;R-MMU-418346 Platelet homeostasis;R-MMU-418359 Reduction of cytosolic Ca++ levels;R-MMU-418360 Platelet calcium homeostasis;R-MMU-5576891 Cardiac conduction;R-MMU-5578775 Ion homeostasis;R-MMU-936837 Ion transport by P-type ATPases;R-MMU-983712 Ion channel transport	https://reactome.org/PathwayBrowser/#/R-MMU-109582;https://reactome.org/PathwayBrowser/#/R-MMU-382551;https://reactome.org/PathwayBrowser/#/R-MMU-397014;https://reactome.org/PathwayBrowser/#/R-MMU-418346;https://reactome.org/PathwayBrowser/#/R-MMU-418359;https://reactome.org/PathwayBrowser/#/R-MMU-418360;https://reactome.org/PathwayBrowser/#/R-MMU-5576891;https://reactome.org/PathwayBrowser/#/R-M…	HALLMARK MTORC1 SIGNALING;HALLMARK INFLAMMATORY RESPONSE;HALLMARK XENOBIOTIC METABOLISM	http://www.gsea-msigdb.org/gsea/msigdb/mouse/geneset/HALLMARK_MTORC1_SIGNALING;http://www.gsea-msigdb.org/gsea/msigdb/mouse/geneset/HALLMARK_INFLAMMATORY_RESPONSE;http://www.gsea-msigdb.org/gsea/msigdb/mouse/geneset/HALLMARK_XENOBIOTIC_METABOLISM
O55143	611	K	Sarcoplasmic/endoplasmic reticulum calcium ATPase 2 OS=Mus musculus OX=10090 GN=Atp2a2 PE=1 SV=2	Atp2a2	1	1.06059e-05	94.804	2	IEVASSVK(1)LCR	1.3626	5	13692	13145	9917.8	5647.7	0	8985.7	1.42778	1.34753	0.933213	0.548534		0.837957	1.78317	0.0876482	plasma membrane	K05853	ATP2A; P-type Ca2+ transporter type 2A [EC:7.2.2.10]	mmu05414 Dilated cardiomyopathy; mmu04024 cAMP signaling pathway; mmu05412 Arrhythmogenic right ventricular cardiomyopathy; mmu04972 Pancreatic secretion; mmu05415 Diabetic cardiomyopathy; mmu05010 Alzheimer disease; mmu04260 Cardiac muscle contraction; mmu04919 Thyroid hormone signaling pathway; mmu04020 Calcium signaling pathway; mmu04261 Adrenergic signaling in cardiomyocytes; mmu05022 Pathway…	GO:0000003 reproduction; GO:0001505 regulation of neurotransmitter levels; GO:0002026 regulation of the force of heart contraction; GO:0002027 regulation of heart rate; GO:0002064 epithelial cell development; GO:0002065 columnar/cuboidal epithelial cell differentiation; GO:0002066 columnar/cuboidal epithelial cell development; GO:0002119 nematode larval development; GO:0002164 larval development;…	GO:0005622 intracellular anatomical structure; GO:0005634 nucleus; GO:0005635 nuclear envelope; GO:0005654 nucleoplasm; GO:0005737 cytoplasm; GO:0005783 endoplasmic reticulum; GO:0005789 endoplasmic reticulum membrane; GO:0005793 endoplasmic reticulum-Golgi intermediate compartment; GO:0005886 plasma membrane; GO:0005887 integral component of plasma membrane; GO:0009898 cytoplasmic side of plasma…	GO:0000166 nucleotide binding; GO:0001664 G protein-coupled receptor binding; GO:0003676 nucleic acid binding; GO:0003677 DNA binding; GO:0003682 chromatin binding; GO:0003824 catalytic activity; GO:0005102 signaling receptor binding; GO:0005215 transporter activity; GO:0005338 nucleotide-sugar transmembrane transporter activity; GO:0005388 P-type calcium transporter activity; GO:0005488 binding;…	PF00690; PF08282	PF00690 Cation transporter/ATPase, N-terminus; PF08282 haloacid dehalogenase-like hydrolase	P	KOG0202	Ca2+ transporting ATPase	WP553 Calcium regulation in cardiac cells;WP2075 Alzheimer's disease;WP385 Myometrial relaxation and contraction pathways	http://www.wikipathways.org/instance/WP553_r117867;http://www.wikipathways.org/instance/WP2075_r116517;http://www.wikipathways.org/instance/WP385_r122794		R-MMU-109582 Hemostasis;R-MMU-382551 Transport of small molecules;R-MMU-397014 Muscle contraction;R-MMU-418346 Platelet homeostasis;R-MMU-418359 Reduction of cytosolic Ca++ levels;R-MMU-418360 Platelet calcium homeostasis;R-MMU-5576891 Cardiac conduction;R-MMU-5578775 Ion homeostasis;R-MMU-936837 Ion transport by P-type ATPases;R-MMU-983712 Ion channel transport	https://reactome.org/PathwayBrowser/#/R-MMU-109582;https://reactome.org/PathwayBrowser/#/R-MMU-382551;https://reactome.org/PathwayBrowser/#/R-MMU-397014;https://reactome.org/PathwayBrowser/#/R-MMU-418346;https://reactome.org/PathwayBrowser/#/R-MMU-418359;https://reactome.org/PathwayBrowser/#/R-MMU-418360;https://reactome.org/PathwayBrowser/#/R-MMU-5576891;https://reactome.org/PathwayBrowser/#/R-M…	HALLMARK MTORC1 SIGNALING;HALLMARK INFLAMMATORY RESPONSE;HALLMARK XENOBIOTIC METABOLISM	http://www.gsea-msigdb.org/gsea/msigdb/mouse/geneset/HALLMARK_MTORC1_SIGNALING;http://www.gsea-msigdb.org/gsea/msigdb/mouse/geneset/HALLMARK_INFLAMMATORY_RESPONSE;http://www.gsea-msigdb.org/gsea/msigdb/mouse/geneset/HALLMARK_XENOBIOTIC_METABOLISM
O55222	426	K	Integrin-linked protein kinase OS=Mus musculus OX=10090 GN=Ilk PE=1 SV=2	Ilk	1	6.70635e-05	108.4	2	LMK(1)ICMNEDPAK	-0.34154	6	149030	134650	124980	131730	129580	139770	1.1616	1.00093	0.846574	1.03411	0.877892	1.12447	0.990987	0.922131	cytoplasm	K06272	ILK; integrin-linked kinase [EC:2.7.11.1]	mmu04360 Axon guidance; mmu03320 PPAR signaling pathway; mmu05100 Bacterial invasion of epithelial cells; mmu04510 Focal adhesion; mmu05213 Endometrial cancer	GO:0000165 MAPK cascade; GO:0000902 cell morphogenesis; GO:0000904 cell morphogenesis involved in differentiation; GO:0001558 regulation of cell growth; GO:0001655 urogenital system development; GO:0001657 ureteric bud development; GO:0001658 branching involved in ureteric bud morphogenesis; GO:0001667 ameboidal-type cell migration; GO:0001763 morphogenesis of a branching structure; GO:0001822 ki…	GO:0005622 intracellular anatomical structure; GO:0005634 nucleus; GO:0005654 nucleoplasm; GO:0005737 cytoplasm; GO:0005829 cytosol; GO:0005911 cell-cell junction; GO:0005912 adherens junction; GO:0005925 focal adhesion; GO:0030016 myofibril; GO:0030027 lamellipodium; GO:0030054 cell junction; GO:0030055 cell-substrate junction; GO:0030424 axon; GO:0030425 dendrite; GO:0031252 cell leading edge; …	GO:0003824 catalytic activity; GO:0004672 protein kinase activity; GO:0004674 protein serine/threonine kinase activity; GO:0005102 signaling receptor binding; GO:0005178 integrin binding; GO:0005488 binding; GO:0005515 protein binding; GO:0016301 kinase activity; GO:0016740 transferase activity; GO:0016772 transferase activity, transferring phosphorus-containing groups; GO:0016773 phosphotransfer…	PF07714	PF07714 Protein tyrosine and serine/threonine kinase	T	KOG0195	Integrin-linked kinase	WP3675 Factors and pathways affecting insulin-like growth factor (IGF1)-Akt signaling;WP6 Integrin-mediated cell adhesion;WP2573 Primary focal segmental glomerulosclerosis (FSGS);WP85 Focal adhesion;WP567 Eukaryotic transcription initiation;WP1244 Estrogen signaling;WP2316 PPAR signaling pathway	http://www.wikipathways.org/instance/WP3675_r90178;http://www.wikipathways.org/instance/WP6_r116713;http://www.wikipathways.org/instance/WP2573_r117937;http://www.wikipathways.org/instance/WP85_r116710;http://www.wikipathways.org/instance/WP567_r117881;http://www.wikipathways.org/instance/WP1244_r114031;http://www.wikipathways.org/instance/WP2316_r106870	Transcription factor	R-MMU-1500931 Cell-Cell communication;R-MMU-446343 Localization of the PINCH-ILK-PARVIN complex to focal adhesions;R-MMU-446353 Cell-extracellular matrix interactions;R-MMU-446728 Cell junction organization	https://reactome.org/PathwayBrowser/#/R-MMU-1500931;https://reactome.org/PathwayBrowser/#/R-MMU-446343;https://reactome.org/PathwayBrowser/#/R-MMU-446353;https://reactome.org/PathwayBrowser/#/R-MMU-446728
O55234	91	K	Proteasome subunit beta type-5 OS=Mus musculus OX=10090 GN=Psmb5 PE=1 SV=3	Psmb5	1	4.13037e-10	121.96	2	ATAGAYIASQTVK(1)K	-0.64597	5	11252	8622.7	7442.7	0	8140.9	7820.6	1.42631	1.01623	0.812996		0.913342	0.862896	1.22188	0.472501	cytoplasm,nucleus	K02737	PSMB5; 20S proteasome subunit beta 5 [EC:3.4.25.1]	mmu05020 Prion disease; mmu03050 Proteasome; mmu05016 Huntington disease; mmu05014 Amyotrophic lateral sclerosis; mmu05010 Alzheimer disease; mmu05022 Pathways of neurodegeneration - multiple diseases; mmu05017 Spinocerebellar ataxia; mmu05012 Parkinson disease	GO:0000226 microtubule cytoskeleton organization; GO:0002376 immune system process; GO:0006464 cellular protein modification process; GO:0006508 proteolysis; GO:0006511 ubiquitin-dependent protein catabolic process; GO:0006807 nitrogen compound metabolic process; GO:0006950 response to stress; GO:0006979 response to oxidative stress; GO:0006996 organelle organization; GO:0007010 cytoskeleton orga…	GO:0000502 proteasome complex; GO:0005622 intracellular anatomical structure; GO:0005634 nucleus; GO:0005654 nucleoplasm; GO:0005737 cytoplasm; GO:0005813 centrosome; GO:0005815 microtubule organizing center; GO:0005829 cytosol; GO:0005839 proteasome core complex; GO:0005856 cytoskeleton; GO:0015630 microtubule cytoskeleton; GO:0019774 proteasome core complex, beta-subunit complex; GO:0031974 mem…	GO:0003824 catalytic activity; GO:0004175 endopeptidase activity; GO:0008233 peptidase activity; GO:0016787 hydrolase activity; GO:0140096 catalytic activity, acting on a protein;	PF00227	PF00227 Proteasome subunit	O	KOG0175	20S proteasome, regulatory subunit beta type PSMB5/PSMB8/PRE2	WP519 Proteasome degradation	http://www.wikipathways.org/instance/WP519_r117058		R-MMU-1168372 Downstream signaling events of B Cell Receptor (BCR);R-MMU-1169091 Activation of NF-kappaB in B cells;R-MMU-1234174 Cellular response to hypoxia;R-MMU-1234176 Oxygen-dependent proline hydroxylation of Hypoxia-inducible Factor Alpha;R-MMU-1236975 Antigen processing-Cross presentation;R-MMU-1236978 Cross-presentation of soluble exogenous antigens (endosomes);R-MMU-1257604 PIP3 activat…		HALLMARK MTORC1 SIGNALING	http://www.gsea-msigdb.org/gsea/msigdb/mouse/geneset/HALLMARK_MTORC1_SIGNALING
P70182	125	K	Phosphatidylinositol 4-phosphate 5-kinase type-1 alpha OS=Mus musculus OX=10090 GN=Pip5k1a PE=1 SV=2	Pip5k1a	1	4.12072e-08	154.35	2	FK(1)TYAPVAFR	-0.19169	6	297960	289180	254170	237080	229700	250960	1.14232	1.15778	0.952527	0.961013	0.858505	0.938708	1.17924	0.0864971	nucleus	K00889	PIP5K; 1-phosphatidylinositol-4-phosphate 5-kinase [EC:2.7.1.68]	mmu04070 Phosphatidylinositol signaling system; mmu04666 Fc gamma R-mediated phagocytosis; mmu04810 Regulation of actin cytoskeleton; mmu01100 Metabolic pathways; mmu04510 Focal adhesion; mmu05135 Yersinia infection; mmu00562 Inositol phosphate metabolism; mmu04144 Endocytosis; mmu04072 Phospholipase D signaling pathway; mmu05231 Choline metabolism in cancer	GO:0000003 reproduction; GO:0000226 microtubule cytoskeleton organization; GO:0000902 cell morphogenesis; GO:0000904 cell morphogenesis involved in differentiation; GO:0001667 ameboidal-type cell migration; GO:0001775 cell activation; GO:0001932 regulation of protein phosphorylation; GO:0001933 negative regulation of protein phosphorylation; GO:0003002 regionalization; GO:0003006 developmental pr…	GO:0001726 ruffle; GO:0001891 phagocytic cup; GO:0001931 uropod; GO:0005576 extracellular region; GO:0005622 intracellular anatomical structure; GO:0005634 nucleus; GO:0005654 nucleoplasm; GO:0005694 chromosome; GO:0005700 polytene chromosome; GO:0005737 cytoplasm; GO:0005768 endosome; GO:0005829 cytosol; GO:0005886 plasma membrane; GO:0005902 microvillus; GO:0005912 adherens junction; GO:0005925…	GO:0000285 1-phosphatidylinositol-3-phosphate 5-kinase activity; GO:0003824 catalytic activity; GO:0005488 binding; GO:0005515 protein binding; GO:0005516 calmodulin binding; GO:0008092 cytoskeletal protein binding; GO:0016301 kinase activity; GO:0016307 phosphatidylinositol phosphate kinase activity; GO:0016308 1-phosphatidylinositol-4-phosphate 5-kinase activity; GO:0016740 transferase activity…			T	KOG0229	Phosphatidylinositol-4-phosphate 5-kinase	WP523 Regulation of actin cytoskeleton	http://www.wikipathways.org/instance/WP523_r120790		R-MMU-1257604 PIP3 activates AKT signaling;R-MMU-1430728 Metabolism;R-MMU-1483255 PI Metabolism;R-MMU-1483257 Phospholipid metabolism;R-MMU-162582 Signal Transduction;R-MMU-1660499 Synthesis of PIPs at the plasma membrane;R-MMU-199418 Negative regulation of the PI3K/AKT network;R-MMU-556833 Metabolism of lipids;R-MMU-6811558 PI5P, PP2A and IER3 Regulate PI3K/AKT Signaling;R-MMU-9006925 Intracellu…	https://reactome.org/PathwayBrowser/#/R-MMU-1257604;https://reactome.org/PathwayBrowser/#/R-MMU-1430728;https://reactome.org/PathwayBrowser/#/R-MMU-1483255;https://reactome.org/PathwayBrowser/#/R-MMU-1483257;https://reactome.org/PathwayBrowser/#/R-MMU-162582;https://reactome.org/PathwayBrowser/#/R-MMU-1660499;https://reactome.org/PathwayBrowser/#/R-MMU-199418;https://reactome.org/PathwayBrowser/#…
O70172	89	K	Phosphatidylinositol 5-phosphate 4-kinase type-2 alpha OS=Mus musculus OX=10090 GN=Pip4k2a PE=1 SV=1	Pip4k2a	1	3.46675e-08	141.29	2	ENMPSHFK(1)FK	0.50487	9	218450	190040	172750	153190	161000	158820	1.0668	1.0683	0.933456	0.939527	0.960077	1.01953	1.05118	0.394934	cytoplasm	K00920	PIP4K2; 1-phosphatidylinositol-5-phosphate 4-kinase [EC:2.7.1.149]	mmu04070 Phosphatidylinositol signaling system; mmu04810 Regulation of actin cytoskeleton; mmu01100 Metabolic pathways; mmu00562 Inositol phosphate metabolism	GO:0001501 skeletal system development; GO:0002376 immune system process; GO:0002520 immune system development; GO:0006629 lipid metabolic process; GO:0006644 phospholipid metabolic process; GO:0006650 glycerophospholipid metabolic process; GO:0006661 phosphatidylinositol biosynthetic process; GO:0006793 phosphorus metabolic process; GO:0006796 phosphate-containing compound metabolic process; GO:…	GO:0005622 intracellular anatomical structure; GO:0005634 nucleus; GO:0005654 nucleoplasm; GO:0005737 cytoplasm; GO:0005773 vacuole; GO:0005776 autophagosome; GO:0005829 cytosol; GO:0005886 plasma membrane; GO:0016020 membrane; GO:0031974 membrane-enclosed lumen; GO:0031981 nuclear lumen; GO:0043226 organelle; GO:0043227 membrane-bounded organelle; GO:0043229 intracellular organelle; GO:0043231 i…	GO:0003824 catalytic activity; GO:0005488 binding; GO:0005515 protein binding; GO:0016301 kinase activity; GO:0016307 phosphatidylinositol phosphate kinase activity; GO:0016308 1-phosphatidylinositol-4-phosphate 5-kinase activity; GO:0016309 1-phosphatidylinositol-5-phosphate 4-kinase activity; GO:0016740 transferase activity; GO:0016772 transferase activity, transferring phosphorus-containing gr…			T	KOG0229	Phosphatidylinositol-4-phosphate 5-kinase	WP523 Regulation of actin cytoskeleton;WP298 G13 signaling pathway	http://www.wikipathways.org/instance/WP523_r120790;http://www.wikipathways.org/instance/WP298_r116836		R-MMU-1257604 PIP3 activates AKT signaling;R-MMU-1430728 Metabolism;R-MMU-1483255 PI Metabolism;R-MMU-1483257 Phospholipid metabolism;R-MMU-162582 Signal Transduction;R-MMU-1660499 Synthesis of PIPs at the plasma membrane;R-MMU-199418 Negative regulation of the PI3K/AKT network;R-MMU-212436 Generic Transcription Pathway;R-MMU-3700989 Transcriptional Regulation by TP53;R-MMU-556833 Metabolism of l…	https://reactome.org/PathwayBrowser/#/R-MMU-1257604;https://reactome.org/PathwayBrowser/#/R-MMU-1430728;https://reactome.org/PathwayBrowser/#/R-MMU-1483255;https://reactome.org/PathwayBrowser/#/R-MMU-1483257;https://reactome.org/PathwayBrowser/#/R-MMU-162582;https://reactome.org/PathwayBrowser/#/R-MMU-1660499;https://reactome.org/PathwayBrowser/#/R-MMU-199418;https://reactome.org/PathwayBrowser/#…
O70172	91	K	Phosphatidylinositol 5-phosphate 4-kinase type-2 alpha OS=Mus musculus OX=10090 GN=Pip4k2a PE=1 SV=1	Pip4k2a	1	0.000878599	70.389	2	FK(1)EYCPMVFR	-0.33287	6	28046	28204	22680	19395	18344	23118	1.03295	1.19573	0.924263	0.89711	0.824994	1.11924	1.10967	0.414869	cytoplasm	K00920	PIP4K2; 1-phosphatidylinositol-5-phosphate 4-kinase [EC:2.7.1.149]	mmu04070 Phosphatidylinositol signaling system; mmu04810 Regulation of actin cytoskeleton; mmu01100 Metabolic pathways; mmu00562 Inositol phosphate metabolism	GO:0001501 skeletal system development; GO:0002376 immune system process; GO:0002520 immune system development; GO:0006629 lipid metabolic process; GO:0006644 phospholipid metabolic process; GO:0006650 glycerophospholipid metabolic process; GO:0006661 phosphatidylinositol biosynthetic process; GO:0006793 phosphorus metabolic process; GO:0006796 phosphate-containing compound metabolic process; GO:…	GO:0005622 intracellular anatomical structure; GO:0005634 nucleus; GO:0005654 nucleoplasm; GO:0005737 cytoplasm; GO:0005773 vacuole; GO:0005776 autophagosome; GO:0005829 cytosol; GO:0005886 plasma membrane; GO:0016020 membrane; GO:0031974 membrane-enclosed lumen; GO:0031981 nuclear lumen; GO:0043226 organelle; GO:0043227 membrane-bounded organelle; GO:0043229 intracellular organelle; GO:0043231 i…	GO:0003824 catalytic activity; GO:0005488 binding; GO:0005515 protein binding; GO:0016301 kinase activity; GO:0016307 phosphatidylinositol phosphate kinase activity; GO:0016308 1-phosphatidylinositol-4-phosphate 5-kinase activity; GO:0016309 1-phosphatidylinositol-5-phosphate 4-kinase activity; GO:0016740 transferase activity; GO:0016772 transferase activity, transferring phosphorus-containing gr…			T	KOG0229	Phosphatidylinositol-4-phosphate 5-kinase	WP523 Regulation of actin cytoskeleton;WP298 G13 signaling pathway	http://www.wikipathways.org/instance/WP523_r120790;http://www.wikipathways.org/instance/WP298_r116836		R-MMU-1257604 PIP3 activates AKT signaling;R-MMU-1430728 Metabolism;R-MMU-1483255 PI Metabolism;R-MMU-1483257 Phospholipid metabolism;R-MMU-162582 Signal Transduction;R-MMU-1660499 Synthesis of PIPs at the plasma membrane;R-MMU-199418 Negative regulation of the PI3K/AKT network;R-MMU-212436 Generic Transcription Pathway;R-MMU-3700989 Transcriptional Regulation by TP53;R-MMU-556833 Metabolism of l…	https://reactome.org/PathwayBrowser/#/R-MMU-1257604;https://reactome.org/PathwayBrowser/#/R-MMU-1430728;https://reactome.org/PathwayBrowser/#/R-MMU-1483255;https://reactome.org/PathwayBrowser/#/R-MMU-1483257;https://reactome.org/PathwayBrowser/#/R-MMU-162582;https://reactome.org/PathwayBrowser/#/R-MMU-1660499;https://reactome.org/PathwayBrowser/#/R-MMU-199418;https://reactome.org/PathwayBrowser/#…
O70172	140	K	Phosphatidylinositol 5-phosphate 4-kinase type-2 alpha OS=Mus musculus OX=10090 GN=Pip4k2a PE=1 SV=1	Pip4k2a	1	0.00615662	93.561	2	FHTSYDK(1)R	0.55227	5	10967	7532	8358.8	5343.2	0	4803	1.27154	1.00524	1.07234	0.778026		0.732018	1.4786	0.0255302	cytoplasm	K00920	PIP4K2; 1-phosphatidylinositol-5-phosphate 4-kinase [EC:2.7.1.149]	mmu04070 Phosphatidylinositol signaling system; mmu04810 Regulation of actin cytoskeleton; mmu01100 Metabolic pathways; mmu00562 Inositol phosphate metabolism	GO:0001501 skeletal system development; GO:0002376 immune system process; GO:0002520 immune system development; GO:0006629 lipid metabolic process; GO:0006644 phospholipid metabolic process; GO:0006650 glycerophospholipid metabolic process; GO:0006661 phosphatidylinositol biosynthetic process; GO:0006793 phosphorus metabolic process; GO:0006796 phosphate-containing compound metabolic process; GO:…	GO:0005622 intracellular anatomical structure; GO:0005634 nucleus; GO:0005654 nucleoplasm; GO:0005737 cytoplasm; GO:0005773 vacuole; GO:0005776 autophagosome; GO:0005829 cytosol; GO:0005886 plasma membrane; GO:0016020 membrane; GO:0031974 membrane-enclosed lumen; GO:0031981 nuclear lumen; GO:0043226 organelle; GO:0043227 membrane-bounded organelle; GO:0043229 intracellular organelle; GO:0043231 i…	GO:0003824 catalytic activity; GO:0005488 binding; GO:0005515 protein binding; GO:0016301 kinase activity; GO:0016307 phosphatidylinositol phosphate kinase activity; GO:0016308 1-phosphatidylinositol-4-phosphate 5-kinase activity; GO:0016309 1-phosphatidylinositol-5-phosphate 4-kinase activity; GO:0016740 transferase activity; GO:0016772 transferase activity, transferring phosphorus-containing gr…			T	KOG0229	Phosphatidylinositol-4-phosphate 5-kinase	WP523 Regulation of actin cytoskeleton;WP298 G13 signaling pathway	http://www.wikipathways.org/instance/WP523_r120790;http://www.wikipathways.org/instance/WP298_r116836		R-MMU-1257604 PIP3 activates AKT signaling;R-MMU-1430728 Metabolism;R-MMU-1483255 PI Metabolism;R-MMU-1483257 Phospholipid metabolism;R-MMU-162582 Signal Transduction;R-MMU-1660499 Synthesis of PIPs at the plasma membrane;R-MMU-199418 Negative regulation of the PI3K/AKT network;R-MMU-212436 Generic Transcription Pathway;R-MMU-3700989 Transcriptional Regulation by TP53;R-MMU-556833 Metabolism of l…	https://reactome.org/PathwayBrowser/#/R-MMU-1257604;https://reactome.org/PathwayBrowser/#/R-MMU-1430728;https://reactome.org/PathwayBrowser/#/R-MMU-1483255;https://reactome.org/PathwayBrowser/#/R-MMU-1483257;https://reactome.org/PathwayBrowser/#/R-MMU-162582;https://reactome.org/PathwayBrowser/#/R-MMU-1660499;https://reactome.org/PathwayBrowser/#/R-MMU-199418;https://reactome.org/PathwayBrowser/#…
O70378	5	K	ER membrane protein complex subunit 8 OS=Mus musculus OX=10090 GN=Emc8 PE=1 SV=1	Emc8	1	0.000548537	77.157	2	PGVK(1)LTTQAYCK	1.3385	2	0	5183.3	0	0	0	4870.3		1.07414				0.891053	1.20547		extracellular	K23569				GO:0005622 intracellular anatomical structure; GO:0005634 nucleus; GO:0005737 cytoplasm; GO:0005739 mitochondrion; GO:0005783 endoplasmic reticulum; GO:0005789 endoplasmic reticulum membrane; GO:0005829 cytosol; GO:0012505 endomembrane system; GO:0016020 membrane; GO:0016021 integral component of membrane; GO:0030176 integral component of endoplasmic reticulum membrane; GO:0031224 intrinsic compo…	GO:0005488 binding; GO:0005515 protein binding;			R	KOG3289	Uncharacterized conserved protein encoded by sequence overlapping the COX4 gene
O70435	206	K	Proteasome subunit alpha type-3 OS=Mus musculus OX=10090 GN=Psma3 PE=1 SV=3	Psma3	1	4.14069e-12	112.93	2	IIYIVHDEVK(1)DK	0.35202	6	20048	17602	14372	13120	14336	14375	1.3402	1.16949	0.878674	0.851267	0.887189	0.903219	1.28265	0.135741	cytoplasm	K02727	PSMA3; 20S proteasome subunit alpha 7 [EC:3.4.25.1]	mmu05020 Prion disease; mmu03050 Proteasome; mmu05016 Huntington disease; mmu05014 Amyotrophic lateral sclerosis; mmu05010 Alzheimer disease; mmu05022 Pathways of neurodegeneration - multiple diseases; mmu05017 Spinocerebellar ataxia; mmu05012 Parkinson disease	GO:0000003 reproduction; GO:0002064 epithelial cell development; GO:0002065 columnar/cuboidal epithelial cell differentiation; GO:0002066 columnar/cuboidal epithelial cell development; GO:0003006 developmental process involved in reproduction; GO:0006464 cellular protein modification process; GO:0006508 proteolysis; GO:0006511 ubiquitin-dependent protein catabolic process; GO:0006807 nitrogen com…	GO:0000502 proteasome complex; GO:0005622 intracellular anatomical structure; GO:0005634 nucleus; GO:0005654 nucleoplasm; GO:0005737 cytoplasm; GO:0005829 cytosol; GO:0005839 proteasome core complex; GO:0019773 proteasome core complex, alpha-subunit complex; GO:0031974 membrane-enclosed lumen; GO:0031981 nuclear lumen; GO:0032991 protein-containing complex; GO:0043226 organelle; GO:0043227 membra…	GO:0005488 binding; GO:0005515 protein binding; GO:0019899 enzyme binding; GO:0031625 ubiquitin protein ligase binding; GO:0042802 identical protein binding; GO:0044389 ubiquitin-like protein ligase binding;	PF00227	PF00227 Proteasome subunit	O	KOG0184	20S proteasome, regulatory subunit alpha type PSMA3/PRE10	WP519 Proteasome degradation	http://www.wikipathways.org/instance/WP519_r117058		R-MMU-1168372 Downstream signaling events of B Cell Receptor (BCR);R-MMU-1169091 Activation of NF-kappaB in B cells;R-MMU-1234174 Cellular response to hypoxia;R-MMU-1234176 Oxygen-dependent proline hydroxylation of Hypoxia-inducible Factor Alpha;R-MMU-1236975 Antigen processing-Cross presentation;R-MMU-1236978 Cross-presentation of soluble exogenous antigens (endosomes);R-MMU-1257604 PIP3 activat…		HALLMARK INTERFERON ALPHA RESPONSE;HALLMARK INTERFERON GAMMA RESPONSE;HALLMARK MTORC1 SIGNALING	http://www.gsea-msigdb.org/gsea/msigdb/mouse/geneset/HALLMARK_INTERFERON_ALPHA_RESPONSE;http://www.gsea-msigdb.org/gsea/msigdb/mouse/geneset/HALLMARK_INTERFERON_GAMMA_RESPONSE;http://www.gsea-msigdb.org/gsea/msigdb/mouse/geneset/HALLMARK_MTORC1_SIGNALING
O70435	57	K	Proteasome subunit alpha type-3 OS=Mus musculus OX=10090 GN=Psma3 PE=1 SV=3	Psma3	1	4.11637e-11	153.25	2	LVLSK(1)LYEEGSNK	0.29031	6	88147	84940	70231	73906	75199	73924	1.18589	1.13575	0.864129	0.965052	0.936568	0.934781	1.12317	0.344244	cytoplasm	K02727	PSMA3; 20S proteasome subunit alpha 7 [EC:3.4.25.1]	mmu05020 Prion disease; mmu03050 Proteasome; mmu05016 Huntington disease; mmu05014 Amyotrophic lateral sclerosis; mmu05010 Alzheimer disease; mmu05022 Pathways of neurodegeneration - multiple diseases; mmu05017 Spinocerebellar ataxia; mmu05012 Parkinson disease	GO:0000003 reproduction; GO:0002064 epithelial cell development; GO:0002065 columnar/cuboidal epithelial cell differentiation; GO:0002066 columnar/cuboidal epithelial cell development; GO:0003006 developmental process involved in reproduction; GO:0006464 cellular protein modification process; GO:0006508 proteolysis; GO:0006511 ubiquitin-dependent protein catabolic process; GO:0006807 nitrogen com…	GO:0000502 proteasome complex; GO:0005622 intracellular anatomical structure; GO:0005634 nucleus; GO:0005654 nucleoplasm; GO:0005737 cytoplasm; GO:0005829 cytosol; GO:0005839 proteasome core complex; GO:0019773 proteasome core complex, alpha-subunit complex; GO:0031974 membrane-enclosed lumen; GO:0031981 nuclear lumen; GO:0032991 protein-containing complex; GO:0043226 organelle; GO:0043227 membra…	GO:0005488 binding; GO:0005515 protein binding; GO:0019899 enzyme binding; GO:0031625 ubiquitin protein ligase binding; GO:0042802 identical protein binding; GO:0044389 ubiquitin-like protein ligase binding;	PF00227	PF00227 Proteasome subunit	O	KOG0184	20S proteasome, regulatory subunit alpha type PSMA3/PRE10	WP519 Proteasome degradation	http://www.wikipathways.org/instance/WP519_r117058		R-MMU-1168372 Downstream signaling events of B Cell Receptor (BCR);R-MMU-1169091 Activation of NF-kappaB in B cells;R-MMU-1234174 Cellular response to hypoxia;R-MMU-1234176 Oxygen-dependent proline hydroxylation of Hypoxia-inducible Factor Alpha;R-MMU-1236975 Antigen processing-Cross presentation;R-MMU-1236978 Cross-presentation of soluble exogenous antigens (endosomes);R-MMU-1257604 PIP3 activat…		HALLMARK INTERFERON ALPHA RESPONSE;HALLMARK INTERFERON GAMMA RESPONSE;HALLMARK MTORC1 SIGNALING	http://www.gsea-msigdb.org/gsea/msigdb/mouse/geneset/HALLMARK_INTERFERON_ALPHA_RESPONSE;http://www.gsea-msigdb.org/gsea/msigdb/mouse/geneset/HALLMARK_INTERFERON_GAMMA_RESPONSE;http://www.gsea-msigdb.org/gsea/msigdb/mouse/geneset/HALLMARK_MTORC1_SIGNALING
O70503	86	K	Very-long-chain 3-oxoacyl-CoA reductase OS=Mus musculus OX=10090 GN=Hsd17b12 PE=1 SV=1	Hsd17b12	1	0.000107317	88.734	2	SQDK(1)LNQVSNNIK	-3.0217	3	3643	4190.6	0	0	2149.1	0	1.08711	1.25972			0.625654		1.8755		cytoplasm	K10251	HSD17B12; 17beta-estradiol 17-dehydrogenase / very-long-chain 3-oxoacyl-CoA reductase [EC:1.1.1.62 1.1.1.330]	mmu01040 Biosynthesis of unsaturated fatty acids; mmu00062 Fatty acid elongation; mmu01100 Metabolic pathways; mmu00140 Steroid hormone biosynthesis; mmu01212 Fatty acid metabolism	GO:0000003 reproduction; GO:0001676 long-chain fatty acid metabolic process; GO:0003006 developmental process involved in reproduction; GO:0006082 organic acid metabolic process; GO:0006139 nucleobase-containing compound metabolic process; GO:0006163 purine nucleotide metabolic process; GO:0006164 purine nucleotide biosynthetic process; GO:0006629 lipid metabolic process; GO:0006631 fatty acid me…	GO:0005576 extracellular region; GO:0005622 intracellular anatomical structure; GO:0005737 cytoplasm; GO:0005783 endoplasmic reticulum; GO:0005789 endoplasmic reticulum membrane; GO:0005938 cell cortex; GO:0012505 endomembrane system; GO:0016020 membrane; GO:0031012 extracellular matrix; GO:0031984 organelle subcompartment; GO:0042175 nuclear outer membrane-endoplasmic reticulum membrane network;…	GO:0001968 fibronectin binding; GO:0003824 catalytic activity; GO:0003857 3-hydroxyacyl-CoA dehydrogenase activity; GO:0005488 binding; GO:0005515 protein binding; GO:0005518 collagen binding; GO:0005539 glycosaminoglycan binding; GO:0008201 heparin binding; GO:0016229 steroid dehydrogenase activity; GO:0016491 oxidoreductase activity; GO:0016509 long-chain-3-hydroxyacyl-CoA dehydrogenase activit…	PF00106	PF00106 short chain dehydrogenase	I	KOG1014	17 beta-hydroxysteroid dehydrogenase type 3, HSD17B3				R-MMU-1430728 Metabolism;R-MMU-193048 Androgen biosynthesis;R-MMU-196071 Metabolism of steroid hormones;R-MMU-556833 Metabolism of lipids;R-MMU-75105 Fatty acyl-CoA biosynthesis;R-MMU-75876 Synthesis of very long-chain fatty acyl-CoAs;R-MMU-8957322 Metabolism of steroids;R-MMU-8978868 Fatty acid metabolism	https://reactome.org/PathwayBrowser/#/R-MMU-1430728;https://reactome.org/PathwayBrowser/#/R-MMU-193048;https://reactome.org/PathwayBrowser/#/R-MMU-196071;https://reactome.org/PathwayBrowser/#/R-MMU-556833;https://reactome.org/PathwayBrowser/#/R-MMU-75105;https://reactome.org/PathwayBrowser/#/R-MMU-75876;https://reactome.org/PathwayBrowser/#/R-MMU-8957322;https://reactome.org/PathwayBrowser/#/R-MM…
O70589	41	K	Peripheral plasma membrane protein CASK OS=Mus musculus OX=10090 GN=Cask PE=1 SV=2	Cask	1	3.40452e-05	100.69	2	ETGQQFAVK(1)IVDVAK	-0.40976	3	7100	6324.4	4319.4	0	0	0	1.31494	1.12563	0.706553				1000	0.001	cytoplasm	K06103			GO:0000003 reproduction; GO:0001505 regulation of neurotransmitter levels; GO:0001667 ameboidal-type cell migration; GO:0001941 postsynaptic membrane organization; GO:0001952 regulation of cell-matrix adhesion; GO:0001953 negative regulation of cell-matrix adhesion; GO:0002064 epithelial cell development; GO:0002065 columnar/cuboidal epithelial cell differentiation; GO:0002066 columnar/cuboidal e…	GO:0005576 extracellular region; GO:0005604 basement membrane; GO:0005622 intracellular anatomical structure; GO:0005634 nucleus; GO:0005652 nuclear lamina; GO:0005730 nucleolus; GO:0005737 cytoplasm; GO:0005829 cytosol; GO:0005856 cytoskeleton; GO:0005886 plasma membrane; GO:0005911 cell-cell junction; GO:0005929 cilium; GO:0014069 postsynaptic density; GO:0015629 actin cytoskeleton; GO:0016020 …	GO:0003824 catalytic activity; GO:0004385 guanylate kinase activity; GO:0005102 signaling receptor binding; GO:0005159 insulin-like growth factor receptor binding; GO:0005488 binding; GO:0005515 protein binding; GO:0008022 protein C-terminus binding; GO:0016301 kinase activity; GO:0016740 transferase activity; GO:0016772 transferase activity, transferring phosphorus-containing groups; GO:0016776 …	PF00069; PF02828; PF00595; PF00018; PF00625	PF00069 Protein kinase domain; PF02828 L27 domain; PF00595 PDZ domain; PF00018 SH3 domain; PF00625 Guanylate kinase	T	KOG0609	Calcium/calmodulin-dependent serine protein kinase/membrane-associated guanylate kinase	WP1983 Splicing factor NOVA regulated synaptic proteins	http://www.wikipathways.org/instance/WP1983_r123566		R-MMU-112310 Neurotransmitter release cycle;R-MMU-112315 Transmission across Chemical Synapses;R-MMU-112316 Neuronal System;R-MMU-212676 Dopamine Neurotransmitter Release Cycle;R-MMU-6794361 Neurexins and neuroligins;R-MMU-6794362 Protein-protein interactions at synapses	https://reactome.org/PathwayBrowser/#/R-MMU-112310;https://reactome.org/PathwayBrowser/#/R-MMU-112315;https://reactome.org/PathwayBrowser/#/R-MMU-112316;https://reactome.org/PathwayBrowser/#/R-MMU-212676;https://reactome.org/PathwayBrowser/#/R-MMU-6794361;https://reactome.org/PathwayBrowser/#/R-MMU-6794362
O88342	115	K	WD repeat-containing protein 1 OS=Mus musculus OX=10090 GN=Wdr1 PE=1 SV=3	Wdr1	1	0.00086201	105.36	2	DIAWTEDSK(1)R	2.1565	5	60740	57479	50188	46708	0	57224	1.16289	1.07281	0.885406	0.872326		1.02643	1.09584	0.516941	cytoplasm	K24736			GO:0000003 reproduction; GO:0000902 cell morphogenesis; GO:0000904 cell morphogenesis involved in differentiation; GO:0001667 ameboidal-type cell migration; GO:0001736 establishment of planar polarity; GO:0001738 morphogenesis of a polarized epithelium; GO:0002009 morphogenesis of an epithelium; GO:0002064 epithelial cell development; GO:0002065 columnar/cuboidal epithelial cell differentiation; …	GO:0005576 extracellular region; GO:0005622 intracellular anatomical structure; GO:0005634 nucleus; GO:0005737 cytoplasm; GO:0005829 cytosol; GO:0005856 cytoskeleton; GO:0005884 actin filament; GO:0005886 plasma membrane; GO:0005911 cell-cell junction; GO:0005938 cell cortex; GO:0015629 actin cytoskeleton; GO:0016020 membrane; GO:0016528 sarcoplasm; GO:0030016 myofibril; GO:0030054 cell junction;…	GO:0003779 actin binding; GO:0005488 binding; GO:0005515 protein binding; GO:0008092 cytoskeletal protein binding; GO:0044877 protein-containing complex binding; GO:0051015 actin filament binding;			Z	KOG0318	WD40 repeat stress protein/actin interacting protein	WP202 Hypertrophy model	http://www.wikipathways.org/instance/WP202_r117895		R-MMU-109582 Hemostasis;R-MMU-114608 Platelet degranulation ;R-MMU-76002 Platelet activation, signaling and aggregation;R-MMU-76005 Response to elevated platelet cytosolic Ca2+	https://reactome.org/PathwayBrowser/#/R-MMU-109582;https://reactome.org/PathwayBrowser/#/R-MMU-114608;https://reactome.org/PathwayBrowser/#/R-MMU-76002;https://reactome.org/PathwayBrowser/#/R-MMU-76005	HALLMARK COAGULATION	http://www.gsea-msigdb.org/gsea/msigdb/mouse/geneset/HALLMARK_COAGULATION
O88342	182	K	WD repeat-containing protein 1 OS=Mus musculus OX=10090 GN=Wdr1 PE=1 SV=3	Wdr1	1	3.33153e-06	121.8	2	FK(1)FTIGDHSR	13.388	5	106400	84686	81313	0	0	112030	1.15449	0.895795	0.812992			1.13885	0.838059		cytoplasm	K24736			GO:0000003 reproduction; GO:0000902 cell morphogenesis; GO:0000904 cell morphogenesis involved in differentiation; GO:0001667 ameboidal-type cell migration; GO:0001736 establishment of planar polarity; GO:0001738 morphogenesis of a polarized epithelium; GO:0002009 morphogenesis of an epithelium; GO:0002064 epithelial cell development; GO:0002065 columnar/cuboidal epithelial cell differentiation; …	GO:0005576 extracellular region; GO:0005622 intracellular anatomical structure; GO:0005634 nucleus; GO:0005737 cytoplasm; GO:0005829 cytosol; GO:0005856 cytoskeleton; GO:0005884 actin filament; GO:0005886 plasma membrane; GO:0005911 cell-cell junction; GO:0005938 cell cortex; GO:0015629 actin cytoskeleton; GO:0016020 membrane; GO:0016528 sarcoplasm; GO:0030016 myofibril; GO:0030054 cell junction;…	GO:0003779 actin binding; GO:0005488 binding; GO:0005515 protein binding; GO:0008092 cytoskeletal protein binding; GO:0044877 protein-containing complex binding; GO:0051015 actin filament binding;			Z	KOG0318	WD40 repeat stress protein/actin interacting protein	WP202 Hypertrophy model	http://www.wikipathways.org/instance/WP202_r117895		R-MMU-109582 Hemostasis;R-MMU-114608 Platelet degranulation ;R-MMU-76002 Platelet activation, signaling and aggregation;R-MMU-76005 Response to elevated platelet cytosolic Ca2+	https://reactome.org/PathwayBrowser/#/R-MMU-109582;https://reactome.org/PathwayBrowser/#/R-MMU-114608;https://reactome.org/PathwayBrowser/#/R-MMU-76002;https://reactome.org/PathwayBrowser/#/R-MMU-76005	HALLMARK COAGULATION	http://www.gsea-msigdb.org/gsea/msigdb/mouse/geneset/HALLMARK_COAGULATION
O88342	569	K	WD repeat-containing protein 1 OS=Mus musculus OX=10090 GN=Wdr1 PE=1 SV=3	Wdr1	1	0.00127713	94.806	2	VK(1)IQDAHR	1.7373	5	12865	10569	0	8528.6	7429.1	9113.6	1.38291	1.10756		0.894306	0.758139	0.917826	1.45343	0.0464467	cytoplasm	K24736			GO:0000003 reproduction; GO:0000902 cell morphogenesis; GO:0000904 cell morphogenesis involved in differentiation; GO:0001667 ameboidal-type cell migration; GO:0001736 establishment of planar polarity; GO:0001738 morphogenesis of a polarized epithelium; GO:0002009 morphogenesis of an epithelium; GO:0002064 epithelial cell development; GO:0002065 columnar/cuboidal epithelial cell differentiation; …	GO:0005576 extracellular region; GO:0005622 intracellular anatomical structure; GO:0005634 nucleus; GO:0005737 cytoplasm; GO:0005829 cytosol; GO:0005856 cytoskeleton; GO:0005884 actin filament; GO:0005886 plasma membrane; GO:0005911 cell-cell junction; GO:0005938 cell cortex; GO:0015629 actin cytoskeleton; GO:0016020 membrane; GO:0016528 sarcoplasm; GO:0030016 myofibril; GO:0030054 cell junction;…	GO:0003779 actin binding; GO:0005488 binding; GO:0005515 protein binding; GO:0008092 cytoskeletal protein binding; GO:0044877 protein-containing complex binding; GO:0051015 actin filament binding;			Z	KOG0318	WD40 repeat stress protein/actin interacting protein	WP202 Hypertrophy model	http://www.wikipathways.org/instance/WP202_r117895		R-MMU-109582 Hemostasis;R-MMU-114608 Platelet degranulation ;R-MMU-76002 Platelet activation, signaling and aggregation;R-MMU-76005 Response to elevated platelet cytosolic Ca2+	https://reactome.org/PathwayBrowser/#/R-MMU-109582;https://reactome.org/PathwayBrowser/#/R-MMU-114608;https://reactome.org/PathwayBrowser/#/R-MMU-76002;https://reactome.org/PathwayBrowser/#/R-MMU-76005	HALLMARK COAGULATION	http://www.gsea-msigdb.org/gsea/msigdb/mouse/geneset/HALLMARK_COAGULATION
O88342	104	K	WD repeat-containing protein 1 OS=Mus musculus OX=10090 GN=Wdr1 PE=1 SV=3	Wdr1	1	0.000612839	67.507	2	YEYQPFAGK(1)IK	-0.99096	3	6583.1	0	0	8140.7	0	7190	0.939806			1.13369		0.961661	0.897041		cytoplasm	K24736			GO:0000003 reproduction; GO:0000902 cell morphogenesis; GO:0000904 cell morphogenesis involved in differentiation; GO:0001667 ameboidal-type cell migration; GO:0001736 establishment of planar polarity; GO:0001738 morphogenesis of a polarized epithelium; GO:0002009 morphogenesis of an epithelium; GO:0002064 epithelial cell development; GO:0002065 columnar/cuboidal epithelial cell differentiation; …	GO:0005576 extracellular region; GO:0005622 intracellular anatomical structure; GO:0005634 nucleus; GO:0005737 cytoplasm; GO:0005829 cytosol; GO:0005856 cytoskeleton; GO:0005884 actin filament; GO:0005886 plasma membrane; GO:0005911 cell-cell junction; GO:0005938 cell cortex; GO:0015629 actin cytoskeleton; GO:0016020 membrane; GO:0016528 sarcoplasm; GO:0030016 myofibril; GO:0030054 cell junction;…	GO:0003779 actin binding; GO:0005488 binding; GO:0005515 protein binding; GO:0008092 cytoskeletal protein binding; GO:0044877 protein-containing complex binding; GO:0051015 actin filament binding;			Z	KOG0318	WD40 repeat stress protein/actin interacting protein	WP202 Hypertrophy model	http://www.wikipathways.org/instance/WP202_r117895		R-MMU-109582 Hemostasis;R-MMU-114608 Platelet degranulation ;R-MMU-76002 Platelet activation, signaling and aggregation;R-MMU-76005 Response to elevated platelet cytosolic Ca2+	https://reactome.org/PathwayBrowser/#/R-MMU-109582;https://reactome.org/PathwayBrowser/#/R-MMU-114608;https://reactome.org/PathwayBrowser/#/R-MMU-76002;https://reactome.org/PathwayBrowser/#/R-MMU-76005	HALLMARK COAGULATION	http://www.gsea-msigdb.org/gsea/msigdb/mouse/geneset/HALLMARK_COAGULATION
O88343	335	K	Electrogenic sodium bicarbonate cotransporter 1 OS=Mus musculus OX=10090 GN=Slc4a4 PE=1 SV=2	Slc4a4	1	0.001792	57.032	2	AK(1)SYHEIGR	1.3119	1	0	0	12388	0	0	0			0.989996						plasma membrane	K13575	SLC4A4; solute carrier family 4 (sodium bicarbonate cotransporter), member 4	mmu04976 Bile secretion; mmu04972 Pancreatic secretion; mmu04964 Proximal tubule bicarbonate reclamation	GO:0006810 transport; GO:0006811 ion transport; GO:0006812 cation transport; GO:0006814 sodium ion transport; GO:0006820 anion transport; GO:0006821 chloride transport; GO:0006873 cellular ion homeostasis; GO:0006885 regulation of pH; GO:0007154 cell communication; GO:0007267 cell-cell signaling; GO:0007268 chemical synaptic transmission; GO:0007271 synaptic transmission, cholinergic; GO:0009987 …	GO:0005886 plasma membrane; GO:0005887 integral component of plasma membrane; GO:0016020 membrane; GO:0016021 integral component of membrane; GO:0016323 basolateral plasma membrane; GO:0031224 intrinsic component of membrane; GO:0031226 intrinsic component of plasma membrane; GO:0071944 cell periphery; GO:0098590 plasma membrane region;	GO:0005215 transporter activity; GO:0005488 binding; GO:0005515 protein binding; GO:0008324 cation transmembrane transporter activity; GO:0008509 anion transmembrane transporter activity; GO:0008510 sodium:bicarbonate symporter activity; GO:0008514 organic anion transmembrane transporter activity; GO:0015075 ion transmembrane transporter activity; GO:0015081 sodium ion transmembrane transporter a…	PF07565	PF07565 Band 3 cytoplasmic domain	P	KOG1172	Na+-independent Cl/HCO3 exchanger AE1 and related transporters (SLC4 family)				R-MMU-382551 Transport of small molecules;R-MMU-425381 Bicarbonate transporters;R-MMU-425393 Transport of inorganic cations/anions and amino acids/oligopeptides;R-MMU-425407 SLC-mediated transmembrane transport	https://reactome.org/PathwayBrowser/#/R-MMU-382551;https://reactome.org/PathwayBrowser/#/R-MMU-425381;https://reactome.org/PathwayBrowser/#/R-MMU-425393;https://reactome.org/PathwayBrowser/#/R-MMU-425407	HALLMARK INFLAMMATORY RESPONSE	http://www.gsea-msigdb.org/gsea/msigdb/mouse/geneset/HALLMARK_INFLAMMATORY_RESPONSE
O88343	448	K	Electrogenic sodium bicarbonate cotransporter 1 OS=Mus musculus OX=10090 GN=Slc4a4 PE=1 SV=2	Slc4a4	1	0.0052791	67.881	2	FCGGLIK(1)DIK	0.84656	5	73585	69413	63428	0	69925	72239	1.16294	1.03544	0.900678		0.969491	0.993305	1.0526	0.664546	plasma membrane	K13575	SLC4A4; solute carrier family 4 (sodium bicarbonate cotransporter), member 4	mmu04976 Bile secretion; mmu04972 Pancreatic secretion; mmu04964 Proximal tubule bicarbonate reclamation	GO:0006810 transport; GO:0006811 ion transport; GO:0006812 cation transport; GO:0006814 sodium ion transport; GO:0006820 anion transport; GO:0006821 chloride transport; GO:0006873 cellular ion homeostasis; GO:0006885 regulation of pH; GO:0007154 cell communication; GO:0007267 cell-cell signaling; GO:0007268 chemical synaptic transmission; GO:0007271 synaptic transmission, cholinergic; GO:0009987 …	GO:0005886 plasma membrane; GO:0005887 integral component of plasma membrane; GO:0016020 membrane; GO:0016021 integral component of membrane; GO:0016323 basolateral plasma membrane; GO:0031224 intrinsic component of membrane; GO:0031226 intrinsic component of plasma membrane; GO:0071944 cell periphery; GO:0098590 plasma membrane region;	GO:0005215 transporter activity; GO:0005488 binding; GO:0005515 protein binding; GO:0008324 cation transmembrane transporter activity; GO:0008509 anion transmembrane transporter activity; GO:0008510 sodium:bicarbonate symporter activity; GO:0008514 organic anion transmembrane transporter activity; GO:0015075 ion transmembrane transporter activity; GO:0015081 sodium ion transmembrane transporter a…	PF07565	PF07565 Band 3 cytoplasmic domain	P	KOG1172	Na+-independent Cl/HCO3 exchanger AE1 and related transporters (SLC4 family)				R-MMU-382551 Transport of small molecules;R-MMU-425381 Bicarbonate transporters;R-MMU-425393 Transport of inorganic cations/anions and amino acids/oligopeptides;R-MMU-425407 SLC-mediated transmembrane transport	https://reactome.org/PathwayBrowser/#/R-MMU-382551;https://reactome.org/PathwayBrowser/#/R-MMU-425381;https://reactome.org/PathwayBrowser/#/R-MMU-425393;https://reactome.org/PathwayBrowser/#/R-MMU-425407	HALLMARK INFLAMMATORY RESPONSE	http://www.gsea-msigdb.org/gsea/msigdb/mouse/geneset/HALLMARK_INFLAMMATORY_RESPONSE
O88456	179	K	Calpain small subunit 1 OS=Mus musculus OX=10090 GN=Capns1 PE=1 SV=2	Capns1	1	0.00879381	88.35	2	WQAIYK(1)R	0.97016	4	15410	0	13281	9050.4	0	13153	1.35742		1.00043	0.696456		1.01784	1.3754	0.31864	cytoplasm	K08583			GO:0006508 proteolysis; GO:0006807 nitrogen compound metabolic process; GO:0007275 multicellular organism development; GO:0008152 metabolic process; GO:0008219 cell death; GO:0008284 positive regulation of cell population proliferation; GO:0008544 epidermis development; GO:0009888 tissue development; GO:0009894 regulation of catabolic process; GO:0009913 epidermal cell differentiation; GO:0009987…	GO:0005622 intracellular anatomical structure; GO:0005737 cytoplasm; GO:0005829 cytosol; GO:0005886 plasma membrane; GO:0016020 membrane; GO:0071944 cell periphery;	GO:0003824 catalytic activity; GO:0004175 endopeptidase activity; GO:0004197 cysteine-type endopeptidase activity; GO:0004198 calcium-dependent cysteine-type endopeptidase activity; GO:0005488 binding; GO:0005509 calcium ion binding; GO:0005515 protein binding; GO:0008233 peptidase activity; GO:0008234 cysteine-type peptidase activity; GO:0016787 hydrolase activity; GO:0043167 ion binding; GO:004…	PF13833	PF13833 EF-hand domain pair	T	KOG0037	Ca2+-binding protein, EF-Hand protein superfamily	WP6 Integrin-mediated cell adhesion;WP37 IL-1 signaling pathway	http://www.wikipathways.org/instance/WP6_r116713;http://www.wikipathways.org/instance/WP37_r117902		R-MMU-1474228 Degradation of the extracellular matrix;R-MMU-1474244 Extracellular matrix organization	https://reactome.org/PathwayBrowser/#/R-MMU-1474228;https://reactome.org/PathwayBrowser/#/R-MMU-1474244
O88456	172	K	Calpain small subunit 1 OS=Mus musculus OX=10090 GN=Capns1 PE=1 SV=2	Capns1	1	0.0185243	81.32	2	YLWNNIK(1)K	-2.5966	4	23110	0	17430	15319	15481	0	1.45227		0.936677	0.840995	0.815792		1.44192	0.361753	cytoplasm	K08583			GO:0006508 proteolysis; GO:0006807 nitrogen compound metabolic process; GO:0007275 multicellular organism development; GO:0008152 metabolic process; GO:0008219 cell death; GO:0008284 positive regulation of cell population proliferation; GO:0008544 epidermis development; GO:0009888 tissue development; GO:0009894 regulation of catabolic process; GO:0009913 epidermal cell differentiation; GO:0009987…	GO:0005622 intracellular anatomical structure; GO:0005737 cytoplasm; GO:0005829 cytosol; GO:0005886 plasma membrane; GO:0016020 membrane; GO:0071944 cell periphery;	GO:0003824 catalytic activity; GO:0004175 endopeptidase activity; GO:0004197 cysteine-type endopeptidase activity; GO:0004198 calcium-dependent cysteine-type endopeptidase activity; GO:0005488 binding; GO:0005509 calcium ion binding; GO:0005515 protein binding; GO:0008233 peptidase activity; GO:0008234 cysteine-type peptidase activity; GO:0016787 hydrolase activity; GO:0043167 ion binding; GO:004…	PF13833	PF13833 EF-hand domain pair	T	KOG0037	Ca2+-binding protein, EF-Hand protein superfamily	WP6 Integrin-mediated cell adhesion;WP37 IL-1 signaling pathway	http://www.wikipathways.org/instance/WP6_r116713;http://www.wikipathways.org/instance/WP37_r117902		R-MMU-1474228 Degradation of the extracellular matrix;R-MMU-1474244 Extracellular matrix organization	https://reactome.org/PathwayBrowser/#/R-MMU-1474228;https://reactome.org/PathwayBrowser/#/R-MMU-1474244
O88532	910	K	Zinc finger RNA-binding protein OS=Mus musculus OX=10090 GN=Zfr PE=1 SV=2	Zfr	1	0.00306198	85.813	2	HAK(1)WFQAR	-2.3881	4	10291	8026.5	5621.2	0	7788.9	0	1.37495	1.03698	0.781977		0.878453		1.21194		nucleus	K13203			GO:0000375 RNA splicing, via transesterification reactions; GO:0000377 RNA splicing, via transesterification reactions with bulged adenosine as nucleophile; GO:0000398 mRNA splicing, via spliceosome; GO:0006139 nucleobase-containing compound metabolic process; GO:0006396 RNA processing; GO:0006397 mRNA processing; GO:0006725 cellular aromatic compound metabolic process; GO:0006807 nitrogen compou…	GO:0005622 intracellular anatomical structure; GO:0005634 nucleus; GO:0005694 chromosome; GO:0005737 cytoplasm; GO:0043226 organelle; GO:0043227 membrane-bounded organelle; GO:0043228 non-membrane-bounded organelle; GO:0043229 intracellular organelle; GO:0043231 intracellular membrane-bounded organelle; GO:0043232 intracellular non-membrane-bounded organelle;		PF12874; PF07528	PF12874 Zinc-finger of C2H2 type; PF07528 DZF domain	R	KOG3792	Transcription factor NFAT, subunit NF90	WP544 Exercise-induced circadian regulation	http://www.wikipathways.org/instance/WP544_r117882
O88532	509	K	Zinc finger RNA-binding protein OS=Mus musculus OX=10090 GN=Zfr PE=1 SV=2	Zfr	1	1.80411e-24	214.78	2	INFVGGNK(1)LQSTGNK	0.43889	6	240050	202680	204010	196770	196570	202170	1.22871	1.00317	1.08727	0.913414	0.849335	0.961138	1.21853	0.0472671	nucleus	K13203			GO:0000375 RNA splicing, via transesterification reactions; GO:0000377 RNA splicing, via transesterification reactions with bulged adenosine as nucleophile; GO:0000398 mRNA splicing, via spliceosome; GO:0006139 nucleobase-containing compound metabolic process; GO:0006396 RNA processing; GO:0006397 mRNA processing; GO:0006725 cellular aromatic compound metabolic process; GO:0006807 nitrogen compou…	GO:0005622 intracellular anatomical structure; GO:0005634 nucleus; GO:0005694 chromosome; GO:0005737 cytoplasm; GO:0043226 organelle; GO:0043227 membrane-bounded organelle; GO:0043228 non-membrane-bounded organelle; GO:0043229 intracellular organelle; GO:0043231 intracellular membrane-bounded organelle; GO:0043232 intracellular non-membrane-bounded organelle;		PF12874; PF07528	PF12874 Zinc-finger of C2H2 type; PF07528 DZF domain	R	KOG3792	Transcription factor NFAT, subunit NF90	WP544 Exercise-induced circadian regulation	http://www.wikipathways.org/instance/WP544_r117882
O88569	112	K	Heterogeneous nuclear ribonucleoproteins A2/B1 OS=Mus musculus OX=10090 GN=Hnrnpa2b1 PE=1 SV=2	Hnrnpa2b1	0.999996	0.0162545	59.731	2	EESGKPGAHVTVK(1)K	-2.1851	1	6207.9	0	0	0	0	0	1.18588								nucleus	K13158	HNRNPA2B1; heterogeneous nuclear ribonucleoprotein A2/B1	mmu05014 Amyotrophic lateral sclerosis	GO:0000003 reproduction; GO:0000122 negative regulation of transcription by RNA polymerase II; GO:0000375 RNA splicing, via transesterification reactions; GO:0000377 RNA splicing, via transesterification reactions with bulged adenosine as nucleophile; GO:0000381 regulation of alternative mRNA splicing, via spliceosome; GO:0000398 mRNA splicing, via spliceosome; GO:0000723 telomere maintenance; GO…	GO:0000781 chromosome, telomeric region; GO:0000785 chromatin; GO:0000792 heterochromatin; GO:0005576 extracellular region; GO:0005615 extracellular space; GO:0005622 intracellular anatomical structure; GO:0005634 nucleus; GO:0005654 nucleoplasm; GO:0005681 spliceosomal complex; GO:0005694 chromosome; GO:0005700 polytene chromosome; GO:0005703 polytene chromosome puff; GO:0005737 cytoplasm; GO:00…	GO:0001067 transcription regulatory region nucleic acid binding; GO:0001069 regulatory region RNA binding; GO:0003676 nucleic acid binding; GO:0003677 DNA binding; GO:0003697 single-stranded DNA binding; GO:0003723 RNA binding; GO:0003727 single-stranded RNA binding; GO:0003729 mRNA binding; GO:0003730 mRNA 3'-UTR binding; GO:0005488 binding; GO:0005515 protein binding; GO:0019899 enzyme binding;…	PF00076	PF00076 RNA recognition motif. (a.k.a. RRM, RBD, or RNP domain)	R	KOG0118	FOG: RRM domain	WP310 mRNA processing	http://www.wikipathways.org/instance/WP310_r122791		R-MMU-72163 mRNA Splicing - Major Pathway;R-MMU-72172 mRNA Splicing;R-MMU-72203 Processing of Capped Intron-Containing Pre-mRNA;R-MMU-8953854 Metabolism of RNA	https://reactome.org/PathwayBrowser/#/R-MMU-72163;https://reactome.org/PathwayBrowser/#/R-MMU-72172;https://reactome.org/PathwayBrowser/#/R-MMU-72203;https://reactome.org/PathwayBrowser/#/R-MMU-8953854	HALLMARK MYC TARGETS V1	http://www.gsea-msigdb.org/gsea/msigdb/mouse/geneset/HALLMARK_MYC_TARGETS_V1
O88665	328	K	Bromodomain-containing protein 7 OS=Mus musculus OX=10090 GN=Brd7 PE=1 SV=1	Brd7	1	0.00040372	57.293	2	VVQESGGK(1)LTR	-1.2727	6	7860.3	11591	14932	5667.2	15300	0									nucleus	K11723	BRD7; bromodomain-containing protein 7	mmu05225 Hepatocellular carcinoma	GO:0000902 cell morphogenesis; GO:0006355 regulation of transcription, DNA-templated; GO:0006357 regulation of transcription by RNA polymerase II; GO:0007275 multicellular organism development; GO:0007346 regulation of mitotic cell cycle; GO:0007399 nervous system development; GO:0008285 negative regulation of cell population proliferation; GO:0009653 anatomical structure morphogenesis; GO:000988…	GO:0005622 intracellular anatomical structure; GO:0005634 nucleus; GO:0005654 nucleoplasm; GO:0005737 cytoplasm; GO:0005829 cytosol; GO:0031974 membrane-enclosed lumen; GO:0031981 nuclear lumen; GO:0043226 organelle; GO:0043227 membrane-bounded organelle; GO:0043229 intracellular organelle; GO:0043231 intracellular membrane-bounded organelle; GO:0043233 organelle lumen; GO:0070013 intracellular o…	GO:0001067 transcription regulatory region nucleic acid binding; GO:0002039 p53 binding; GO:0003676 nucleic acid binding; GO:0003677 DNA binding; GO:0003712 transcription coregulator activity; GO:0003713 transcription coactivator activity; GO:0003714 transcription corepressor activity; GO:0005488 binding; GO:0005515 protein binding; GO:0008134 transcription factor binding; GO:0042393 histone bind…	PF00439	PF00439 Bromodomain	K	KOG1828	IRF-2-binding protein CELTIX-1, contains BROMO domain	WP539 Wnt signaling pathway	http://www.wikipathways.org/instance/WP539_r120581		R-MMU-212436 Generic Transcription Pathway;R-MMU-3700989 Transcriptional Regulation by TP53;R-MMU-5633007 Regulation of TP53 Activity;R-MMU-6804758 Regulation of TP53 Activity through Acetylation;R-MMU-73857 RNA Polymerase II Transcription;R-MMU-74160 Gene expression (Transcription)	https://reactome.org/PathwayBrowser/#/R-MMU-212436;https://reactome.org/PathwayBrowser/#/R-MMU-3700989;https://reactome.org/PathwayBrowser/#/R-MMU-5633007;https://reactome.org/PathwayBrowser/#/R-MMU-6804758;https://reactome.org/PathwayBrowser/#/R-MMU-73857;https://reactome.org/PathwayBrowser/#/R-MMU-74160
O88696	207	K	ATP-dependent Clp protease proteolytic subunit, mitochondrial OS=Mus musculus OX=10090 GN=Clpp PE=1 SV=1	Clpp	1	0.00116968	72.365	2	QLYNIYAK(1)HTK	6.3448	3	0	0	98486	83437	0	91266			1.08183	0.908499		0.950136	1.16412		cytoplasm,nucleus	K01358			GO:0006508 proteolysis; GO:0006515 protein quality control for misfolded or incompletely synthesized proteins; GO:0006807 nitrogen compound metabolic process; GO:0006950 response to stress; GO:0006986 response to unfolded protein; GO:0008152 metabolic process; GO:0009056 catabolic process; GO:0009057 macromolecule catabolic process; GO:0009987 cellular process; GO:0010033 response to organic subs…	GO:0005622 intracellular anatomical structure; GO:0005737 cytoplasm; GO:0005739 mitochondrion; GO:0005759 mitochondrial matrix; GO:0009368 endopeptidase Clp complex; GO:0031974 membrane-enclosed lumen; GO:0032991 protein-containing complex; GO:0043226 organelle; GO:0043227 membrane-bounded organelle; GO:0043229 intracellular organelle; GO:0043231 intracellular membrane-bounded organelle; GO:00432…	GO:0003824 catalytic activity; GO:0004175 endopeptidase activity; GO:0004252 serine-type endopeptidase activity; GO:0005488 binding; GO:0005515 protein binding; GO:0008233 peptidase activity; GO:0008236 serine-type peptidase activity; GO:0016787 hydrolase activity; GO:0017171 serine hydrolase activity; GO:0042802 identical protein binding; GO:0140096 catalytic activity, acting on a protein;	PF00574	PF00574 Clp protease	O	KOG0840	ATP-dependent Clp protease, proteolytic subunit
O88741	203	K	Ganglioside-induced differentiation-associated protein 1 OS=Mus musculus OX=10090 GN=Gdap1 PE=1 SV=1	Gdap1	1	7.9114e-06	101.48	2	LLDHDNVK(1)YLK	0.58632	6	49009	37790	35383	36813	32703	36304	1.36766	1.03282	0.928341	0.966553	0.844769	0.892756	1.23104	0.183867	cytoplasm	K22077			GO:0000266 mitochondrial fission; GO:0001101 response to acid chemical; GO:0006412 translation; GO:0006414 translational elongation; GO:0006518 peptide metabolic process; GO:0006575 cellular modified amino acid metabolic process; GO:0006605 protein targeting; GO:0006626 protein targeting to mitochondrion; GO:0006749 glutathione metabolic process; GO:0006790 sulfur compound metabolic process; GO:0…	GO:0005622 intracellular anatomical structure; GO:0005634 nucleus; GO:0005737 cytoplasm; GO:0005739 mitochondrion; GO:0005740 mitochondrial envelope; GO:0005741 mitochondrial outer membrane; GO:0005829 cytosol; GO:0016020 membrane; GO:0016021 integral component of membrane; GO:0019867 outer membrane; GO:0031090 organelle membrane; GO:0031224 intrinsic component of membrane; GO:0031300 intrinsic c…	GO:0003676 nucleic acid binding; GO:0003723 RNA binding; GO:0003746 translation elongation factor activity; GO:0003824 catalytic activity; GO:0004364 glutathione transferase activity; GO:0005488 binding; GO:0008135 translation factor activity, RNA binding; GO:0016740 transferase activity; GO:0016765 transferase activity, transferring alkyl or aryl (other than methyl) groups; GO:0097159 organic cy…	PF13417; PF13410	PF13417 Glutathione S-transferase, N-terminal domain; PF13410 Glutathione S-transferase, C-terminal domain	S	KOG4420	Uncharacterized conserved protein (Ganglioside-induced differentiation associated protein 1, GDAP1)				R-MMU-9603798 Class I peroxisomal membrane protein import;R-MMU-9609507 Protein localization	https://reactome.org/PathwayBrowser/#/R-MMU-9603798;https://reactome.org/PathwayBrowser/#/R-MMU-9609507
O88844	81	K	Isocitrate dehydrogenase [NADP] cytoplasmic OS=Mus musculus OX=10090 GN=Idh1 PE=1 SV=2	Idh1	1	0.0116846	57.032	2	CATITPDEK(1)R	-3.2092	1	0	0	0	0	4363	0					0.954841				cytoplasm	K00031	IDH1; isocitrate dehydrogenase [EC:1.1.1.42]	mmu01230 Biosynthesis of amino acids; mmu01200 Carbon metabolism; mmu05230 Central carbon metabolism in cancer; mmu04146 Peroxisome; mmu01100 Metabolic pathways; mmu00480 Glutathione metabolism; mmu01210 2-Oxocarboxylic acid metabolism; mmu00020 Citrate cycle (TCA cycle)	GO:0000003 reproduction; GO:0001775 cell activation; GO:0002252 immune effector process; GO:0002263 cell activation involved in immune response; GO:0002274 myeloid leukocyte activation; GO:0002275 myeloid cell activation involved in immune response; GO:0002283 neutrophil activation involved in immune response; GO:0002366 leukocyte activation involved in immune response; GO:0002376 immune system p…	GO:0005576 extracellular region; GO:0005622 intracellular anatomical structure; GO:0005737 cytoplasm; GO:0005739 mitochondrion; GO:0005777 peroxisome; GO:0005782 peroxisomal matrix; GO:0005829 cytosol; GO:0012505 endomembrane system; GO:0030141 secretory granule; GO:0031410 cytoplasmic vesicle; GO:0031907 microbody lumen; GO:0031974 membrane-enclosed lumen; GO:0031982 vesicle; GO:0031983 vesicle …	GO:0000166 nucleotide binding; GO:0000287 magnesium ion binding; GO:0003824 catalytic activity; GO:0004448 isocitrate dehydrogenase activity; GO:0004450 isocitrate dehydrogenase (NADP+) activity; GO:0005102 signaling receptor binding; GO:0005488 binding; GO:0005515 protein binding; GO:0016491 oxidoreductase activity; GO:0016614 oxidoreductase activity, acting on CH-OH group of donors; GO:0016616 …	PF00180	PF00180 Isocitrate/isopropylmalate dehydrogenase	C	KOG1526	NADP-dependent isocitrate dehydrogenase	WP730 Glutathione and one-carbon metabolism;WP4466 Oxidative stress and redox pathway;WP164 Glutathione metabolism;WP662 Amino acid metabolism	http://www.wikipathways.org/instance/WP730_r116583;http://www.wikipathways.org/instance/WP4466_r116840;http://www.wikipathways.org/instance/WP164_r106858;http://www.wikipathways.org/instance/WP662_r122074		R-MMU-1430728 Metabolism;R-MMU-168249 Innate Immune System;R-MMU-168256 Immune System;R-MMU-196854 Metabolism of vitamins and cofactors;R-MMU-389542 NADPH regeneration;R-MMU-6798695 Neutrophil degranulation;R-MMU-8978934 Metabolism of cofactors;R-MMU-9033241 Peroxisomal protein import;R-MMU-9609507 Protein localization	https://reactome.org/PathwayBrowser/#/R-MMU-1430728;https://reactome.org/PathwayBrowser/#/R-MMU-168249;https://reactome.org/PathwayBrowser/#/R-MMU-168256;https://reactome.org/PathwayBrowser/#/R-MMU-196854;https://reactome.org/PathwayBrowser/#/R-MMU-389542;https://reactome.org/PathwayBrowser/#/R-MMU-6798695;https://reactome.org/PathwayBrowser/#/R-MMU-8978934;https://reactome.org/PathwayBrowser/#/R…	HALLMARK ADIPOGENESIS;HALLMARK MTORC1 SIGNALING;HALLMARK XENOBIOTIC METABOLISM;HALLMARK FATTY ACID METABOLISM;HALLMARK OXIDATIVE PHOSPHORYLATION;HALLMARK GLYCOLYSIS;HALLMARK BILE ACID METABOLISM;HALLMARK PEROXISOME	http://www.gsea-msigdb.org/gsea/msigdb/mouse/geneset/HALLMARK_ADIPOGENESIS;http://www.gsea-msigdb.org/gsea/msigdb/mouse/geneset/HALLMARK_MTORC1_SIGNALING;http://www.gsea-msigdb.org/gsea/msigdb/mouse/geneset/HALLMARK_XENOBIOTIC_METABOLISM;http://www.gsea-msigdb.org/gsea/msigdb/mouse/geneset/HALLMARK_FATTY_ACID_METABOLISM;http://www.gsea-msigdb.org/gsea/msigdb/mouse/geneset/HALLMARK_OXIDATIVE_PHOSP…
O88844	233	K	Isocitrate dehydrogenase [NADP] cytoplasmic OS=Mus musculus OX=10090 GN=Idh1 PE=1 SV=2	Idh1	1	0.00301854	68.49	2	DIFQEIYDK(1)K	-2.2584	2	7148.5	0	0	0	5225.4	0	1.2135				0.806444		1.50475		cytoplasm	K00031	IDH1; isocitrate dehydrogenase [EC:1.1.1.42]	mmu01230 Biosynthesis of amino acids; mmu01200 Carbon metabolism; mmu05230 Central carbon metabolism in cancer; mmu04146 Peroxisome; mmu01100 Metabolic pathways; mmu00480 Glutathione metabolism; mmu01210 2-Oxocarboxylic acid metabolism; mmu00020 Citrate cycle (TCA cycle)	GO:0000003 reproduction; GO:0001775 cell activation; GO:0002252 immune effector process; GO:0002263 cell activation involved in immune response; GO:0002274 myeloid leukocyte activation; GO:0002275 myeloid cell activation involved in immune response; GO:0002283 neutrophil activation involved in immune response; GO:0002366 leukocyte activation involved in immune response; GO:0002376 immune system p…	GO:0005576 extracellular region; GO:0005622 intracellular anatomical structure; GO:0005737 cytoplasm; GO:0005739 mitochondrion; GO:0005777 peroxisome; GO:0005782 peroxisomal matrix; GO:0005829 cytosol; GO:0012505 endomembrane system; GO:0030141 secretory granule; GO:0031410 cytoplasmic vesicle; GO:0031907 microbody lumen; GO:0031974 membrane-enclosed lumen; GO:0031982 vesicle; GO:0031983 vesicle …	GO:0000166 nucleotide binding; GO:0000287 magnesium ion binding; GO:0003824 catalytic activity; GO:0004448 isocitrate dehydrogenase activity; GO:0004450 isocitrate dehydrogenase (NADP+) activity; GO:0005102 signaling receptor binding; GO:0005488 binding; GO:0005515 protein binding; GO:0016491 oxidoreductase activity; GO:0016614 oxidoreductase activity, acting on CH-OH group of donors; GO:0016616 …	PF00180	PF00180 Isocitrate/isopropylmalate dehydrogenase	C	KOG1526	NADP-dependent isocitrate dehydrogenase	WP730 Glutathione and one-carbon metabolism;WP4466 Oxidative stress and redox pathway;WP164 Glutathione metabolism;WP662 Amino acid metabolism	http://www.wikipathways.org/instance/WP730_r116583;http://www.wikipathways.org/instance/WP4466_r116840;http://www.wikipathways.org/instance/WP164_r106858;http://www.wikipathways.org/instance/WP662_r122074		R-MMU-1430728 Metabolism;R-MMU-168249 Innate Immune System;R-MMU-168256 Immune System;R-MMU-196854 Metabolism of vitamins and cofactors;R-MMU-389542 NADPH regeneration;R-MMU-6798695 Neutrophil degranulation;R-MMU-8978934 Metabolism of cofactors;R-MMU-9033241 Peroxisomal protein import;R-MMU-9609507 Protein localization	https://reactome.org/PathwayBrowser/#/R-MMU-1430728;https://reactome.org/PathwayBrowser/#/R-MMU-168249;https://reactome.org/PathwayBrowser/#/R-MMU-168256;https://reactome.org/PathwayBrowser/#/R-MMU-196854;https://reactome.org/PathwayBrowser/#/R-MMU-389542;https://reactome.org/PathwayBrowser/#/R-MMU-6798695;https://reactome.org/PathwayBrowser/#/R-MMU-8978934;https://reactome.org/PathwayBrowser/#/R…	HALLMARK ADIPOGENESIS;HALLMARK MTORC1 SIGNALING;HALLMARK XENOBIOTIC METABOLISM;HALLMARK FATTY ACID METABOLISM;HALLMARK OXIDATIVE PHOSPHORYLATION;HALLMARK GLYCOLYSIS;HALLMARK BILE ACID METABOLISM;HALLMARK PEROXISOME	http://www.gsea-msigdb.org/gsea/msigdb/mouse/geneset/HALLMARK_ADIPOGENESIS;http://www.gsea-msigdb.org/gsea/msigdb/mouse/geneset/HALLMARK_MTORC1_SIGNALING;http://www.gsea-msigdb.org/gsea/msigdb/mouse/geneset/HALLMARK_XENOBIOTIC_METABOLISM;http://www.gsea-msigdb.org/gsea/msigdb/mouse/geneset/HALLMARK_FATTY_ACID_METABOLISM;http://www.gsea-msigdb.org/gsea/msigdb/mouse/geneset/HALLMARK_OXIDATIVE_PHOSP…
O88844	224	K	Isocitrate dehydrogenase [NADP] cytoplasmic OS=Mus musculus OX=10090 GN=Idh1 PE=1 SV=2	Idh1	1	0.00138853	61.042	2	FK(1)DIFQEIYDK	1.2248	2	0	0	5748.2	0	5944.2	0			0.974792		0.970847		1.00406		cytoplasm	K00031	IDH1; isocitrate dehydrogenase [EC:1.1.1.42]	mmu01230 Biosynthesis of amino acids; mmu01200 Carbon metabolism; mmu05230 Central carbon metabolism in cancer; mmu04146 Peroxisome; mmu01100 Metabolic pathways; mmu00480 Glutathione metabolism; mmu01210 2-Oxocarboxylic acid metabolism; mmu00020 Citrate cycle (TCA cycle)	GO:0000003 reproduction; GO:0001775 cell activation; GO:0002252 immune effector process; GO:0002263 cell activation involved in immune response; GO:0002274 myeloid leukocyte activation; GO:0002275 myeloid cell activation involved in immune response; GO:0002283 neutrophil activation involved in immune response; GO:0002366 leukocyte activation involved in immune response; GO:0002376 immune system p…	GO:0005576 extracellular region; GO:0005622 intracellular anatomical structure; GO:0005737 cytoplasm; GO:0005739 mitochondrion; GO:0005777 peroxisome; GO:0005782 peroxisomal matrix; GO:0005829 cytosol; GO:0012505 endomembrane system; GO:0030141 secretory granule; GO:0031410 cytoplasmic vesicle; GO:0031907 microbody lumen; GO:0031974 membrane-enclosed lumen; GO:0031982 vesicle; GO:0031983 vesicle …	GO:0000166 nucleotide binding; GO:0000287 magnesium ion binding; GO:0003824 catalytic activity; GO:0004448 isocitrate dehydrogenase activity; GO:0004450 isocitrate dehydrogenase (NADP+) activity; GO:0005102 signaling receptor binding; GO:0005488 binding; GO:0005515 protein binding; GO:0016491 oxidoreductase activity; GO:0016614 oxidoreductase activity, acting on CH-OH group of donors; GO:0016616 …	PF00180	PF00180 Isocitrate/isopropylmalate dehydrogenase	C	KOG1526	NADP-dependent isocitrate dehydrogenase	WP730 Glutathione and one-carbon metabolism;WP4466 Oxidative stress and redox pathway;WP164 Glutathione metabolism;WP662 Amino acid metabolism	http://www.wikipathways.org/instance/WP730_r116583;http://www.wikipathways.org/instance/WP4466_r116840;http://www.wikipathways.org/instance/WP164_r106858;http://www.wikipathways.org/instance/WP662_r122074		R-MMU-1430728 Metabolism;R-MMU-168249 Innate Immune System;R-MMU-168256 Immune System;R-MMU-196854 Metabolism of vitamins and cofactors;R-MMU-389542 NADPH regeneration;R-MMU-6798695 Neutrophil degranulation;R-MMU-8978934 Metabolism of cofactors;R-MMU-9033241 Peroxisomal protein import;R-MMU-9609507 Protein localization	https://reactome.org/PathwayBrowser/#/R-MMU-1430728;https://reactome.org/PathwayBrowser/#/R-MMU-168249;https://reactome.org/PathwayBrowser/#/R-MMU-168256;https://reactome.org/PathwayBrowser/#/R-MMU-196854;https://reactome.org/PathwayBrowser/#/R-MMU-389542;https://reactome.org/PathwayBrowser/#/R-MMU-6798695;https://reactome.org/PathwayBrowser/#/R-MMU-8978934;https://reactome.org/PathwayBrowser/#/R…	HALLMARK ADIPOGENESIS;HALLMARK MTORC1 SIGNALING;HALLMARK XENOBIOTIC METABOLISM;HALLMARK FATTY ACID METABOLISM;HALLMARK OXIDATIVE PHOSPHORYLATION;HALLMARK GLYCOLYSIS;HALLMARK BILE ACID METABOLISM;HALLMARK PEROXISOME	http://www.gsea-msigdb.org/gsea/msigdb/mouse/geneset/HALLMARK_ADIPOGENESIS;http://www.gsea-msigdb.org/gsea/msigdb/mouse/geneset/HALLMARK_MTORC1_SIGNALING;http://www.gsea-msigdb.org/gsea/msigdb/mouse/geneset/HALLMARK_XENOBIOTIC_METABOLISM;http://www.gsea-msigdb.org/gsea/msigdb/mouse/geneset/HALLMARK_FATTY_ACID_METABOLISM;http://www.gsea-msigdb.org/gsea/msigdb/mouse/geneset/HALLMARK_OXIDATIVE_PHOSP…
O88844	243	K	Isocitrate dehydrogenase [NADP] cytoplasmic OS=Mus musculus OX=10090 GN=Idh1 PE=1 SV=2	Idh1	1	1.46196e-05	131.54	2	SQFEAQK(1)ICYEHR	-0.14495	11	89004	83383	78893	74977	79163	83698	1.14669	1.06412	0.959466	0.922055	0.927238	0.993743	1.1151	0.134139	cytoplasm	K00031	IDH1; isocitrate dehydrogenase [EC:1.1.1.42]	mmu01230 Biosynthesis of amino acids; mmu01200 Carbon metabolism; mmu05230 Central carbon metabolism in cancer; mmu04146 Peroxisome; mmu01100 Metabolic pathways; mmu00480 Glutathione metabolism; mmu01210 2-Oxocarboxylic acid metabolism; mmu00020 Citrate cycle (TCA cycle)	GO:0000003 reproduction; GO:0001775 cell activation; GO:0002252 immune effector process; GO:0002263 cell activation involved in immune response; GO:0002274 myeloid leukocyte activation; GO:0002275 myeloid cell activation involved in immune response; GO:0002283 neutrophil activation involved in immune response; GO:0002366 leukocyte activation involved in immune response; GO:0002376 immune system p…	GO:0005576 extracellular region; GO:0005622 intracellular anatomical structure; GO:0005737 cytoplasm; GO:0005739 mitochondrion; GO:0005777 peroxisome; GO:0005782 peroxisomal matrix; GO:0005829 cytosol; GO:0012505 endomembrane system; GO:0030141 secretory granule; GO:0031410 cytoplasmic vesicle; GO:0031907 microbody lumen; GO:0031974 membrane-enclosed lumen; GO:0031982 vesicle; GO:0031983 vesicle …	GO:0000166 nucleotide binding; GO:0000287 magnesium ion binding; GO:0003824 catalytic activity; GO:0004448 isocitrate dehydrogenase activity; GO:0004450 isocitrate dehydrogenase (NADP+) activity; GO:0005102 signaling receptor binding; GO:0005488 binding; GO:0005515 protein binding; GO:0016491 oxidoreductase activity; GO:0016614 oxidoreductase activity, acting on CH-OH group of donors; GO:0016616 …	PF00180	PF00180 Isocitrate/isopropylmalate dehydrogenase	C	KOG1526	NADP-dependent isocitrate dehydrogenase	WP730 Glutathione and one-carbon metabolism;WP4466 Oxidative stress and redox pathway;WP164 Glutathione metabolism;WP662 Amino acid metabolism	http://www.wikipathways.org/instance/WP730_r116583;http://www.wikipathways.org/instance/WP4466_r116840;http://www.wikipathways.org/instance/WP164_r106858;http://www.wikipathways.org/instance/WP662_r122074		R-MMU-1430728 Metabolism;R-MMU-168249 Innate Immune System;R-MMU-168256 Immune System;R-MMU-196854 Metabolism of vitamins and cofactors;R-MMU-389542 NADPH regeneration;R-MMU-6798695 Neutrophil degranulation;R-MMU-8978934 Metabolism of cofactors;R-MMU-9033241 Peroxisomal protein import;R-MMU-9609507 Protein localization	https://reactome.org/PathwayBrowser/#/R-MMU-1430728;https://reactome.org/PathwayBrowser/#/R-MMU-168249;https://reactome.org/PathwayBrowser/#/R-MMU-168256;https://reactome.org/PathwayBrowser/#/R-MMU-196854;https://reactome.org/PathwayBrowser/#/R-MMU-389542;https://reactome.org/PathwayBrowser/#/R-MMU-6798695;https://reactome.org/PathwayBrowser/#/R-MMU-8978934;https://reactome.org/PathwayBrowser/#/R…	HALLMARK ADIPOGENESIS;HALLMARK MTORC1 SIGNALING;HALLMARK XENOBIOTIC METABOLISM;HALLMARK FATTY ACID METABOLISM;HALLMARK OXIDATIVE PHOSPHORYLATION;HALLMARK GLYCOLYSIS;HALLMARK BILE ACID METABOLISM;HALLMARK PEROXISOME	http://www.gsea-msigdb.org/gsea/msigdb/mouse/geneset/HALLMARK_ADIPOGENESIS;http://www.gsea-msigdb.org/gsea/msigdb/mouse/geneset/HALLMARK_MTORC1_SIGNALING;http://www.gsea-msigdb.org/gsea/msigdb/mouse/geneset/HALLMARK_XENOBIOTIC_METABOLISM;http://www.gsea-msigdb.org/gsea/msigdb/mouse/geneset/HALLMARK_FATTY_ACID_METABOLISM;http://www.gsea-msigdb.org/gsea/msigdb/mouse/geneset/HALLMARK_OXIDATIVE_PHOSP…
O88851	159	K	Putative hydrolase RBBP9 OS=Mus musculus OX=10090 GN=Rbbp9 PE=1 SV=2	Rbbp9	1	0.00499575	73.637	2	LYK(1)FTDR	1.0657	6	35148	31577	29286	26853	27330	25755	1.14821	0.972956	1.09019	0.861486	1.01709	0.920531	1.14728	0.11622	cytoplasm	K07002			GO:0042127 regulation of cell population proliferation; GO:0050789 regulation of biological process; GO:0050794 regulation of cellular process; GO:0065007 biological regulation;	GO:0005622 intracellular anatomical structure; GO:0005634 nucleus; GO:0005654 nucleoplasm; GO:0031974 membrane-enclosed lumen; GO:0031981 nuclear lumen; GO:0043226 organelle; GO:0043227 membrane-bounded organelle; GO:0043229 intracellular organelle; GO:0043231 intracellular membrane-bounded organelle; GO:0043233 organelle lumen; GO:0070013 intracellular organelle lumen;		PF06821	PF06821 Serine hydrolase
O88851	122	K	Putative hydrolase RBBP9 OS=Mus musculus OX=10090 GN=Rbbp9 PE=1 SV=2	Rbbp9	1	0.00307921	88.921	2	PWQWEK(1)IK	-0.19222	6	16874	17583	15463	15312	16720	14797	1.00249	0.98527	1.04683	0.893362	1.13161	0.961813	1.016	0.790429	cytoplasm	K07002			GO:0042127 regulation of cell population proliferation; GO:0050789 regulation of biological process; GO:0050794 regulation of cellular process; GO:0065007 biological regulation;	GO:0005622 intracellular anatomical structure; GO:0005634 nucleus; GO:0005654 nucleoplasm; GO:0031974 membrane-enclosed lumen; GO:0031981 nuclear lumen; GO:0043226 organelle; GO:0043227 membrane-bounded organelle; GO:0043229 intracellular organelle; GO:0043231 intracellular membrane-bounded organelle; GO:0043233 organelle lumen; GO:0070013 intracellular organelle lumen;		PF06821	PF06821 Serine hydrolase
O88935	311	K	Synapsin-1 OS=Mus musculus OX=10090 GN=Syn1 PE=1 SV=2	Syn1	1	7.11152e-44	191.95	2	TYATAEPFIDAK(1)YDVR	0.0041939	6	204280	186830	161150	96252	142560	183670	1.32252	1.174	0.953369	0.601963	0.867335	1.09428	1.34573	0.185149	nucleus	K19941			GO:0000003 reproduction; GO:0001505 regulation of neurotransmitter levels; GO:0003008 system process; GO:0006810 transport; GO:0006836 neurotransmitter transport; GO:0006887 exocytosis; GO:0006950 response to stress; GO:0007154 cell communication; GO:0007267 cell-cell signaling; GO:0007268 chemical synaptic transmission; GO:0007269 neurotransmitter secretion; GO:0007274 neuromuscular synaptic tra…	GO:0000228 nuclear chromosome; GO:0000793 condensed chromosome; GO:0000794 condensed nuclear chromosome; GO:0000795 synaptonemal complex; GO:0005622 intracellular anatomical structure; GO:0005634 nucleus; GO:0005694 chromosome; GO:0005737 cytoplasm; GO:0005829 cytosol; GO:0005856 cytoskeleton; GO:0005886 plasma membrane; GO:0008021 synaptic vesicle; GO:0012505 endomembrane system; GO:0012506 vesi…	GO:0000166 nucleotide binding; GO:0005215 transporter activity; GO:0005488 binding; GO:0005515 protein binding; GO:0005524 ATP binding; GO:0017076 purine nucleotide binding; GO:0019899 enzyme binding; GO:0019900 kinase binding; GO:0019901 protein kinase binding; GO:0030554 adenyl nucleotide binding; GO:0032553 ribonucleotide binding; GO:0032555 purine ribonucleotide binding; GO:0032559 adenyl rib…	PF10581; PF02078; PF02750	PF10581 Synapsin N-terminal; PF02078 Synapsin, N-terminal domain; PF02750 Synapsin, ATP binding domain	TU	KOG3895	Synaptic vesicle protein Synapsin				R-MMU-112310 Neurotransmitter release cycle;R-MMU-112315 Transmission across Chemical Synapses;R-MMU-112316 Neuronal System;R-MMU-181429 Serotonin Neurotransmitter Release Cycle;R-MMU-212676 Dopamine Neurotransmitter Release Cycle	https://reactome.org/PathwayBrowser/#/R-MMU-112310;https://reactome.org/PathwayBrowser/#/R-MMU-112315;https://reactome.org/PathwayBrowser/#/R-MMU-112316;https://reactome.org/PathwayBrowser/#/R-MMU-181429;https://reactome.org/PathwayBrowser/#/R-MMU-212676
O88986	365	K	2-amino-3-ketobutyrate coenzyme A ligase, mitochondrial OS=Mus musculus OX=10090 GN=Gcat PE=1 SV=2	Gcat	1	0.00127788	73.655	2	LSSQMADDMLK(1)K	0.98804	4	21697	18689	0	0	10728	13841	1.25209	1.0346			0.670144	0.852434	1.50185	0.122855	mitochondria	K00639	kbl; glycine C-acetyltransferase [EC:2.3.1.29]	mmu00260 Glycine, serine and threonine metabolism; mmu01100 Metabolic pathways	GO:0006082 organic acid metabolic process; GO:0006355 regulation of transcription, DNA-templated; GO:0006357 regulation of transcription by RNA polymerase II; GO:0006520 cellular amino acid metabolic process; GO:0006807 nitrogen compound metabolic process; GO:0007154 cell communication; GO:0007165 signal transduction; GO:0007186 G protein-coupled receptor signaling pathway; GO:0007187 G protein-c…	GO:0005622 intracellular anatomical structure; GO:0005634 nucleus; GO:0005654 nucleoplasm; GO:0005737 cytoplasm; GO:0005739 mitochondrion; GO:0005740 mitochondrial envelope; GO:0005743 mitochondrial inner membrane; GO:0005886 plasma membrane; GO:0005887 integral component of plasma membrane; GO:0005929 cilium; GO:0016020 membrane; GO:0016021 integral component of membrane; GO:0016604 nuclear body…	GO:0001653 peptide receptor activity; GO:0003824 catalytic activity; GO:0004888 transmembrane signaling receptor activity; GO:0004930 G protein-coupled receptor activity; GO:0004966 galanin receptor activity; GO:0005488 binding; GO:0008188 neuropeptide receptor activity; GO:0008528 G protein-coupled peptide receptor activity; GO:0008890 glycine C-acetyltransferase activity; GO:0016407 acetyltrans…	PF00155	PF00155 Aminotransferase class I and II	E	KOG1359	Glycine C-acetyltransferase/2-amino-3-ketobutyrate-CoA ligase
[truncated: 2,019 more rows]
