# Supplementary material for: Acetylome analyses provide novel insights into the effects of chronic intermittent hypoxia on hippocampus-dependent cognitive impairment
Source: Front Mol Neurosci. 2024 Feb 22;17:1324458. doi: 10.3389/fnmol.2024.1324458 (PMC10917988; doi:10.3389/fnmol.2024.1324458)
Supplement: Supplementary file 7 [file Table_6.xlsx]

## Sheet: Regulated Classification
Supplementary Table 6
Subcellular localization	Number of proteins
mitochondria	74
cytoplasm	72
nucleus	23
plasma membrane	14
cytoplasm,nucleus	12
extracellular	7
other	5

## Sheet: Regulated list
Supplementary Table 6
Subcellular localization	Protein accession	Position	Amino acid	CIH/CON Ratio	CIH/CON P value	Regulated Type	Protein description	Gene name	Localization probability	PEP	Score	Charge	Modified sequence	Mass error [ppm]	Intensity CIH_1	Intensity CIH_2	Intensity CIH_3	Intensity CON_1	Intensity CON_2	Intensity CON_3	CIH_1	CIH_2	CIH_3	CON_1	CON_2	CON_3
cytoplasm	B2RSH2	197	K	1.83916	0.0166846	Up	Guanine nucleotide-binding protein G(i) subunit alpha-1 OS=Mus musculus OX=10090 GN=Gnai1 PE=1 SV=1	Gnai1	1	0.00056155	68.548	2	DLHFK(1)MFDVGGQR	0.046006	39531	31499	30782	21209	19428	19801	1.70433	1.21967	1.05257	0.784593	0.683358	0.694213
	B2RSH2	35	K	1000	0.001	Up	Guanine nucleotide-binding protein G(i) subunit alpha-1 OS=Mus musculus OX=10090 GN=Gnai1 PE=1 SV=1	Gnai1	1	0.000425139	66.619	2	EVK(1)LLLLGAGESGK	0.20975	24187	15427	11925	0	0	0	1.64141	0.940254	0.641844
	Q8CHP8	300	K	1000	0.001	Up	Glycerol-3-phosphate phosphatase OS=Mus musculus OX=10090 GN=Pgp PE=1 SV=1	Pgp	1	0.00466772	57.888	2	SNQESDCMFK(1)K	-0.48095	6708.3	5336.3	0	0	0	0	1.18358	0.884499
	Q8BYI9	1301	K	1.5017	0.0206972	Up	Tenascin-R OS=Mus musculus OX=10090 GN=Tnr PE=1 SV=2	Tnr	1	0.000158885	105.81	2	GAWWYK(1)NCHR	-0.43726	19846	16326	15544	10141	10554	12357	1.41878	1.11148	1.0619	0.73431	0.762882	0.894866
	Q8BKX1	160	K	1000	0.001	Up	Brain-specific angiogenesis inhibitor 1-associated protein 2 OS=Mus musculus OX=10090 GN=Baiap2 PE=1 SV=2	Baiap2	1	0.000186308	73.502	2	YSDK(1)ELQYIDAISNK	-0.66073	3558	3335.7	0	0	0	0	1.10014	0.991286
	Q8BH59	406	K	1.95801	0.00445963	Up	Electrogenic aspartate/glutamate antiporter SLC25A12, mitochondrial OS=Mus musculus OX=10090 GN=Slc25a12 PE=1 SV=1	Slc25a12	1	8.65745e-06	87.895	2	AIK(1)LTVNDFVR	0.83273	72934	71280	70010	0	35098	41298	1.32208	1.24264	1.18246		0.572612	0.703236
	Q78IK2	16	K	1000	0.001	Up	ATP synthase membrane subunit K, mitochondrial OS=Mus musculus OX=10090 GN=Atp5mk PE=1 SV=1	Atp5mk	1	7.71956e-05	104	2	AGAESDGQFQFTGIK(1)K	-0.019758	5651	0	6411.6	0	0	0	0.973945		1.12971
	Q76MZ3	475	K	1000	0.001	Up	Serine/threonine-protein phosphatase 2A 65 kDa regulatory subunit A alpha isoform OS=Mus musculus OX=10090 GN=Ppp2r1a PE=1 SV=3	Ppp2r1a	1	0.000590972	63.908	2	FGK(1)EWAHATIIPK	1.0946	8095.7	7729.5	3335.7	0	0	0	1.31365	1.25383	0.521774
	Q76MZ3	542	K	1000	0.001	Up	Serine/threonine-protein phosphatase 2A 65 kDa regulatory subunit A alpha isoform OS=Mus musculus OX=10090 GN=Ppp2r1a PE=1 SV=3	Ppp2r1a	1	0.00377424	72.038	2	FNVAK(1)SLQK	-0.60617	6838.8	0	6189.1	0	0	0	1.08807		0.949234
	Q8CI94	290	K	1000	0.001	Up	Glycogen phosphorylase, brain form OS=Mus musculus OX=10090 GN=Pygb PE=1 SV=3	Pygb	1	0.000242052	58.338	2	VLYPNDNFFEGK(1)ELR	-0.41508	0	23156	13210	0	0	0		1.26973	0.726037
	Q6P5F9	757	K	1000	0.001	Up	Exportin-1 OS=Mus musculus OX=10090 GN=Xpo1 PE=1 SV=1	Xpo1	1	0.000689552	81.799	2	ETLK(1)LISGWVSR	-2.9123	10883	9899.2	0	0	0	0	1.07951	0.954508
	Q641P0	254	K	2.79484	0.0318021	Up	Actin-related protein 3B OS=Mus musculus OX=10090 GN=Actr3b PE=1 SV=1	Actr3b	1	2.60168e-16	168.69	2	WIK(1)QYTGINAINQK	1.2704	9596.2	7029.1	0	0	2960.7	2701.5	1.59613	1.27965			0.54371	0.485249
	Q61316	329	K	1000	0.001	Up	Heat shock 70 kDa protein 4 OS=Mus musculus OX=10090 GN=Hspa4 PE=1 SV=1	Hspa4	1	0.00189714	65.156	2	SVLEQSK(1)LK	-2.4536	6700.7	4528	0	0	0	0	1.31521	0.852176
	Q60931	15	K	1000	0.001	Up	Voltage-dependent anion-selective channel protein 3 OS=Mus musculus OX=10090 GN=Vdac3 PE=1 SV=1	Vdac3	1	0.00737371	74.486	2	AAK(1)DVFNK	0.89644	9000.3	6465.1	0	0	0	0	1.22967	0.864698
	Q60931	28	K	2.5196	0.0107723	Up	Voltage-dependent anion-selective channel protein 3 OS=Mus musculus OX=10090 GN=Vdac3 PE=1 SV=1	Vdac3	1	0.0105679	61.577	2	GYGFGMVK(1)IDLK	0.78868	88734	82671	71474	0	28631	40118	1.50413	1.37185	1.12116		0.445121	0.612488
	Q60931	109	K	1000	0.001	Up	Voltage-dependent anion-selective channel protein 3 OS=Mus musculus OX=10090 GN=Vdac3 PE=1 SV=1	Vdac3	1	0.00174112	92.707	2	LTLDTIFVPNTGK(1)K	2.1281	15217	13285	7630.6	0	0	0	1.33479	1.14078	0.619392
	Q3UM45	134	K	0.001	0.001	Down	Protein phosphatase 1 regulatory subunit 7 OS=Mus musculus OX=10090 GN=Ppp1r7 PE=1 SV=2	Ppp1r7	1	0.00148158	72.365	2	ELDLYDNQIK(1)K	0.61196	0	0	0	0	5713.9	6516.1					0.882417	1.06473
	Q3UM45	176	K	0.001	0.001	Down	Protein phosphatase 1 regulatory subunit 7 OS=Mus musculus OX=10090 GN=Ppp1r7 PE=1 SV=2	Ppp1r7	1	0.00211089	56.378	2	LFLVNNK(1)INK	0.31704	0	0	0	0	24505	24915					0.936525	1.00748
	Q3UIU2	9	K	1000	0.001	Up	NADH dehydrogenase [ubiquinone] 1 beta subcomplex subunit 6 OS=Mus musculus OX=10090 GN=Ndufb6 PE=1 SV=3	Ndufb6	1	0.0014554	76.605	2	SGYTPDEK(1)LR	0.1732	90362	16307	15978	0	0	0	2.31578	0.433389	0.346718
	Q0VE82	355	K	1000	0.001	Up	Copine-7 OS=Mus musculus OX=10090 GN=Cpne7 PE=1 SV=1	Cpne7	1	8.62498e-08	81.908	2	ALVAVGEVCQDYDSDK(1)R	0.010626	6077.4	6863.6	0	0	0	0	1.06769	1.17494
	Q68FD5	637	K	1.92167	0.0161683	Up	Clathrin heavy chain 1 OS=Mus musculus OX=10090 GN=Cltc PE=1 SV=3	Cltc	1	0.000102714	88.734	3	ALEHFTDLYDIK(1)R	2.1533	39424	32570	29617	16624	0	18782	1.4811	1.20227	1.05622	0.6205		0.676841
	Q68FD5	1441	K	0.001	0.001	Down	Clathrin heavy chain 1 OS=Mus musculus OX=10090 GN=Cltc PE=1 SV=3	Cltc	1	0.0039928	58.916	2	AVNYFSK(1)VK	-0.8756	0	0	0	128160	0	161550				0.904961		1.10134
	Q68FD5	806	K	1000	0.001	Up	Clathrin heavy chain 1 OS=Mus musculus OX=10090 GN=Cltc PE=1 SV=3	Cltc	1	0.00026807	98.167	2	YIEIYVQK(1)VNPSR	-3.9288	34262	0	20693	0	0	0	1.2837		0.735973
	Q8R3T5	66	K	1000	0.001	Up	Syntaxin-binding protein 6 OS=Mus musculus OX=10090 GN=Stxbp6 PE=1 SV=1	Stxbp6	1	8.89561e-05	79.889	2	VK(1)QFEGSTSFVR	0.15943	14175	14347	13360	0	0	0	1.06976	1.06133	0.903883
	Q93092	321	K	1000	0.001	Up	Transaldolase OS=Mus musculus OX=10090 GN=Taldo1 PE=1 SV=2	Taldo1	1	0.00285998	50.297	2	FAADAIK(1)LER	0.23767	10804	6465.3	0	0	0	0	1.35802	0.77279
	Q99LX0	32	K	1000	0.001	Up	Parkinson disease protein 7 homolog OS=Mus musculus OX=10090 GN=Park7 PE=1 SV=1	Park7	1	0.0130644	60	2	AGIK(1)VTVAGLAGK	0.99107	0	13055	9849.1	0	0	0		1.12429	0.864194
	Q9WUB3	78	K	1000	0.001	Up	Glycogen phosphorylase, muscle form OS=Mus musculus OX=10090 GN=Pygm PE=1 SV=3	Pygm	1	0.00176105	70.195	2	TQQHYYEK(1)DPK	-2.2626	6670	4710.2	4755.3	0	0	0	1.33267	0.931283	0.919063
	Q9WUA3	485	K	1000	0.001	Up	ATP-dependent 6-phosphofructokinase, platelet type OS=Mus musculus OX=10090 GN=Pfkp PE=1 SV=1	Pfkp	1	0.013192	55.235	2	TLPGK(1)YLEK	-1.1164	218120	0	177770	0	0	0	1.11528		0.878258
	Q9WTN0	30	K	1.69184	0.0252247	Up	Geranylgeranyl pyrophosphate synthase OS=Mus musculus OX=10090 GN=Ggps1 PE=1 SV=1	Ggps1	1	9.12404e-06	105.94	2	SK(1)LSQAFNHWLK	0.60815	26338	21531	18898	15688	13987	16780	1.56526	1.323	0.984614	0.807295	0.680165	0.80169
	Q9R0P9	19	K	1.57297	0.00179003	Up	Ubiquitin carboxyl-terminal hydrolase isozyme L1 OS=Mus musculus OX=10090 GN=Uchl1 PE=1 SV=1	Uchl1	1	4.12936e-06	131.22	2	VLAK(1)LGVAGQWR	0.45694	160270	161640	150140	106020	100600	119620	1.30212	1.26338	1.13904	0.789953	0.72048	0.844702
	Q9QUM9	104	K	1000	0.001	Up	Proteasome subunit alpha type-6 OS=Mus musculus OX=10090 GN=Psma6 PE=1 SV=1	Psma6	1	0.00034216	69.641	2	YK(1)YGYEIPVDMLCK	-2.336	19659	19494	18742	0	0	0	1.00851	1.05698	0.937285
	Q9JJK2	75	K	1000	0.001	Up	LanC-like protein 2 OS=Mus musculus OX=10090 GN=Lancl2 PE=1 SV=1	Lancl2	1	0.0291318	56.091	2	IVPNFIK(1)R	0.65966	33099	0	33664	0	0	0	1.08255		0.97493
	Q9JJK2	134	K	0.001	0.001	Down	LanC-like protein 2 OS=Mus musculus OX=10090 GN=Lancl2 PE=1 SV=1	Lancl2	1	0.0157754	81.32	2	SLDYVK(1)R	1.6128	0	0	0	29326	0	31049				0.974737		0.985325
	Q9JHU4	1109	K	1000	0.001	Up	Cytoplasmic dynein 1 heavy chain 1 OS=Mus musculus OX=10090 GN=Dync1h1 PE=1 SV=2	Dync1h1	1	0.00226724	63.908	2	EFGPVVIDYGK(1)VQSK	1.2282	10681	0	7756.2	0	0	0	1.21924		0.828635
	Q9JHU4	2700	K	1000	0.001	Up	Cytoplasmic dynein 1 heavy chain 1 OS=Mus musculus OX=10090 GN=Dync1h1 PE=1 SV=2	Dync1h1	1	0.000681839	63.212	2	TSDQTWVK(1)LER	1.996	5725.3	3609.4	3269.1	0	0	0	1.43404	0.878921	0.76635
	Q9JHU4	1117	K	1000	0.001	Up	Cytoplasmic dynein 1 heavy chain 1 OS=Mus musculus OX=10090 GN=Dync1h1 PE=1 SV=2	Dync1h1	1	0.00146881	81.099	2	VNLK(1)YDSWHK	-3.0741	14870	11782	0	0	0	0	1.17423	0.904512
	Q9DCX2	63	K	2.06072	0.0413409	Up	ATP synthase subunit d, mitochondrial OS=Mus musculus OX=10090 GN=Atp5pd PE=1 SV=3	Atp5pd	1	0.00062001	82.437	2	ANVAK(1)PGLVDDFEK(1)K	-2.0069	67339	58850	0	31541	30231	0	1.46978	1.25988		0.682271	0.642345
	Q9DCX2	73	K	1.90141	0.012297	Up	ATP synthase subunit d, mitochondrial OS=Mus musculus OX=10090 GN=Atp5pd PE=1 SV=3	Atp5pd	1	7.45347e-07	101.64	2	K(1)YNALK(1)IPVPEDK	0.82215	36875	32549	27577	17228	20556	14293	1.52217	1.31785	1.11356	0.704794	0.826038	0.548458
	Q9DCX2	149	K	1.61985	0.00197897	Up	ATP synthase subunit d, mitochondrial OS=Mus musculus OX=10090 GN=Atp5pd PE=1 SV=3	Atp5pd	1	2.93389e-16	192.95	2	K(1)YPYWPHQPIENL	-0.10272	496460	496420	424260	270340	306970	318990	1.3206	1.29519	1.10396	0.712677	0.794901	0.788774
	Q9DCX2	78	K	1.54312	0.00296963	Up	ATP synthase subunit d, mitochondrial OS=Mus musculus OX=10090 GN=Atp5pd PE=1 SV=3	Atp5pd	1	7.45347e-07	119.55	2	YNALK(1)IPVPEDK	0.061839	166200	154620	138710	103790	101580	99149	1.33861	1.22148	1.09286	0.828466	0.796457	0.742336
	Q9DCX2	99	K	1000	0.001	Up	ATP synthase subunit d, mitochondrial OS=Mus musculus OX=10090 GN=Atp5pd PE=1 SV=3	Atp5pd	0.908811	7.56866e-19	53.967	3	YTALVDQEEK(0.091)EDVK(0.909)SCAEFVSGSQLR	-1.5986	104330	8261.9	0	0	0	0	1.90075	0.147637
	Q9DCM2	158	K	2.11159	0.0334527	Up	Glutathione S-transferase kappa 1 OS=Mus musculus OX=10090 GN=Gstk1 PE=1 SV=3	Gstk1	1	2.86696e-14	151.55	3	AGMSTAQAQHFLEK(1)ISTQQVK	-2.4635	39259	31653	49585	0	15833	22534	1.23885	1.05082	1.5267		0.485798	0.719098
	Q9DBJ1	39	K	1000	0.001	Up	Phosphoglycerate mutase 1 OS=Mus musculus OX=10090 GN=Pgam1 PE=1 SV=3	Pgam1	1	1.66267e-08	127.07	3	FSGWYDADLSPAGHEEAK(1)R	0.43136	27078	23115	20348	0	0	0	1.16616	1.00175	0.843435
	Q9DBJ1	113	K	0.001	0.001	Down	Phosphoglycerate mutase 1 OS=Mus musculus OX=10090 GN=Pgam1 PE=1 SV=3	Pgam1	1	0.00320139	64.064	2	HGEAQVK(1)IWR	-1.1052	0	0	0	23718	22477	23239				1.04899	0.983792	0.964432
	Q9D8S4	160	K	1000	0.001	Up	Oligoribonuclease, mitochondrial OS=Mus musculus OX=10090 GN=Rexo2 PE=1 SV=2	Rexo2	1	4.40487e-05	95.311	3	HMPQFMK(1)HLHYR	0.2011	33242	19877	26124	0	0	17718	1.04318	0.722995
	Q9D8S4	173	K	1000	0.001	Up	Oligoribonuclease, mitochondrial OS=Mus musculus OX=10090 GN=Rexo2 PE=1 SV=2	Rexo2	1	0.00258566	52.837	2	IIDVSTVK(1)ELCR	-0.50759	18449	14703	0	0	0	7566.3	1.03398	0.955123
	Q9D6R2	343	K	0.001	0.001	Down	Isocitrate dehydrogenase [NAD] subunit alpha, mitochondrial OS=Mus musculus OX=10090 GN=Idh3a PE=1 SV=1	Idh3a	1	0.000589297	102.55	2	SLTK(1)DLGGNAK	0.89824	0	0	0	0	59070	66158					0.920567	1.0201
	Q9D0F9	457	K	1000	0.001	Up	Phosphoglucomutase-1 OS=Mus musculus OX=10090 GN=Pgm1 PE=1 SV=4	Pgm1	1	0.00819076	55.578	2	SFVGK(1)QFSANDK	-0.73717	8975.8	0	6468.8	0	0	0	1.30199		0.804305
	Q9CZ30	190	K	1000	0.001	Up	Obg-like ATPase 1 OS=Mus musculus OX=10090 GN=Ola1 PE=1 SV=1	Ola1	1	0.00239667	85.716	2	VK(1)SWVIDQK	-3.4167	0	3762.2	3229.1	0	0	0		1.13199	0.92253
	Q99MR8	577	K	1.98781	0.0286427	Up	Methylcrotonoyl-CoA carboxylase subunit alpha, mitochondrial OS=Mus musculus OX=10090 GN=Mccc1 PE=1 SV=2	Mccc1	1	4.67289e-07	135.5	2	DGSYDMQIDNK(1)SFR	-1.6089	20431	19527	13210	0	8164.2	9900.1	1.42708	1.34939	0.968118		0.57023	0.68562
	P97823	224	K	2.1124	0.00815112	Up	Acyl-protein thioesterase 1 OS=Mus musculus OX=10090 GN=Lypla1 PE=1 SV=1	Lypla1	1	0.000338966	95.311	2	HFIDK(1)LLPPID	-0.47331	53084	47103	59047	19481	24282	21441	1.17543	1.13386	1.71403	0.554471	0.638936	0.711212
	P84091	256	K	1000	0.001	Up	AP-2 complex subunit mu OS=Mus musculus OX=10090 GN=Ap2m1 PE=1 SV=1	Ap2m1	1	0.0180899	47.349	2	LSK(1)FDSER	2.0569	0	14468	12157	0	0	0		1.07115	0.883268
	Q9EQZ6	855	K	1000	0.001	Up	Rap guanine nucleotide exchange factor 4 OS=Mus musculus OX=10090 GN=Rapgef4 PE=1 SV=1	Rapgef4	1	0.0133631	41.796	2	IAAHCK(1)EYK	-3.7851	7919.4	0	4543.8	0	0	0	1.31881		0.710397
	P62900	75	K	0.001	0.001	Down	60S ribosomal protein L31 OS=Mus musculus OX=10090 GN=Rpl31 PE=1 SV=1	Rpl31	1	0.0220053	46.835	2	AVWAK(1)GIR	-1.5053	0	0	0	7725.9	7144.8	0				0.959061	0.920595
	P17742	82	K	1000	0.001	Up	Peptidyl-prolyl cis-trans isomerase A OS=Mus musculus OX=10090 GN=Ppia PE=1 SV=2	Ppia	1	0.000242052	75.5	2	SIYGEK(1)FEDENFILK	1.3981	5842.8	0	8381.7	0	0	0	0.874996		1.07788
	P17710	819	K	1.84853	0.00502643	Up	Hexokinase-1 OS=Mus musculus OX=10090 GN=Hk1 PE=1 SV=3	Hk1	1	0.000907563	86.205	2	NILIDFTK(1)K	-0.087621	309990	279840	234140	142090	146280	161050	1.51561	1.33107	1.05982	0.688677	0.681023	0.743602
	P17710	783	K	2.59751	0.00124191	Up	Hexokinase-1 OS=Mus musculus OX=10090 GN=Hk1 PE=1 SV=3	Hk1	1	2.87327e-11	153.18	2	TDFDK(1)VVDEYSLNSGK	0.84043	32164	32006	24332	10625	11756	11982	1.62983	1.57782	1.14148	0.533721	0.567244	0.57338
	P15105	103	K	3.18446	0.00143856	Up	Glutamine synthetase OS=Mus musculus OX=10090 GN=Glul PE=1 SV=6	Glul	1	8.65745e-06	108.3	2	LVLCEVFK(1)YNR	-0.91824	43259	39542	48320	0	12560	15696	1.43308	1.25003	1.45198		0.386138	0.479544
	P15105	259	K	1000	0.001	Up	Glutamine synthetase OS=Mus musculus OX=10090 GN=Glul PE=1 SV=6	Glul	1	2.2213e-11	69.613	3	PIPGNWNGAGCHTNFSTK(1)AMR	0.47842	196490	171610	154230	0	0	0	1.1917	0.993202	0.848465
	P15105	372	K	1000	0.001	Up	Glutamine synthetase OS=Mus musculus OX=10090 GN=Glul PE=1 SV=6	Glul	1	0.0001099	98.167	2	TCLLNETGDEPFQYK(1)N	-1.9381	13195	7194.9	0	0	0	0	1.3667	0.711145
	P14824	99	K	0.001	0.001	Down	Annexin A6 OS=Mus musculus OX=10090 GN=Anxa6 PE=1 SV=3	Anxa6	1	0.000717466	57.293	2	PLAYCDAK(1)EIK	1.2288	0	0	0	11465	7827.8	9757				1.18284	0.779251	0.976284
	P14152	107	K	1000	0.001	Up	Malate dehydrogenase, cytoplasmic OS=Mus musculus OX=10090 GN=Mdh1 PE=1 SV=3	Mdh1	1	0.0181669	73.637	2	ANVK(1)IFK	-0.26361	69922	78006	75549	0	0	0	1.01564	1.10272	0.94718
	P11798	250	K	3.55054	0.00127854	Up	Calcium/calmodulin-dependent protein kinase type II subunit alpha OS=Mus musculus OX=10090 GN=Camk2a PE=1 SV=2	Camk2a	1	4.73291e-05	84.999	2	DLINK(1)MLTINPSK	0.23909	10964	10315	9740	2472.6	0	3048.5	1.46376	1.40642	1.26872	0.34094		0.436198
	P17751	14	K	2.42771	0.0483979	Up	Triosephosphate isomerase OS=Mus musculus OX=10090 GN=Tpi1 PE=1 SV=5	Tpi1	1	5.02423e-06	122.44	2	FFVGGNWK(1)MNGR	2.6734	13609	12560	13492	5810.5	0	5087.1	1.358	1.25687	1.30558	0.584908		0.49168
	P17751	149	K	1.64931	0.0117203	Up	Triosephosphate isomerase OS=Mus musculus OX=10090 GN=Tpi1 PE=1 SV=5	Tpi1	1	3.10998e-07	130.65	2	VVFEQTK(1)VIADNVK	0.34771	114440	100660	81504	61412	59676	58853	1.45387	1.28242	1.00411	0.787045	0.756618	0.724192
	P63328	323	K	1000	0.001	Up	Protein phosphatase 3 catalytic subunit alpha OS=Mus musculus OX=10090 GN=Ppp3ca PE=1 SV=1	Ppp3ca	1	5.97547e-05	76.255	2	AAVLK(1)YENNVMNIR	-2.3939	8698.9	0	5480.9	0	0	0	1.34109		0.698807
	P01942	41	K	1000	0.001	Up	Hemoglobin subunit alpha OS=Mus musculus OX=10090 GN=Hba PE=1 SV=2	Hba	1	8.47853e-25	93.576	4	MFASFPTTK(1)TYFPHFDVSHGSAQVK	0.077852	49114	58164	67522	0	0	0	0.856071	0.947218	0.951326
	O70589	41	K	1000	0.001	Up	Peripheral plasma membrane protein CASK OS=Mus musculus OX=10090 GN=Cask PE=1 SV=2	Cask	1	3.40452e-05	100.69	2	ETGQQFAVK(1)IVDVAK	-0.40976	7100	6324.4	4319.4	0	0	0	1.31494	1.12563	0.706553
	O55131	185	K	1.79047	0.038269	Up	Septin-7 OS=Mus musculus OX=10090 GN=Septin7 PE=1 SV=1	Septin7	1	0.000438712	84.309	2	LHEK(1)VNIIPLIAK	-0.16101	51598	46394	0	20329	31213	28460	1.46475	1.27917		0.589264	0.859812	0.849694
	O55131	180	K	2.10042	0.0248769	Up	Septin-7 OS=Mus musculus OX=10090 GN=Septin7 PE=1 SV=1	Septin7	1	0.00371852	79.059	2	PLDIEFMK(1)R	1.8929	19939	18402	15722	6251.3	6841.1	11368	1.53965	1.38013	1.13131	0.492892	0.512603	0.923207
	O09106	220	K	0.001	0.001	Down	Histone deacetylase 1 OS=Mus musculus OX=10090 GN=Hdac1 PE=1 SV=1	Hdac1	1	0.00309516	60.892	2	GK(1)YYAVNYPLR	-1.2831	0	0	0	0	3162.3	4202.8					0.929851	1.0346
	O08709	56	K	0.001	0.001	Down	Peroxiredoxin-6 OS=Mus musculus OX=10090 GN=Prdx6 PE=1 SV=3	Prdx6	1	0.00285998	50.297	2	AAK(1)LAPEFAK	-0.18733	0	0	0	39308	0	34645				1.07102		0.891097
	D3YXJ0	376	K	1000	0.001	Up	Diacylglycerol kinase eta OS=Mus musculus OX=10090 GN=Dgkh PE=1 SV=2	Dgkh	1	0.00140845	69.716	2	LFQK(1)FDNFR	-2.9966	5283.9	4551.3	4049.6	0	0	0	1.15683	0.948687	0.839755
	P05064	208	K	1000	0.001	Up	Fructose-bisphosphate aldolase A OS=Mus musculus OX=10090 GN=Aldoa PE=1 SV=2	Aldoa	1	3.03112e-07	130.71	2	CQYVTEK(1)VLAAVYK	-0.72266	12088	11900	11606	0	0	0	1.03065	1.02688	0.92167
	P32020	522	K	1.6035	0.0379786	Up	Sterol carrier protein 2 OS=Mus musculus OX=10090 GN=Scp2 PE=1 SV=3	Scp2	1	0.000414801	97.175	2	MNPQSAFFQGK(1)LK	-0.040409	19661	16809	0	13453	11407	11849	1.52533	1.15963		0.944981	0.801319	0.765347
	P26040	60	K	1000	0.001	Up	Ezrin OS=Mus musculus OX=10090 GN=Ezr PE=1 SV=3	Ezr	1	0.0327996	49.16	2	GFPTWLK(1)LDK	1.5413	0	14427	10065	0	0	0		1.27602	0.754036
	P26040	253	K	1000	0.001	Up	Ezrin OS=Mus musculus OX=10090 GN=Ezr PE=1 SV=3	Ezr	1	0.0270829	62.88	2	NISFNDK(1)K	1.5924	12671	12130	0	0	0	0	1.15381	1.05949
	P42208	174	K	1000	0.001	Up	Septin-2 OS=Mus musculus OX=10090 GN=Septin2 PE=1 SV=2	Septin2	1	0.0462357	62.271	3	AIHNK(1)VNIVPVIAK	-0.85856	24616	26271	0	0	0	0	0.988266	1.05935
	Q99JI6	5	K	1000	0.001	Up	Ras-related protein Rap-1b OS=Mus musculus OX=10090 GN=Rap1b PE=1 SV=2	Rap1b	1	4.95963e-05	95.138	2	EYK(1)LVVLGSGGVGK	0.25765	40487	0	40543	0	0	0	1.07844		1.05983
	Q9D1G1	58	K	2.13581	0.000929219	Up	Ras-related protein Rab-1B OS=Mus musculus OX=10090 GN=Rab1b PE=1 SV=1	Rab1b	1	2.41235e-07	111.38	2	TIK(1)LQIWDTAGQER	1.2614	41404	39574	33270	12196	14596	16151	1.36076	1.3678	1.19688	0.525528	0.64114	0.671247
	P62331	7	K	1000	0.001	Up	ADP-ribosylation factor 6 OS=Mus musculus OX=10090 GN=Arf6 PE=1 SV=2	Arf6	1	0.00305359	77.072	2	VLSK(1)IFGNK	0.74272	27099	0	21598	0	0	0	0.939863		0.910414
	P62259	118	K	1.61269	0.00543506	Up	14-3-3 protein epsilon OS=Mus musculus OX=10090 GN=Ywhae PE=1 SV=1	Ywhae	1	8.43747e-05	78.157	3	HLIPAANTGESK(1)VFYYK	-0.95608	59144	56671	0	38738	37259	42658	1.43039	1.25123		0.83506	0.781942	0.877244
	P62071	159	K	1000	0.001	Up	Ras-related protein R-Ras2 OS=Mus musculus OX=10090 GN=Rras2 PE=1 SV=1	Rras2	1	0.00216809	76.85	2	VTYMEASAK(1)IR	-0.87901	22506	19878	17339	0	0	0	1.13504	1.07004	0.966569
	P61027	102	K	1.50384	0.00507937	Up	Ras-related protein Rab-10 OS=Mus musculus OX=10090 GN=Rab10 PE=1 SV=1	Rab10	1	0.000156434	118.91	2	SFENISK(1)WLR	-0.84847	47611	45421	42187	30734	34026	26800	1.27729	1.19951	1.13257	0.818674	0.877494	0.703939
	P39053	571	K	1.77632	0.0389676	Up	Dynamin-1 OS=Mus musculus OX=10090 GN=Dnm1 PE=1 SV=2	Dnm1	1	0.000203371	112.8	2	YMLSVDNLK(1)LR	-3.1788	22700	22184	17786	10507	13470	0	1.39141	1.31264	0.974165	0.620284	0.760176
	P54728	51	K	1.88417	0.0195261	Up	UV excision repair protein RAD23 homolog B OS=Mus musculus OX=10090 GN=Rad23b PE=1 SV=2	Rad23b	1	5.17687e-05	84.999	2	LIYAGK(1)ILSDDTALK	0.16247	18096	16617	12909	8990.8	8600.3	9318.8	1.64442	1.38615	0.963042	0.73968	0.657642	0.722239
	P58389	302	K	0.001	0.001	Down	Serine/threonine-protein phosphatase 2A activator OS=Mus musculus OX=10090 GN=Ptpa PE=1 SV=1	Ptpa	1	0.000961965	50.116	3	AECLEK(1)FPVIQHFK	1.0574	0	0	0	0	4765.5	3342.5					1.22576	0.859103
	P52480	336	K	1000	0.001	Up	Pyruvate kinase PKM OS=Mus musculus OX=10090 GN=Pkm PE=1 SV=4	Pkm	1	1.99825e-05	69.327	3	AGKPVICATQMLESMIK(1)K	-1.4137	0	4618.8	3000.4	0	0	0		1.26748	0.710217
	P51881	92	K	3.06087	0.00619219	Up	ADP/ATP translocase 2 OS=Mus musculus OX=10090 GN=Slc25a5 PE=1 SV=3	Slc25a5	1	8.47879e-24	195.09	2	YFPTQALNFAFK(1)DK	2.1208	1760500	1649600	1792100	384120	591120	839730	1.68979	1.46076	1.44663	0.325602	0.493649	0.682668
	P51881	268	K	1000	0.001	Up	ADP/ATP translocase 2 OS=Mus musculus OX=10090 GN=Slc25a5 PE=1 SV=3	Slc25a5	1	0.0175195	48.157	2	DEGSK(1)AFFK	-0.68185	40890	0	34606	0	0	0	1.21599		0.865495
	P47857	727	K	3.23218	9.95078e-05	Up	ATP-dependent 6-phosphofructokinase, muscle type OS=Mus musculus OX=10090 GN=Pfkm PE=1 SV=3	Pfkm	1	3.66994e-08	80.128	3	ALVFQPVTELK(1)DQTDFEHR	-0.64601	47290	46089	45872	0	14526	15489	1.47356	1.4044	1.32349		0.426437	0.44015
	P47857	750	K	0.001	0.001	Down	ATP-dependent 6-phosphofructokinase, muscle type OS=Mus musculus OX=10090 GN=Pfkm PE=1 SV=3	Pfkm	1	0.00833782	65.156	2	LRPILK(1)ILAK	-0.24166	0	0	0	0	23256	26356					0.931723	1.02212
	P46460	587	K	1000	0.001	Up	Vesicle-fusing ATPase OS=Mus musculus OX=10090 GN=Nsf PE=1 SV=2	Nsf	1	0.0123494	74.269	2	K(1)IFDDAYK	-0.31682	45546	41767	40227	0	0	0	1.18384	1.02036	0.923106
	P45591	44	K	1.91256	0.0478782	Up	Cofilin-2 OS=Mus musculus OX=10090 GN=Cfl2 PE=1 SV=1	Cfl2	1	0.00695184	51.872	2	AVLFCLSDDK(1)R	1.1025	21391	22272	0	0	14393	11786	1.40017	1.28887			0.764657	0.64133
	P42669	261	K	1000	0.001	Up	Transcriptional activator protein Pur-alpha OS=Mus musculus OX=10090 GN=Pura PE=1 SV=1	Pura	1	0.0113667	43.168	2	NSITVPYK(1)VWAK	-2.6867	0	6825.4	7901.6	0	0	0		0.997009	0.996979
	P53810	200	K	0.001	0.001	Down	Phosphatidylinositol transfer protein alpha isoform OS=Mus musculus OX=10090 GN=Pitpna PE=1 SV=2	Pitpna	1	0.0245945	49.058	2	LVTVK(1)FK	-1.3526	0	0	0	17846	17550	0				0.998511	0.94658
cytoplasm,nucleus	Q8BJU0	161	K	0.001	0.001	Down	Small glutamine-rich tetratricopeptide repeat-containing protein alpha OS=Mus musculus OX=10090 GN=Sgta PE=1 SV=2	Sgta	1	0.00297198	48.822	2	AIGIDPGYSK(1)AYGR	-1.4317	0	0	0	0	6261.2	3582.3					1.20393	0.6739
	Q99K85	51	K	1000	0.001	Up	Phosphoserine aminotransferase OS=Mus musculus OX=10090 GN=Psat1 PE=1 SV=1	Psat1	1	0.000180469	67.887	2	SSDFAK(1)IIGNTENLVR	1.2448	7283.9	0	13509	0	0	0	0.687762		1.23495
	Q8R3S6	117	K	1000	0.001	Up	Exocyst complex component 1 OS=Mus musculus OX=10090 GN=Exoc1 PE=1 SV=4	Exoc1	1	0.00136524	58.476	2	NAFISCIWK(1)LNQR	2.3343	8187.4	0	6873.4	0	0	0	1.2127		0.894404
	Q8C8R3	1302	K	1000	0.001	Up	Ankyrin-2 OS=Mus musculus OX=10090 GN=Ank2 PE=1 SV=2	Ank2	1	0.000386297	89.382	2	FVVFAK(1)SHDPIEAR	0.30457	0	4771	3507.1	0	0	0		1.184	0.833311
	Q8C8R3	1399	K	1000	0.001	Up	Ankyrin-2 OS=Mus musculus OX=10090 GN=Ank2 PE=1 SV=2	Ank2	1	0.0214561	45.489	2	LSFMK(1)EPK	0.57033	27578	24379	21798	0	0	0	1.16063	1.01856	0.871979
	Q60598	124	K	1000	0.001	Up	Src substrate cortactin OS=Mus musculus OX=10090 GN=Cttn PE=1 SV=2	Cttn	1	0.00231442	51.454	2	GFGGK(1)FGVQMDR	0.24357	10556	10985	11943	0	0	0	1.00408	1.01725	0.998112
	Q9Z1N5	36	K	1000	0.001	Up	Spliceosome RNA helicase Ddx39b OS=Mus musculus OX=10090 GN=Ddx39b PE=1 SV=1	Ddx39b	1	0.000171241	66.485	2	DVK(1)GSYVSIHSSGFR	-2.3762	5155.3	4952.8	2506.3	0	0	0	1.24012	1.22384	0.59131
	P97427	368	K	1000	0.001	Up	Dihydropyrimidinase-related protein 1 OS=Mus musculus OX=10090 GN=Crmp1 PE=1 SV=1	Crmp1	1	0.000792439	86.838	2	MTVVWDK(1)AVATGK	-3.2927	0	5667.1	3454.1	0	0	0		1.31364	0.742857
	P97390	432	K	1000	0.001	Up	Vacuolar protein sorting-associated protein 45 OS=Mus musculus OX=10090 GN=Vps45 PE=1 SV=1	Vps45	1	0.00511351	58.889	2	LVSAVVEYGGK(1)R	-2.163	10562	6497.8	0	0	0	0	1.28318	0.779983
	Q7TPR4	31	K	1000	0.001	Up	Alpha-actinin-1 OS=Mus musculus OX=10090 GN=Actn1 PE=1 SV=1	Actn1	1	0.00280157	50.09	2	DLLLDPAWEK(1)QQR	-0.39518	0	2695.9	2892.7	0	0	0		0.986316	1.01099
	P34884	78	K	1.52372	0.0430032	Up	Macrophage migration inhibitory factor OS=Mus musculus OX=10090 GN=Mif PE=1 SV=2	Mif	1	4.55087e-17	187.51	2	NYSK(1)LLCGLLSDR	0.46208	88540	116170	104130	51653	61905	84298	0.988627	1.43669	1.18871	0.726708	0.700791	0.944355
	P0DP28	22	K	1.59098	0.00742198	Up	Calmodulin-3 OS=Mus musculus OX=10090 GN=Calm3 PE=1 SV=1	Calm3	1	1.57789e-43	223.03	2	EAFSLFDK(1)DGDGTITTK	-0.4395	382400	372140	353080	224440	227570	246390	1.3794	1.28426	1.04164	0.743535	0.753115	0.832297
	P0DP28	95	K	1.59661	0.0257401	Up	Calmodulin-3 OS=Mus musculus OX=10090 GN=Calm3 PE=1 SV=1	Calm3	1	4.32383e-12	188.19	2	VFDK(1)DGNGYISAAELR	0.31596	110830	96554	86689	60670	63331	61783	1.50467	1.25408	0.962544	0.75646	0.788812	0.785479
	P99024	58	K	2.53229	1.81778e-05	Up	Tubulin beta-5 chain OS=Mus musculus OX=10090 GN=Tubb5 PE=1 SV=1	Tubb5	1	1.14763e-32	202.24	2	ISVYYNEATGGK(1)YVPR	0.25632	106780	99169	92026	40611	39542	42163	1.46044	1.41734	1.46405	0.587288	0.529835	0.597464
extracellular	Q9DB60	157	K	1.78405	0.0138203	Up	Prostamide/prostaglandin F synthase OS=Mus musculus OX=10090 GN=Prxl2b PE=1 SV=1	Prxl2b	1	0.00030955	92.707	2	GGDK(1)VLLHFIQK	0.86009	14747	14100	12864	8314.7	6710.8	9886.2	1.38644	1.32412	1.1854	0.809576	0.5476	0.826598
	Q64105	175	K	1000	0.001	Up	Sepiapterin reductase OS=Mus musculus OX=10090 GN=Spr PE=1 SV=1	Spr	1	0.00247953	60.892	2	GWGLYCAGK(1)AAR	2.6473	6857	4617.7	7062.6	0	0	0	1.11532	0.743141	1.12927
	Q62425	74	K	2.20993	0.00267068	Up	Cytochrome c oxidase subunit NDUFA4 OS=Mus musculus OX=10090 GN=Ndufa4 PE=1 SV=2	Ndufa4	1	3.94729e-06	129.69	2	FYSVNVDYSK(1)LK	3.5256	27473	22654	21940	10791	11834	10330	1.66084	1.35746	1.14198	0.647444	0.664416	0.570675
	Q60932	33	K	1.88854	0.0088396	Up	Voltage-dependent anion-selective channel protein 1 OS=Mus musculus OX=10090 GN=Vdac1 PE=1 SV=3	Vdac1	1	9.96101e-12	157.77	2	DVFTK(1)GYGFGLIK	-0.21415	251570	258580	196930	92885	130790	133300	1.37226	1.4407	1.07607	0.558564	0.744374	0.756346
	Q60932	109	K	1000	0.001	Up	Voltage-dependent anion-selective channel protein 1 OS=Mus musculus OX=10090 GN=Vdac1 PE=1 SV=3	Vdac1	1	4.35724e-05	83.474	2	GLK(1)LTFDSSFSPNTGK	-1.8669	5621.7	5532.2	0	0	0	0	0.975126	0.980151
	Q60930	32	K	2.71031	0.00841227	Up	Voltage-dependent anion-selective channel protein 2 OS=Mus musculus OX=10090 GN=Vdac2 PE=1 SV=2	Vdac2	1	0.000276439	90.142	2	DIFNK(1)GFGFGLVK	-0.8573	37882	49243	50590	11138	21940	15784	1.24011	1.56713	1.5383	0.37266	0.740641	0.490038
	Q60930	75	K	2.40935	0.000425664	Up	Voltage-dependent anion-selective channel protein 2 OS=Mus musculus OX=10090 GN=Vdac2 PE=1 SV=2	Vdac2	1	5.62294e-24	198.33	2	YK(1)WCEYGLTFTEK	-0.20732	350290	349080	368520	121350	135510	173500	1.428	1.38344	1.39544	0.505614	0.569661	0.67079
	Q91WS0	104	K	0.001	0.001	Down	CDGSH iron-sulfur domain-containing protein 1 OS=Mus musculus OX=10090 GN=Cisd1 PE=1 SV=1	Cisd1	1	0.000130568	94.63	3	HNEETGDNVGPLIIK(1)K	0.75141	0	0	0	0	6797.6	7897.5					0.89924	1.03313
	Q56A07	86	K	1000	0.001	Up	Sodium channel subunit beta-2 OS=Mus musculus OX=10090 GN=Scn2b PE=1 SV=1	Scn2b	1	0.0119666	56.091	2	MK(1)IINLK	-0.53878	10005	9614	7174.8	0	0	0	1.3704	1.06165	0.730368
mitochondria	Q8JZN5	525	K	4.00948	0.00222325	Up	Complex I assembly factor ACAD9, mitochondrial OS=Mus musculus OX=10090 GN=Acad9 PE=1 SV=2	Acad9	1	6.89752e-05	103.76	2	FGK(1)NIVEEQLVLK	0.97726	17538	16065	12862	0	3761.2	4170	1.62368	1.5488	1.15353		0.348892	0.370405
	Q91YT0	394	K	1000	0.001	Up	NADH dehydrogenase [ubiquinone] flavoprotein 1, mitochondrial OS=Mus musculus OX=10090 GN=Ndufv1 PE=1 SV=1	Ndufv1	1	0.000569538	72.365	2	EGVDWMNK(1)VMAR	-0.30795	4756.6	0	5274.5	0	0	0	0.980134		1.00172
	Q91YT0	81	K	3.02095	0.0269469	Up	NADH dehydrogenase [ubiquinone] flavoprotein 1, mitochondrial OS=Mus musculus OX=10090 GN=Ndufv1 PE=1 SV=1	Ndufv1	1	9.06546e-05	90.156	2	GPDWILGEMK(1)TSGLR	-3.0413	34235	31918	39115	4962.5	15075	14719	1.51609	1.37226	1.59652	0.220134	0.647988	0.616467
	Q91YT0	64	K	1000	0.001	Up	NADH dehydrogenase [ubiquinone] flavoprotein 1, mitochondrial OS=Mus musculus OX=10090 GN=Ndufv1 PE=1 SV=1	Ndufv1	1	0.0379078	88.181	2	RGDWYK(1)TK	0.41716	171280	164030	148310	0	0	0	1.09807	1.02092	0.876338
	Q91VR2	154	K	2.17032	0.000326829	Up	ATP synthase subunit gamma, mitochondrial OS=Mus musculus OX=10090 GN=Atp5f1c PE=1 SV=1	Atp5f1c	1	8.04441e-11	130.99	2	THSDQFLVSFK(1)DVGR	0.74315	84764	84388	77796	35003	44215	41551	1.49826	1.383	1.27179	0.581007	0.683846	0.648713
	Q91VM9	64	K	1.54246	0.00580171	Up	Inorganic pyrophosphatase 2, mitochondrial OS=Mus musculus OX=10090 GN=Ppa2 PE=1 SV=1	Ppa2	1	3.11591e-11	103.23	4	HVAGHYISPFHDIPLK(1)ADCK	0.62055	91616	75406	69423	51633	49290	52932	1.39753	1.15292	1.09001	0.813117	0.746358	0.800683
	Q91VM9	256	K	1000	0.001	Up	Inorganic pyrophosphatase 2, mitochondrial OS=Mus musculus OX=10090 GN=Ppa2 PE=1 SV=1	Ppa2	1	0.00679064	50.116	3	NK(1)AFALDVINSAHER	2.5601	4364.6	6727.1	0	0	0	0	0.78093	1.20643
	Q8BMS1	46	K	1.50392	0.0180391	Up	Trifunctional enzyme subunit alpha, mitochondrial OS=Mus musculus OX=10090 GN=Hadha PE=1 SV=1	Hadha	1	8.0049e-11	133.07	2	THINYGVK(1)GDVAVIR	0.27502	110840	85885	91189	58095	61742	74994	1.38598	1.07903	1.14692	0.77443	0.712052	0.915191
	Q8BMS1	540	K	1.9568	0.000388762	Up	Trifunctional enzyme subunit alpha, mitochondrial OS=Mus musculus OX=10090 GN=Hadha PE=1 SV=1	Hadha	1	4.68349e-05	100.07	2	VIIVVK(1)DGPGFYTTR	0.084772	73843	69901	62037	34588	35590	36702	1.42565	1.35595	1.20471	0.71189	0.633728	0.691543
	Q91VD9	607	K	1000	0.001	Up	NADH-ubiquinone oxidoreductase 75 kDa subunit, mitochondrial OS=Mus musculus OX=10090 GN=Ndufs1 PE=1 SV=2	Ndufs1	1	0.000515318	75.5	2	AQQTK(1)VAVTPPGLAR	0.48764	5875.1	0	3989	0	0	0	1.31568		0.769876
	Q91VD9	450	K	1.73179	0.0117501	Up	NADH-ubiquinone oxidoreductase 75 kDa subunit, mitochondrial OS=Mus musculus OX=10090 GN=Ndufs1 PE=1 SV=2	Ndufs1	1	1.1578e-06	98.865	3	YDHLGDSPK(1)ILQDIASGR	1.2122	64022	70077	55160	33665	39804	44248	1.3821	1.44451	1.02626	0.664801	0.739753	0.820231
	Q8VDK1	178	K	0.001	0.001	Down	Deaminated glutathione amidase OS=Mus musculus OX=10090 GN=Nit1 PE=1 SV=2	Nit1	1	0.000188294	73.502	2	ESNYTK(1)PGGTLEPPVK	-0.024558	0	0	0	10596	0	14414				0.879388		1.02896
	Q8VCX5	311	K	1000	0.001	Up	Calcium uptake protein 1, mitochondrial OS=Mus musculus OX=10090 GN=Micu1 PE=1 SV=1	Micu1	1	0.000627925	54.27	3	LQHDVLK(1)LEFER	-3.1094	8078.4	0	6691.1	0	0	0	1.16484		0.820227
	Q8VCW8	614	K	0.001	0.001	Down	Medium-chain acyl-CoA ligase ACSF2, mitochondrial OS=Mus musculus OX=10090 GN=Acsf2 PE=1 SV=1	Acsf2	1	0.00193914	93.467	2	EQMEQHLK(1)L	2.5008	0	0	0	10539	9881.5	9633.4				1.06643	1.00681	0.955197
	Q8QZT1	187	K	2.29987	0.0257122	Up	Acetyl-CoA acetyltransferase, mitochondrial OS=Mus musculus OX=10090 GN=Acat1 PE=1 SV=1	Acat1	1	1.32338e-12	78.673	3	DGLTDVYNK(1)IHMGNCAENTAK	0.77635	64361	55819	59163	16353	25697	42358	1.58008	1.32424	1.32424	0.379239	0.557208	0.902164
	Q8QZT1	260	K	0.001	0.001	Down	Acetyl-CoA acetyltransferase, mitochondrial OS=Mus musculus OX=10090 GN=Acat1 PE=1 SV=1	Acat1	1	0.0198151	54.436	2	VDFSK(1)VPK	0.64705	0	0	0	33087	35327	35305				0.975615	0.973974	0.956076
	Q8K411	305	K	1000	0.001	Up	Presequence protease, mitochondrial OS=Mus musculus OX=10090 GN=Pitrm1 PE=1 SV=1	Pitrm1	1	0.000691946	46.206	3	LEQSTAVPAQPHWDK(1)PR	-1.1118	0	2942.1	4587	0	0	0		0.820105	1.2126
	Q8JZQ2	307	K	1000	0.001	Up	AFG3-like protein 2 OS=Mus musculus OX=10090 GN=Afg3l2 PE=1 SV=1	Afg3l2	1	0.00568032	47.361	2	FK(1)DVAGCEEAK	-1.2408	7660.6	8142.5	0	0	0	0	1.06288	1.05436
	Q8BWF0	253	K	1.58628	0.0152263	Up	Succinate-semialdehyde dehydrogenase, mitochondrial OS=Mus musculus OX=10090 GN=Aldh5a1 PE=1 SV=1	Aldh5a1	1	4.66048e-11	140.3	2	AK(1)EVGEVLCTDPLVSK	0.58407	106510	97222	81072	57006	62948	60569	1.43018	1.26932	0.993547	0.749274	0.819582	0.759252
	Q8BWF0	347	K	2.21382	0.00155628	Up	Succinate-semialdehyde dehydrogenase, mitochondrial OS=Mus musculus OX=10090 GN=Aldh5a1 PE=1 SV=1	Aldh5a1	1	1.80692e-16	128.46	3	GIHDSFVTK(1)FAEAMK	1.7903	158760	145900	161560	57751	68186	85429	1.46398	1.30814	1.35971	0.521283	0.609677	0.735419
	Q8BWF0	278	K	1.63661	0.0230477	Up	Succinate-semialdehyde dehydrogenase, mitochondrial OS=Mus musculus OX=10090 GN=Aldh5a1 PE=1 SV=1	Aldh5a1	1	1.55318e-19	126.46	3	ISFTGSTATGK(1)ILLHHAANSVK	-0.20768	146620	121730	101780	75491	76307	75819	1.53262	1.23721	0.971003	0.772424	0.773421	0.739868
	Q922B1	209	K	1000	0.001	Up	ADP-ribose glycohydrolase MACROD1 OS=Mus musculus OX=10090 GN=Macrod1 PE=1 SV=2	Macrod1	1	0.00567322	75.243	2	AK(1)ITCGYR	-1.4323	12792	10370	0	0	0	0	1.1641	0.934603
	Q922B1	151	K	1000	0.001	Up	ADP-ribose glycohydrolase MACROD1 OS=Mus musculus OX=10090 GN=Macrod1 PE=1 SV=2	Macrod1	1	0.00851611	51.872	2	QLNEK(1)ISLYR	-0.1204	41213	37567	0	0	0	0	1.10267	0.99544
	Q8BWT1	137	K	1.88086	0.000377055	Up	3-ketoacyl-CoA thiolase, mitochondrial OS=Mus musculus OX=10090 GN=Acaa2 PE=1 SV=3	Acaa2	1	3.60992e-05	136.84	2	FGTK(1)FGLDLK	0.58584	311260	267730	273120	159010	162150	171690	1.47608	1.24834	1.24594	0.693432	0.712152	0.705341
	Q8CHT0	129	K	1000	0.001	Up	Delta-1-pyrroline-5-carboxylate dehydrogenase, mitochondrial OS=Mus musculus OX=10090 GN=Aldh4a1 PE=1 SV=3	Aldh4a1	1	0.000390374	59.67	2	AQVFLK(1)AADMLSGPR	0.07803	9910.6	8697.7	0	0	0	0	1.10729	0.949136
	Q8R1S0	172	K	1000	0.001	Up	Ubiquinone biosynthesis monooxygenase COQ6, mitochondrial OS=Mus musculus OX=10090 GN=Coq6 PE=1 SV=3	Coq6	1	0.00762258	65.156	2	VK(1)VLYESK	-0.12518	10244	9324	0	0	0	0	0.995506	0.898774
	Q99KI0	520	K	1.82916	0.0341611	Up	Aconitate hydratase, mitochondrial OS=Mus musculus OX=10090 GN=Aco2 PE=1 SV=1	Aco2	1	0.000147414	106.97	2	FNPETDFLTGK(1)DGK(1)K	-1.3184	52904	43976	34580	25684	19747	28251	1.63379	1.28975	0.988649	0.767218	0.553484	0.818087
	Q99KI0	573	K	2.49814	0.0288183	Up	Aconitate hydratase, mitochondrial OS=Mus musculus OX=10090 GN=Aco2 PE=1 SV=1	Aco2	1	9.17971e-06	133.49	2	LQLLEPFDK(1)WDGK	3.4059	56872	0	53290	17096	19632	31372	1.68431		1.46109	0.48974	0.527695	0.871209
	Q9CZU6	375	K	1000	0.001	Up	Citrate synthase, mitochondrial OS=Mus musculus OX=10090 GN=Cs PE=1 SV=1	Cs	1	1.10657e-05	94.66	2	DPMFK(1)LVAQLYK	3.84	16060	8049.7	18119	0	0	0	1.25119	0.592571	1.24627
	Q99LC3	285	K	1000	0.001	Up	NADH dehydrogenase [ubiquinone] 1 alpha subcomplex subunit 10, mitochondrial OS=Mus musculus OX=10090 GN=Ndufa10 PE=1 SV=1	Ndufa10	1	1.8435e-07	79.795	3	GPWLK(1)QDDWTFHYLR	-1.6031	6882.5	7150.3	5478.5	0	0	0	1.06333	1.1045	0.809036
	Q8BMF4	457	K	1.65873	0.00247087	Up	Dihydrolipoyllysine-residue acetyltransferase component of pyruvate dehydrogenase complex, mitochondrial OS=Mus musculus OX=10090 GN=Dlat PE=1 SV=2	Dlat	1	1.25374e-05	135.28	2	K(1)ELNK(1)MLEGK	-1.6105	65953	59833	53669	36197	35489	34821	1.39428	1.25395	1.09159	0.779022	0.751841	0.723771
	Q9Z0X1	243	K	1000	0.001	Up	Apoptosis-inducing factor 1, mitochondrial OS=Mus musculus OX=10090 GN=Aifm1 PE=1 SV=1	Aifm1	1	1.33402e-05	107.6	2	GNMVK(1)LNDGSQITFEK	-1.5698	16377	16484	10012	0	0	0	1.1469	1.20267	0.672841
	Q9WUR2	90	K	1000	0.001	Up	Enoyl-CoA delta isomerase 2 OS=Mus musculus OX=10090 GN=Eci2 PE=1 SV=2	Eci2	1	0.000925336	59.67	2	AK(1)WDAWNALGSLPK	0.86585	0	6822.1	6177.8	0	0	0		1.00649	0.943753
	Q9WUM5	192	K	1000	0.001	Up	Succinate--CoA ligase [ADP/GDP-forming] subunit alpha, mitochondrial OS=Mus musculus OX=10090 GN=Suclg1 PE=1 SV=4	Suclg1	1	0.00210352	65.156	2	IGIMPGHIHK(1)K	-1.7763	6586.4	7502	3085.1	0	0	0	1.14068	1.34452	0.511742
	Q9R0X4	292	K	0.001	0.001	Down	Acyl-coenzyme A thioesterase 9, mitochondrial OS=Mus musculus OX=10090 GN=Acot9 PE=1 SV=1	Acot9	1	0.000757681	52.591	2	AVWMEDTK(1)LK	-0.3266	0	0	0	0	19350	21854					1.0248	1.08323
	Q9R0P5	78	K	1000	0.001	Up	Destrin OS=Mus musculus OX=10090 GN=Dstn PE=1 SV=3	Dstn	1	0.000274043	79.889	2	HFVGMLPEK(1)DCR	-0.28406	4935.5	5395.3	0	0	0	0	1.04004	1.13832
	Q9JLZ3	80	K	1000	0.001	Up	Methylglutaconyl-CoA hydratase, mitochondrial OS=Mus musculus OX=10090 GN=Auh PE=1 SV=1	Auh	1	8.33932e-07	106.11	2	AYGK(1)NALSK(1)NLLK	-0.4436	41305	31047	0	0	0	0	1.16557	0.846435
	Q9EQ20	87	K	1000	0.001	Up	Methylmalonate-semialdehyde dehydrogenase [acylating], mitochondrial OS=Mus musculus OX=10090 GN=Aldh6a1 PE=1 SV=1	Aldh6a1	1	0.00955573	57.293	2	AEMDAAVESCK(1)R	-1.8008	0	6939.4	4695.9	0	0	0		1.17915	0.79176
	Q9EQ20	55	K	1.83225	0.0477584	Up	Methylmalonate-semialdehyde dehydrogenase [acylating], mitochondrial OS=Mus musculus OX=10090 GN=Aldh6a1 PE=1 SV=1	Aldh6a1	1	6.94693e-08	84.105	3	SDK(1)WIDIHNPATNEVVGR	-1.1546	34343	29853	23511	16087	17100	0	1.54532	1.22053	0.953803	0.658872	0.694528
	Q9DCS3	210	K	1000	0.001	Up	Enoyl-[acyl-carrier-protein] reductase, mitochondrial OS=Mus musculus OX=10090 GN=Mecr PE=1 SV=2	Mecr	1	0.00375545	72.492	2	LK(1)TINVVR	-1.3399	8458.4	0	7118.3	0	0	0	0.903467		0.966166
	Q9DB77	98	K	1.63013	0.0459113	Up	Cytochrome b-c1 complex subunit 2, mitochondrial OS=Mus musculus OX=10090 GN=Uqcrc2 PE=1 SV=1	Uqcrc2	1	0.00197857	88.181	2	GASSFK(1)ITR	0.60631	334660	330510	294290	0	178900	241830	1.31894	1.21521	1.03653		0.613681	0.846603
	Q9DB77	109	K	2.30434	0.000906801	Up	Cytochrome b-c1 complex subunit 2, mitochondrial OS=Mus musculus OX=10090 GN=Uqcrc2 PE=1 SV=1	Uqcrc2	1	1.02774e-10	148.69	2	GIEAVGGK(1)LSVTATR	0.26116	141980	127160	117990	55874	57205	63546	1.64391	1.37356	1.2209	0.609242	0.576496	0.653563
	Q9DB20	54	K	1.7754	0.00284542	Up	ATP synthase subunit O, mitochondrial OS=Mus musculus OX=10090 GN=Atp5po PE=1 SV=1	Atp5po	1	6.34359e-08	121.96	2	K(1)LDQVEK(1)ELLR	-2.0625	39666	36424	34904	21702	22631	19277	1.36213	1.25614	1.24399	0.829302	0.726205	0.619916
	Q9DB20	60	K	1.7754	0.00284542	Up	ATP synthase subunit O, mitochondrial OS=Mus musculus OX=10090 GN=Atp5po PE=1 SV=1	Atp5po	1	6.34359e-08	121.96	2	K(1)LDQVEK(1)ELLR	-2.0625	39666	36424	34904	21702	22631	19277	1.36213	1.25614	1.24399	0.829302	0.726205	0.619916
	Q9DB20	162	K	1.6603	0.00209678	Up	ATP synthase subunit O, mitochondrial OS=Mus musculus OX=10090 GN=Atp5po PE=1 SV=1	Atp5po	1	6.32883e-07	126.21	2	TVLK(1)SFLSPNQILK	0.4102	61459	66358	57662	32787	36612	45386	1.22726	1.33075	1.19504	0.728561	0.683172	0.848724
	Q9DB20	70	K	1.60291	0.0417088	Up	ATP synthase subunit O, mitochondrial OS=Mus musculus OX=10090 GN=Atp5po PE=1 SV=1	Atp5po	1	0.00579847	63.397	2	VGQLLK(1)DPK	0.52757	14316	10721	10433	0	8650.3	7317.3	1.39063	1.04587	1.05182		0.785198	0.665636
	Q9D7B6	48	K	1000	0.001	Up	Isobutyryl-CoA dehydrogenase, mitochondrial OS=Mus musculus OX=10090 GN=Acad8 PE=1 SV=2	Acad8	1	0.000386015	50.09	2	GFQK(1)VAFDFAAR	-1.9847	9561.5	11416	0	0	0	0	0.895863	1.10791
	Q9D2G2	273	K	1.63979	0.00286957	Up	Dihydrolipoyllysine-residue succinyltransferase component of 2-oxoglutarate dehydrogenase complex, mitochondrial OS=Mus musculus OX=10090 GN=Dlst PE=1 SV=1	Dlst	1	0.0103783	88.181	2	HK(1)DAFLK(1)K	-0.0026256	469890	434930	0	281880	275820	291420	1.40915	1.25713		0.8475	0.773472	0.817997
	Q9D2G2	278	K	1.64638	0.0149169	Up	Dihydrolipoyllysine-residue succinyltransferase component of 2-oxoglutarate dehydrogenase complex, mitochondrial OS=Mus musculus OX=10090 GN=Dlst PE=1 SV=1	Dlst	1	1.83564e-15	132.9	2	HNLK(1)LGFMSAFVK	1.9238	72777	90140	92464	38360	58514	56735	1.12315	1.34079	1.25273	0.593522	0.844427	0.819534
	Q9CYW4	130	K	1000	0.001	Up	Haloacid dehalogenase-like hydrolase domain-containing protein 3 OS=Mus musculus OX=10090 GN=Hdhd3 PE=1 SV=1	Hdhd3	1	0.00385767	64.906	2	GLK(1)LAVVSNFDR	-1.4957	26158	21964	0	0	0	0	1.07615	0.790133
	Q9CYW4	15	K	2.50282	0.0170251	Up	Haloacid dehalogenase-like hydrolase domain-containing protein 3 OS=Mus musculus OX=10090 GN=Hdhd3 PE=1 SV=1	Hdhd3	1	1.44156e-17	135.28	2	LLTWDVK(1)DTLIK	-1.8403	31568	27924	26250	7945	15886	7107	1.60689	1.2429	1.33924	0.465234	0.828949	0.379536
	Q9CQN1	426	K	1.74335	0.0408497	Up	Heat shock protein 75 kDa, mitochondrial OS=Mus musculus OX=10090 GN=Trap1 PE=1 SV=1	Trap1	1	0.0024636	76.85	2	LIK(1)FFIDQSK	1.0703	25538	18509	0	15267	13746	15104	1.63441	1.10701		0.828638	0.71878	0.811335
	Q9CQ69	33	K	3.72704	0.00557167	Up	Cytochrome b-c1 complex subunit 8 OS=Mus musculus OX=10090 GN=Uqcrq PE=1 SV=3	Uqcrq	1	2.77163e-16	169.57	2	AFPSYFSK(1)GIPNVLR	5.2942	56318	41376	47971	0	15353	12007	1.73929	1.14665	1.40414		0.432702	0.334678
	Q9CPQ1	61	K	1.60581	0.0371777	Up	Cytochrome c oxidase subunit 6C OS=Mus musculus OX=10090 GN=Cox6c PE=1 SV=3	Cox6c	1	4.36944e-06	119.55	2	NYDSMK(1)DFEEMR	-1.9147	11973	9838.8	8676.3	5380.4	7313.6	6580.3	1.56176	1.15971	0.996751	0.670209	0.853207	0.792065
	Q99L13	241	K	1.63516	0.0114056	Up	3-hydroxyisobutyrate dehydrogenase, mitochondrial OS=Mus musculus OX=10090 GN=Hibadh PE=1 SV=1	Hibadh	1	4.4573e-05	101.48	2	LLAK(1)ILNMSSGR	-0.30315	165860	141790	118860	78545	86736	85011	1.42666	1.25959	1.02404	0.70849	0.835132	0.725442
	Q8BMF3	558	K	1.93865	0.0373149	Up	NADP-dependent malic enzyme, mitochondrial OS=Mus musculus OX=10090 GN=Me3 PE=1 SV=2	Me3	1	3.63715e-10	131.48	3	VLDYAYK(1)HNLASYYPEPK	1.1057	206670	165080	103410	77387	84385	70537	1.68881	1.34603	0.892105	0.650414	0.792771	0.582424
	P26443	84	K	1.50964	0.0224932	Up	Glutamate dehydrogenase 1, mitochondrial OS=Mus musculus OX=10090 GN=Glud1 PE=1 SV=1	Glud1	1	2.26423e-17	187.51	2	GASIVEDK(1)LVEDLK	0.040768	271200	227290	202830	142330	158600	160280	1.44541	1.17808	0.991669	0.766858	0.82159	0.806265
	P26443	503	K	1.70924	0.00378655	Up	Glutamate dehydrogenase 1, mitochondrial OS=Mus musculus OX=10090 GN=Glud1 PE=1 SV=1	Glud1	1	1.29851e-22	215.95	3	ISGASEK(1)DIVHSGLAYTMER	0.99793	647410	614890	540090	314420	347850	384110	1.40808	1.30059	1.07758	0.691314	0.735344	0.788499
	P26443	545	K	1.64941	0.0214868	Up	Glutamate dehydrogenase 1, mitochondrial OS=Mus musculus OX=10090 GN=Glud1 PE=1 SV=1	Glud1	1	4.92481e-07	133.49	2	TAAYVNAIEK(1)VFK	-1.5615	113090	107070	107870	48257	79876	69150	1.33386	1.22814	1.16714	0.575393	0.915702	0.769798
	P26443	527	K	2.31694	0.000684197	Up	Glutamate dehydrogenase 1, mitochondrial OS=Mus musculus OX=10090 GN=Glud1 PE=1 SV=1	Glud1	1	3.30703e-12	124.06	2	TAMK(1)YNLGLDLR	-0.59936	186520	167730	153540	65292	73938	78219	1.59349	1.39357	1.20331	0.563899	0.613963	0.630716
	Q8BIJ6	479	K	1.803	0.000744627	Up	Isoleucine--tRNA ligase, mitochondrial OS=Mus musculus OX=10090 GN=Iars2 PE=1 SV=1	Iars2	1	4.42432e-11	135.5	2	ASK(1)QWFVNITDIK	0.44779	46114	50726	47948	23264	28759	28195	1.18991	1.33284	1.33547	0.645066	0.764718	0.730105
	Q8BIJ6	233	K	1000	0.001	Up	Isoleucine--tRNA ligase, mitochondrial OS=Mus musculus OX=10090 GN=Iars2 PE=1 SV=1	Iars2	1	1.14151e-16	138.71	2	VFYQMYEK(1)GLVYR	0.5871	20297	15719	14520	0	0	0	1.16594	0.919467	0.90031
	P48962	163	K	1000	0.001	Up	ADP/ATP translocase 1 OS=Mus musculus OX=10090 GN=Slc25a4 PE=1 SV=4	Slc25a4	1	0.00040764	79.795	2	EFNGLGDCLTK(1)IFK	2.7933	0	10710	16951	0	0	0		0.780833	1.21495
	P48771	33	K	1.50645	0.0286257	Up	Cytochrome c oxidase subunit 7A2, mitochondrial OS=Mus musculus OX=10090 GN=Cox7a2 PE=1 SV=2	Cox7a2	1	3.19896e-08	154.66	3	QK(1)LFQEDNGMPVHLK	-0.10512	46180	38293	37835	34302	28600	32254	1.29577	1.02206	1.37746	0.913145	0.69515	0.844687
	P47934	609	K	1.86382	0.00134232	Up	Carnitine O-acetyltransferase OS=Mus musculus OX=10090 GN=Crat PE=1 SV=3	Crat	1	1.73038e-11	110.58	2	MAHYLEK(1)ALLDMR	-2.3022	61409	54492	51882	27783	30647	33741	1.47693	1.25923	1.18442	0.648364	0.70746	0.747696
	P47934	315	K	1.51824	0.0354032	Up	Carnitine O-acetyltransferase OS=Mus musculus OX=10090 GN=Crat PE=1 SV=3	Crat	1	1.75064e-14	132.01	3	NHVAGQMLHGGGSK(1)FNSGNR	1.0118	68378	64238	54059	0	43184	41471	1.31299	1.18517	0.985312		0.795892	0.733718
	P42125	229	K	1.84491	0.0189668	Up	Enoyl-CoA delta isomerase 1, mitochondrial OS=Mus musculus OX=10090 GN=Eci1 PE=1 SV=2	Eci1	1	3.42235e-07	147.72	3	SVMTK(1)WLAIPDHSR	-2.7081	165700	139730	119170	79756	79905	79806	1.69013	1.26693	0.993121	0.73885	0.697858	0.704412
	P38647	360	K	1.50576	0.0202108	Up	Stress-70 protein, mitochondrial OS=Mus musculus OX=10090 GN=Hspa9 PE=1 SV=3	Hspa9	1	2.27085e-17	204.34	2	AQFEGIVTDLIK(1)R	0.80734	127390	148490	148780	79886	104720	117620	1.14649	1.29669	1.18514	0.654043	0.813598	0.941975
	P38647	291	K	1.63189	0.0351393	Up	Stress-70 protein, mitochondrial OS=Mus musculus OX=10090 GN=Hspa9 PE=1 SV=3	Hspa9	1	0.014571	76.605	2	HIVK(1)EFK(1)R	-0.8628	30156	27384	0	17790	21520	0	1.35795	1.19649		0.728764	0.836561
	P35486	83	K	2.0177	0.00691668	Up	Pyruvate dehydrogenase E1 component subunit alpha, somatic form, mitochondrial OS=Mus musculus OX=10090 GN=Pdha1 PE=1 SV=1	Pdha1	1	4.35688e-08	130.79	3	RMELK(1)ADQLYK(1)QK	-3.0349	55806	44886	43846	26497	21664	23123	1.64063	1.26972	1.12109	0.770832	0.601643	0.625566
	P35486	85	K	1.51657	0.00621951	Up	Pyruvate dehydrogenase E1 component subunit alpha, somatic form, mitochondrial OS=Mus musculus OX=10090 GN=Pdha1 PE=1 SV=1	Pdha1	1	8.63709e-08	130.79	2	ADQLYK(1)QK(1)IIR	-0.32359	123830	112650	0	81043	80712	79594	1.37024	1.19942		0.887403	0.843685	0.810496
	P35486	77	K	1.52616	0.0339555	Up	Pyruvate dehydrogenase E1 component subunit alpha, somatic form, mitochondrial OS=Mus musculus OX=10090 GN=Pdha1 PE=1 SV=1	Pdha1	1	4.35688e-08	128.57	3	RMELK(1)ADQLYK(1)QK	-3.0349	783000	597860	590910	396390	428910	466530	1.52227	1.1184	0.999152	0.762579	0.787708	0.834655
	P35486	313	K	1.57677	0.00891724	Up	Pyruvate dehydrogenase E1 component subunit alpha, somatic form, mitochondrial OS=Mus musculus OX=10090 GN=Pdha1 PE=1 SV=1	Pdha1	1	1.21555e-08	147.72	2	SK(1)SDPIMLLK(1)DR	2.1789	426300	405350	358870	234320	258780	260090	1.39158	1.27319	1.01886	0.756897	0.797986	0.781298
	P51174	81	K	3.07094	0.00736449	Up	Long-chain specific acyl-CoA dehydrogenase, mitochondrial OS=Mus musculus OX=10090 GN=Acadl PE=1 SV=2	Acadl	1	7.91072e-18	114.69	3	FFQEEVIPHHTEWEK(1)AGEVSR	-2.2038	155940	124730	110800	45261	43968	0	1.76973	1.28786	1.15619	0.482644	0.432122
	P19536	73	K	4.05096	0.0126128	Up	Cytochrome c oxidase subunit 5B, mitochondrial OS=Mus musculus OX=10090 GN=Cox5b PE=1 SV=1	Cox5b	1	3.06407e-05	46.823	2	AASGTK(1)EDPNLVPSISNK	-0.20503	14201	13323	12184	2805.5	4731.9	0	1.94115	1.50144	1.16111	0.290022	0.467609
	P05202	90	K	1.50071	0.019158	Up	Aspartate aminotransferase, mitochondrial OS=Mus musculus OX=10090 GN=Got2 PE=1 SV=1	Got2	1	2.16666e-11	177.41	2	K(1)AEAQIAAK(1)NLDK	0.69595	236280	212030	187000	142520	143160	145380	1.41231	1.21704	0.992107	0.835159	0.780456	0.79755
	P05202	404	K	1.56666	0.00193605	Up	Aspartate aminotransferase, mitochondrial OS=Mus musculus OX=10090 GN=Got2 PE=1 SV=1	Got2	1	1.77285e-34	204.86	2	EFSVYMTK(1)DGR	-0.81795	2131600	1988700	1960900	1261500	1301200	1380500	1.35538	1.2143	1.10668	0.786375	0.754606	0.805636
	P05202	82	K	1.65174	0.00954679	Up	Aspartate aminotransferase, mitochondrial OS=Mus musculus OX=10090 GN=Got2 PE=1 SV=1	Got2	1	2.16666e-11	177.41	2	K(1)AEAQIAAK(1)NLDK	0.69595	140540	121560	110210	74758	77436	77430	1.48821	1.23611	1.03585	0.776086	0.747875	0.752526
	P05202	396	K	1.88697	0.00070543	Up	Aspartate aminotransferase, mitochondrial OS=Mus musculus OX=10090 GN=Got2 PE=1 SV=1	Got2	1	1.10352e-08	148.76	2	LTK(1)EFSVYMTK	-1.5116	652830	631330	607150	313870	332800	372200	1.42986	1.32786	1.18032	0.673955	0.664811	0.7482
	P05202	309	K	2.30573	0.00272947	Up	Aspartate aminotransferase, mitochondrial OS=Mus musculus OX=10090 GN=Got2 PE=1 SV=1	Got2	1	1.66045e-18	195.4	2	VESQLK(1)ILIR	0.4798	3460000	2432600	3710700	1365800	1400600	1444500	1.59648	1.07786	1.51969	0.617821	0.589418	0.61172
	P05202	302	K	2.32109	0.00756554	Up	Aspartate aminotransferase, mitochondrial OS=Mus musculus OX=10090 GN=Got2 PE=1 SV=1	Got2	1	1.25216e-24	144.09	2	VGAFTVVCK(1)DAEEAK(1)R	0.067161	98263	85106	64485	34237	40401	34639	1.75378	1.45864	1.02154	0.599058	0.657657	0.567412
	O89053	339	K	1.59777	0.00964894	Up	Coronin-1A OS=Mus musculus OX=10090 GN=Coro1a PE=1 SV=5	Coro1a	1	0.00241342	98.009	2	FYK(1)LHER	0.19586	24404	25404	22167	16232	15788	14001	1.2998	1.36464	1.05051	0.856753	0.771909	0.696415
	O55125	157	K	1000	0.001	Up	Protein NipSnap homolog 1 OS=Mus musculus OX=10090 GN=Nipsnap1 PE=1 SV=1	Nipsnap1	1	0.00882082	79.809	2	SK(1)MLLSR	-1.7443	40936	46382	0	0	0	0	0.995925	1.05938
	O55125	191	K	2.08119	0.000760296	Up	Protein NipSnap homolog 1 OS=Mus musculus OX=10090 GN=Nipsnap1 PE=1 SV=1	Nipsnap1	0.999965	2.11172e-13	171.14	3	TYK(1)LKPGTMIEWGNNWAR	-1.9957	167810	177520	185360	70101	85095	100700	1.35962	1.3503	1.33815	0.562809	0.640349	0.741911
	O08749	273	K	1.55298	0.00444456	Up	Dihydrolipoyl dehydrogenase, mitochondrial OS=Mus musculus OX=10090 GN=Dld PE=1 SV=2	Dld	1	1.18509e-07	136.06	2	FK(1)LNTK(1)VTGATK	1.6674	126210	114910	108210	76486	77148	78396	1.38712	1.20809	1.07567	0.8096	0.765774	0.788384
	O08749	132	K	2.563	0.0185321	Up	Dihydrolipoyl dehydrogenase, mitochondrial OS=Mus musculus OX=10090 GN=Dld PE=1 SV=2	Dld	1	2.43306e-08	113.48	3	HSAVK(1)ALTGGIAHLFK(1)QNK	-1.3039	32123	20520	24041	0	10098	10926	1.75054	1.06967	1.18494		0.496987	0.544802
	O08749	155	K	1.96161	0.01574	Up	Dihydrolipoyl dehydrogenase, mitochondrial OS=Mus musculus OX=10090 GN=Dld PE=1 SV=2	Dld	1	0.000153144	92.445	2	VVHVNGFGK(1)ITGK	0.79653	34452	27986	23893	16587	16203	12698	1.66995	1.29762	1.04749	0.774325	0.709314	0.563179
	P18872	181	K	2.4483	0.000247963	Up	Guanine nucleotide-binding protein G(o) subunit alpha OS=Mus musculus OX=10090 GN=Gnao1 PE=1 SV=3	Gnao1	1	6.53147e-08	156.02	2	VK(1)TTGIVETHFTFK	0.28872	34182	34352	32730	13606	16007	13096	1.5214	1.4663	1.30716	0.589037	0.63917	0.526013
	P18872	193	K	1000	0.001	Up	Guanine nucleotide-binding protein G(o) subunit alpha OS=Mus musculus OX=10090 GN=Gnao1 PE=1 SV=3	Gnao1	1	2.77331e-06	96.313	3	TTGIVETHFTFK(1)NLHFR	0.59631	37208	0	27628	0	0	0	1.22581		0.816726
	Q8BIP0	376	K	0.001	0.001	Down	Aspartate--tRNA ligase, mitochondrial OS=Mus musculus OX=10090 GN=Dars2 PE=1 SV=1	Dars2	1	0.00178252	58.889	2	AICVHDGAK(1)YLR	1.8374	0	0	0	0	3349.8	3979.4					1.03045	0.985522
	P19258	82	K	1000	0.001	Up	Protein Mpv17 OS=Mus musculus OX=10090 GN=Mpv17 PE=1 SV=1	Mpv17	1	0.00132353	62.705	3	VLDHLIPGTTK(1)VHALK	1.2579	31994	0	20151	0	0	0	1.2253		0.811762
	P52196	14	K	1.56267	0.000418452	Up	Thiosulfate sulfurtransferase OS=Mus musculus OX=10090 GN=Tst PE=1 SV=3	Tst	1	5.34308e-05	101.64	2	ALVSTK(1)WLAESIR	0.13866	129950	126630	133610	79813	90776	88694	1.30475	1.18238	1.18941	0.749733	0.821206	0.781792
	P16330	260	K	1000	0.001	Up	2',3'-cyclic-nucleotide 3'-phosphodiesterase OS=Mus musculus OX=10090 GN=Cnp PE=1 SV=3	Cnp	1	7.42732e-11	94.119	3	FCDYGK(1)AAGAEEYAQQEVVK	0.19145	47721	50608	59811	0	0	0	0.920853	0.959281	1.03808
	P16330	243	K	2.10493	0.0117219	Up	2',3'-cyclic-nucleotide 3'-phosphodiesterase OS=Mus musculus OX=10090 GN=Cnp PE=1 SV=3	Cnp	1	2.28387e-12	81.409	3	LELVSYFGK(1)RPPGVLHCTTK	1.0397	69838	67952	55967	27859	0	30431	1.40923	1.34691	1.01576	0.585344		0.609281
	P97450	99	K	1.50834	0.0499589	Up	ATP synthase-coupling factor 6, mitochondrial OS=Mus musculus OX=10090 GN=Atp5pf PE=1 SV=1	Atp5pf	1	9.95115e-23	177.41	2	FDDPK(1)FEVIDKPQS	-2.4096	764640	649590	558080	423510	412530	408110	1.49579	1.19322	0.926969	0.848461	0.776118	0.772739
	P97450	94	K	2.42956	0.0220573	Up	ATP synthase-coupling factor 6, mitochondrial OS=Mus musculus OX=10090 GN=Atp5pf PE=1 SV=1	Atp5pf	1	0.000161073	84.102	2	GEMDTFPTFK(1)FDDPK	-1.4863	23886	19328	0	6309.6	9941.8	10258	1.79628	1.36485		0.485946	0.719044	0.746684
	P54071	272	K	2.66092	0.00511461	Up	Isocitrate dehydrogenase [NADP], mitochondrial OS=Mus musculus OX=10090 GN=Idh2 PE=1 SV=3	Idh2	1	5.48804e-12	138.71	2	DIFQEIFDK(1)HYK	5.2863	116130	115540	108540	29847	48309	56436	1.54747	1.51627	1.34104	0.380653	0.595883	0.678821
	P54071	67	K	1.58456	0.00146238	Up	Isocitrate dehydrogenase [NADP], mitochondrial OS=Mus musculus OX=10090 GN=Idh2 PE=1 SV=3	Idh2	1	0.00221564	86.205	2	IIWQFIK(1)EK	-0.77566	80804	73880	73535	46795	49173	54990	1.34828	1.21406	1.13767	0.747306	0.759504	0.828235
	Q7TSQ8	217	K	1000	0.001	Up	Pyruvate dehydrogenase phosphatase regulatory subunit, mitochondrial OS=Mus musculus OX=10090 GN=Pdpr PE=1 SV=1	Pdpr	1	0.00293747	61.48	2	TSVLHVLIK(1)K	4.6635	5754.9	3581.2	4080	0	0	0	1.39692	0.810098	0.92578
	Q6PE15	239	K	1000	0.001	Up	Palmitoyl-protein thioesterase ABHD10, mitochondrial OS=Mus musculus OX=10090 GN=Abhd10 PE=1 SV=1	Abhd10	1	0.00079362	75.474	3	LLHGMK(1)DEIVPWQR	0.083823	14051	0	13178	0	0	0	1.13804		0.968662
	Q66GT5	184	K	1.51597	0.0283616	Up	Phosphatidylglycerophosphatase and protein-tyrosine phosphatase 1 OS=Mus musculus OX=10090 GN=Ptpmt1 PE=1 SV=1	Ptpmt1	1	0.00186407	92.428	2	EFHK(1)EITAR	0.71038	25485	21150	17733	17281	15810	13110	1.35752	1.30497	0.982646	0.887806	0.813039	0.703634
	Q64521	113	K	2.04405	0.0302058	Up	Glycerol-3-phosphate dehydrogenase, mitochondrial OS=Mus musculus OX=10090 GN=Gpd2 PE=1 SV=2	Gpd2	1	0.00306942	76.572	2	STK(1)LIHGGVR	2.4486	7914.8	6840.3	0	3405.2	0	4049.6	1.48832	1.24079		0.624325		0.71082
	Q64332	244	K	1000	0.001	Up	Synapsin-2 OS=Mus musculus OX=10090 GN=Syn2 PE=1 SV=2	Syn2	1	2.85703e-07	81.578	3	TLGGEK(1)FPLIEQTYYPNHR	-0.43005	31088	30870	20362	0	0	0	1.13092	1.13619	0.718885
	Q64332	129	K	1000	0.001	Up	Synapsin-2 OS=Mus musculus OX=10090 GN=Syn2 PE=1 SV=2	Syn2	1	4.72715e-07	108.5	3	VLLVVDEPHTDWAK(1)CFR	0.55188	39994	39187	44692	0	0	0	0.966862	0.958488	1.04857
	Q61425	202	K	1000	0.001	Up	Hydroxyacyl-coenzyme A dehydrogenase, mitochondrial OS=Mus musculus OX=10090 GN=Hadh PE=1 SV=2	Hadh	1	0.000754192	57.003	2	TFESLVDFCK(1)TLGK	2.0517	13600	19065	12259	0	0	0	0.899384	1.27094	0.723466
	Q8BH95	115	K	1000	0.001	Up	Enoyl-CoA hydratase, mitochondrial OS=Mus musculus OX=10090 GN=Echs1 PE=1 SV=1	Echs1	1	1.48326e-09	88.421	3	TFQDCYSSK(1)FLSHWDHITR	0.47158	19177	12903	22120	0	0	0	1.04863	0.68105	1.26229
	Q3UV70	206	K	1.53145	0.0229309	Up	[Pyruvate dehydrogenase [acetyl-transferring]]-phosphatase 1, mitochondrial OS=Mus musculus OX=10090 GN=Pdp1 PE=1 SV=1	Pdp1	1	0.000178654	108.93	2	EASK(1)LYFNSLR	1.0721	33923	30955	0	21820	24927	21118	1.36954	1.15972		0.780892	0.926724	0.769711
	Q3UMR5	331	K	1.54963	0.0131231	Up	Calcium uniporter protein, mitochondrial OS=Mus musculus OX=10090 GN=Mcu PE=1 SV=2	Mcu	1	3.97122e-17	168.69	2	DAIAQAEMDLK(1)R	0.77087	184560	162270	127920	109280	98329	95197	1.41507	1.18887	1.03483	0.85236	0.766563	0.729234
	Q3TC72	202	K	1.51356	0.00041311	Up	Fumarylacetoacetate hydrolase domain-containing protein 2A OS=Mus musculus OX=10090 GN=Fahd2 PE=1 SV=1	Fahd2	1	0.000226664	117.39	2	NGK(1)QWLLGK	-1.0283	75199	74947	67599	42651	46899	50153	1.26539	1.17212	1.16356	0.759779	0.785333	0.8341
	Q05920	442	K	1000	0.001	Up	Pyruvate carboxylase, mitochondrial OS=Mus musculus OX=10090 GN=Pc PE=1 SV=1	Pc	1	0.00313831	62.271	2	DHPTAATK(1)MSR	-0.91577	13202	12404	10130	0	0	0	1.14746	1.07779	0.842933
	Q03265	434	K	2.01089	0.00220797	Up	ATP synthase subunit alpha, mitochondrial OS=Mus musculus OX=10090 GN=Atp5f1a PE=1 SV=1	Atp5f1a	1	3.17952e-55	260.83	2	QVAGTMK(1)LELAQYR	-2.3453	89376	85250	72085	36995	36200	42187	1.44474	1.38762	1.14303	0.66459	0.578495	0.733848
	Q03265	230	K	1.87103	0.00140589	Up	ATP synthase subunit alpha, mitochondrial OS=Mus musculus OX=10090 GN=Atp5f1a PE=1 SV=1	Atp5f1a	1	1.0571e-10	129.69	2	TSIAIDTIINQK(1)R	0.90214	81416	80403	69389	38359	37246	40622	1.3716	1.36394	1.1467	0.718166	0.620322	0.736437
	Q60759	240	K	1000	0.001	Up	Glutaryl-CoA dehydrogenase, mitochondrial OS=Mus musculus OX=10090 GN=Gcdh PE=1 SV=2	Gcdh	1	0.0103584	47.349	2	GFILEK(1)GMR	-0.19693	13647	0	9465.8	0	0	0	1.13958		0.825731
	P97807	210	K	2.42029	0.000652807	Up	Fumarate hydratase, mitochondrial OS=Mus musculus OX=10090 GN=Fh PE=1 SV=3	Fh	1	0.000233093	51.829	3	VLLPGLQK(1)LHDALSAK	-1.9942	33250	32462	33816	0	13360	14391	1.35879	1.25157	1.29689		0.501527	0.574719
nucleus	Q9QYB5	140	K	0.001	0.001	Down	Gamma-adducin OS=Mus musculus OX=10090 GN=Add3 PE=1 SV=2	Add3	1	0.0168133	58.426	2	CK(1)LASLYR	-0.83058	0	0	0	4937.1	4740.7	0				1.0406	0.951099
	P97315	161	K	1.63472	0.0260388	Up	Cysteine and glycine-rich protein 1 OS=Mus musculus OX=10090 GN=Csrp1 PE=1 SV=3	Csrp1	1	5.30011e-17	144.09	2	GLESTTLADK(1)DGEIYCK	0.018664	41912	36204	30320	24293	25091	22324	1.54602	1.2475	0.984362	0.81789	0.789898	0.703238
	Q3TL44	659	K	1000	0.001	Up	NLR family member X1 OS=Mus musculus OX=10090 GN=Nlrx1 PE=1 SV=1	Nlrx1	1	0.0005034	108.2	2	NLDALENAQAIK(1)K	-0.57101	6916.1	0	5776.4	0	0	0	1.14108		0.895526
	Q61548	163	K	0.001	0.001	Down	Clathrin coat assembly protein AP180 OS=Mus musculus OX=10090 GN=Snap91 PE=1 SV=1	Snap91	1	0.00362862	52.591	2	TMVPEK(1)LLK	0.25184	0	0	0	0	38409	42145					0.943	1.03579
	Q63943	504	K	0.654319	0.0163135	Down	Myocyte-specific enhancer factor 2D OS=Mus musculus OX=10090 GN=Mef2d PE=1 SV=2	Mef2d	1	0.00340514	72.846	2	PAPEPEAEGSAVK(1)R	1.3166	0	16241	16634	21808	20240	24579		0.775158	0.742535	1.08483	1.07866	1.31576
	Q62420	34	K	0.001	0.001	Down	Endophilin-A1 OS=Mus musculus OX=10090 GN=Sh3gl2 PE=1 SV=2	Sh3gl2	1	0.0125032	54.584	2	LDDDFK(1)EMER	0.48207	0	0	0	5067.4	0	4380.2				1.08887		0.918796
	P63158	12	K	2.65893	0.00501544	Up	High mobility group protein B1 OS=Mus musculus OX=10090 GN=Hmgb1 PE=1 SV=2	Hmgb1	1	6.63904e-05	123.99	2	GK(1)MSSYAFFVQTCR	1.0483	41244	39575	29652	10384	14931	15871	1.68942	1.56156	1.10725	0.427811	0.593155	0.618122
	Q7TSG2	770	K	0.001	0.001	Down	RNA polymerase II subunit A C-terminal domain phosphatase OS=Mus musculus OX=10090 GN=Ctdp1 PE=1 SV=1	Ctdp1	1	5.44703e-14	131.22	2	IYDSNTGK(1)LIR	-0.20924	87413	73875	67311	74031	0	81481				0.938377		1.09002
	Q811P8	341	K	0.001	0.001	Down	Rho GTPase-activating protein 32 OS=Mus musculus OX=10090 GN=Arhgap32 PE=1 SV=2	Arhgap32	1	0.0146187	51.872	2	HGK(1)LITFLR	-0.42514	0	0	0	5752.7	0	6502.6				0.955127		1.02556
	Q61644	120	K	1.70824	0.0447252	Up	Protein kinase C and casein kinase substrate in neurons protein 1 OS=Mus musculus OX=10090 GN=Pacsin1 PE=1 SV=1	Pacsin1	1	0.000647185	78.043	2	DAYHK(1)QIMGGFK	-1.9557	17008	13234	12334	8684.3	8374.2	0	1.49931	1.13451	1.00108	0.735973	0.682599
	P18826	73	K	0.001	0.001	Down	Phosphorylase b kinase regulatory subunit alpha, skeletal muscle isoform OS=Mus musculus OX=10090 GN=Phka1 PE=1 SV=3	Phka1	1	0.012169	50.09	2	AK(1)AYELEQSVVK	-2.3169	0	0	0	4133.6	3521	0				1.26851	0.937365
	O35927	428	K	1000	0.001	Up	Catenin delta-2 OS=Mus musculus OX=10090 GN=Ctnnd2 PE=1 SV=1	Ctnnd2	1	0.0123173	53.679	2	VYQK(1)PPMR	0.28342	0	11107	7856.9	0	0	0		1.22756	0.796792
	P14873	98	K	0.001	0.001	Down	Microtubule-associated protein 1B OS=Mus musculus OX=10090 GN=Map1b PE=1 SV=2	Map1b	1	0.00775301	51.531	3	FSPEVPGQK(1)ILHHR	-0.60756	0	0	0	8129.6	8723.5	0				0.970238	1.00937
	P08551	392	K	1000	0.001	Up	Neurofilament light polypeptide OS=Mus musculus OX=10090 GN=Nefl PE=1 SV=5	Nefl	1	0.00750873	65.404	2	K(1)LLEGEETR	-0.90101	6371.3	7149	7839.9	0	0	0	0.920147	0.973795	0.988782
	P08551	282	K	1.77303	0.0275288	Up	Neurofilament light polypeptide OS=Mus musculus OX=10090 GN=Nefl PE=1 SV=5	Nefl	1	7.26546e-09	148.76	2	NMQNAEEWFK(1)SR	-1.0256	13691	12685	10134	5263.3	6282.3	7684.8	1.51541	1.32427	0.979572	0.604158	0.680771	0.869155
	P08551	371	K	1.55535	0.0103564	Up	Neurofilament light polypeptide OS=Mus musculus OX=10090 GN=Nefl PE=1 SV=5	Nefl	1	4.32546e-12	156.14	2	YLK(1)EYQDLLNVK	0.47989	197350	175710	164320	109430	106850	105310	1.4175	1.19035	1.03071	0.815119	0.751361	0.772905
	F8VPU2	771	K	1000	0.001	Up	FERM, ARHGEF and pleckstrin domain-containing protein 1 OS=Mus musculus OX=10090 GN=Farp1 PE=1 SV=1	Farp1	1	0.0125032	70.389	2	LGSLSK(1)LSGK	0.055937	7463.9	0	4973.7	0	0	0	1.28195		0.824468
	F6ZDS4	787	K	1.69073	0.00133486	Up	Nucleoprotein TPR OS=Mus musculus OX=10090 GN=Tpr PE=1 SV=1	Tpr	1	0.000117772	91.993	2	SQNTK(1)ISTQLDFASK	0.36679	37374	35724	38034	21035	21173	24564	1.30424	1.25248	1.22582	0.706972	0.687506	0.842743
	E9Q5C9	509	K	1000	0.001	Up	Nucleolar and coiled-body phosphoprotein 1 OS=Mus musculus OX=10090 GN=Nolc1 PE=1 SV=1	Nolc1	1	0.00104309	75.474	2	AAGGAVSTPAPGK(1)K	-1.2594	9034.1	5597.5	0	0	0	0	1.33626	0.77137
	Q99PV8	433	K	1000	0.001	Up	B-cell lymphoma/leukemia 11B OS=Mus musculus OX=10090 GN=Bcl11b PE=1 SV=1	Bcl11b	1	0.000187655	94.804	2	SCEFCGK(1)TFK	-1.1907	19912	18076	15073	14132	16203	0	1.31858	0.990071
	Q9D855	88	K	3.79202	0.00430195	Up	Cytochrome b-c1 complex subunit 7 OS=Mus musculus OX=10090 GN=Uqcrb PE=1 SV=3	Uqcrb	1	1.15137e-11	130.99	2	YEEDK(1)FYLEPYLK	0.35136	53643	42925	47118	7899.9	13916	17634	1.92818	1.46494	1.4076	0.268667	0.450661	0.546677
	Q9D855	12	K	1.54133	0.0194482	Up	Cytochrome b-c1 complex subunit 7 OS=Mus musculus OX=10090 GN=Uqcrb PE=1 SV=3	Uqcrb	1	1.26691e-23	189.56	2	SAVSASSK(1)WLDGFR	-0.27657	360580	359190	304880	225850	230100	230270	1.38737	1.31217	0.974939	0.822185	0.797644	0.764142
	Q9DCT8	23	K	0.001	0.001	Down	Cysteine-rich protein 2 OS=Mus musculus OX=10090 GN=Crip2 PE=1 SV=1	Crip2	1	0.00648934	62.271	2	VSSLGK(1)DWHK	0.074643	0	0	0	19105	0	15412				1.038		0.828697
	Q8VEK3	541	K	1000	0.001	Up	Heterogeneous nuclear ribonucleoprotein U OS=Mus musculus OX=10090 GN=Hnrnpu PE=1 SV=1	Hnrnpu	1	0.000938094	55.604	2	APQCLGK(1)FIEIAAR	-0.72165	4417.8	0	3446	0	0	0	1.1539		0.832967
	Q8VEK3	527	K	0.001	0.001	Down	Heterogeneous nuclear ribonucleoprotein U OS=Mus musculus OX=10090 GN=Hnrnpu PE=1 SV=1	Hnrnpu	1	4.79622e-07	95.656	2	QMADTGK(1)LNTLLQR	-1.1424	0	0	0	0	6762.9	5197.7					1.1442	0.8469
	P16546	1853	K	2.55667	0.00325872	Up	Spectrin alpha chain, non-erythrocytic 1 OS=Mus musculus OX=10090 GN=Sptan1 PE=1 SV=4	Sptan1	1	0.000157594	87.573	2	LAQFVEHWK(1)ELK	0.37813	11242	9638.8	0	3742.4	4317.3	4904.7	1.76254	1.46337		0.566644	0.618103	0.707895
	Q923D5	13	K	1000	0.001	Up	WW domain-binding protein 11 OS=Mus musculus OX=10090 GN=Wbp11 PE=1 SV=2	Wbp11	1	0.00173522	96.946	2	SGK(1)FMNPTDQAR	-1.1728	18527	13378	13860	0	0	0	1.39008	1.04698	0.903876
other | cytoskeleton	P63011	173	K	1000	0.001	Up	Ras-related protein Rab-3A OS=Mus musculus OX=10090 GN=Rab3a PE=1 SV=1	Rab3a	1	5.47556e-05	83.775	2	DNINVK(1)QTFER	0.92008	0	46879	48530	0	0	0		0.972773	0.990275
other | endoplasmic reticulum	P26516	45	K	0.001	0.001	Down	26S proteasome non-ATPase regulatory subunit 7 OS=Mus musculus OX=10090 GN=Psmd7 PE=1 SV=2	Psmd7	1	0.00798751	72.922	2	VVGVLLGSWQK(1)K	0.94199	0	0	0	5682.5	0	6290.9				0.928339		1.05935
	Q8JZR0	361	K	1000	0.001	Up	Long-chain-fatty-acid--CoA ligase 5 OS=Mus musculus OX=10090 GN=Acsl5 PE=1 SV=1	Acsl5	1	0.00320139	57.888	2	VYDK(1)VQNEAK	2.549	6108.4	0	4832.5	0	0	0	0.801707		1.16117
	P20029	269	K	1000	0.001	Up	Endoplasmic reticulum chaperone BiP OS=Mus musculus OX=10090 GN=Hspa5 PE=1 SV=3	Hspa5	1	0.00331122	57.888	2	VMEHFIK(1)LYK	-0.15471	6419.8	5642.4	0	0	0	0	1.15638	0.982849
other | peroxisome	P46096	236	K	1000	0.001	Up	Synaptotagmin-1 OS=Mus musculus OX=10090 GN=Syt1 PE=1 SV=1	Syt1	1	0.000593746	55.578	2	FSK(1)HDIIGEFK	0.083624	10294	11067	5205.2	0	0	0	1.21187	1.28012	0.582985
plasma membrane	Q9JIS5	515	K	1.5324	0.00852653	Up	Synaptic vesicle glycoprotein 2A OS=Mus musculus OX=10090 GN=Sv2a PE=1 SV=1	Sv2a	1	2.75219e-07	160.98	2	GGQYFNDK(1)FIGLR	-0.022502	113970	95702	95126	66827	69538	67679	1.4204	1.16508	1.06431	0.784935	0.822069	0.774734
	Q9ES97	707	K	1000	0.001	Up	Reticulon-3 OS=Mus musculus OX=10090 GN=Rtn3 PE=1 SV=2	Rtn3	1	0.000438712	61.194	2	VQDEGISSGGK(1)LK	-0.70569	7755.5	4987.4	0	0	0	0	1.28833	0.795712
	Q9EP69	10	K	1000	0.001	Up	Phosphatidylinositol-3-phosphatase SAC1 OS=Mus musculus OX=10090 GN=Sacm1l PE=1 SV=1	Sacm1l	1	0.000323687	59.77	3	AAAAYEHLK(1)LHITPEK	-3.0976	14224	12072	0	0	0	0	1.09806	0.961091
	Q9DBG3	327	K	1.55224	0.0282944	Up	AP-2 complex subunit beta OS=Mus musculus OX=10090 GN=Ap2b1 PE=1 SV=1	Ap2b1	1	0.000153144	86.243	2	VFFVK(1)YNDPIYVK	0.77124	39871	43325	36140	19826	26218	31770	1.26011	1.29615	1.09252	0.61795	0.785198	0.947509
	Q925N0	192	K	0.001	0.001	Down	Sideroflexin-5 OS=Mus musculus OX=10090 GN=Sfxn5 PE=1 SV=2	Sfxn5	1	0.00250841	83.358	2	ANK(1)FTPATR	-1.767	0	0	0	13199	11248	13790				1.05823	0.854671	1.02949
	Q925N0	60	K	0.001	0.001	Down	Sideroflexin-5 OS=Mus musculus OX=10090 GN=Sfxn5 PE=1 SV=2	Sfxn5	1	0.0191146	79.809	2	TLFVTEK(1)R	1.6103	0	0	0	9854.3	0	11350				0.949801		1.01864
	Q80XC2	57	K	1000	0.001	Up	tRNA (adenine(58)-N(1))-methyltransferase catalytic subunit TRMT61A OS=Mus musculus OX=10090 GN=Trmt61a PE=1 SV=1	Trmt61a	1	0.00272049	85.622	2	PFGSK(1)VICSR	1.3892	18079	14835	14683	13259	0	17362	1.26832	0.870959
	Q61102	216	K	1.72742	0.0421443	Up	Iron-sulfur clusters transporter ABCB7, mitochondrial OS=Mus musculus OX=10090 GN=Abcb7 PE=1 SV=3	Abcb7	1	3.32164e-05	127.03	2	NAVFGK(1)VAQNSIR	-0.9151	83483	93382	63276	41887	49731	51116	1.40434	1.55279	0.889266	0.684819	0.792866	0.748988
	P43006	525	K	1000	0.001	Up	Excitatory amino acid transporter 2 OS=Mus musculus OX=10090 GN=Slc1a2 PE=1 SV=1	Slc1a2	1	0.0193394	44.57	2	TQSIYDDK(1)NHR	0.22291	0	1579.2	4928.1	0	0	0		0.50465	1.38005
	P14094	179	K	1000	0.001	Up	Sodium/potassium-transporting ATPase subunit beta-1 OS=Mus musculus OX=10090 GN=Atp1b1 PE=1 SV=1	Atp1b1	1	0.00637299	96.946	2	EGKPCIIIK(1)LNR	-1.909	0	64497	62323	0	0	0		1.07691	0.948284
	O35633	8	K	1000	0.001	Up	Vesicular inhibitory amino acid transporter OS=Mus musculus OX=10090 GN=Slc32a1 PE=1 SV=3	Slc32a1	1	0.00373776	79.795	2	SK(1)LTNVATSVSNK	-0.87295	8485.9	0	4964.4	0	0	0	1.18858		0.687551
	B2RXS4	1742	K	0.001	0.001	Down	Plexin-B2 OS=Mus musculus OX=10090 GN=Plxnb2 PE=1 SV=1	Plxnb2	1	0.00873642	67.881	2	DSPSNK(1)LLYAK	-3.0055	0	0	0	18857	18504	0				1.0058	0.926586
	Q9Z0E0	272	K	0.001	0.001	Down	Neurochondrin OS=Mus musculus OX=10090 GN=Ncdn PE=1 SV=1	Ncdn	1	0.000173392	108.93	2	ILGSK(1)LSSWQR	-0.57876	0	0	0	81399	0	79201				1.01376		0.97793
	Q6PIC6	688	K	1.57916	0.0201582	Up	Sodium/potassium-transporting ATPase subunit alpha-3 OS=Mus musculus OX=10090 GN=Atp1a3 PE=1 SV=1	Atp1a3	1	1.12053e-16	146.58	2	TSPQQK(1)LIIVEGCQR	0.34743	59866	47573	45640	33934	32538	36923	1.51766	1.16455	1.03118	0.799064	0.732951	0.819485
	Q9Z218	610	K	1000	0.001	Up	Dipeptidyl aminopeptidase-like protein 6 OS=Mus musculus OX=10090 GN=Dpp6 PE=1 SV=1	Dpp6	1	0.000571061	88.42	2	GSGFQGTK(1)LLQEVR	-1.6413	7891	3991.9	0	0	0	0	1.28539	0.681295

## Sheet: Up list
Supplementary Table 6
Subcellular localization	Protein accession	Position	Amino acid	CIH/CON Ratio	CIH/CON P value	Regulated Type	Protein description	Gene name	Localization probability	PEP	Score	Charge	Modified sequence	Mass error [ppm]	Intensity CIH_1	Intensity CIH_2	Intensity CIH_3	Intensity CON_1	Intensity CON_2	Intensity CON_3	CIH_1	CIH_2	CIH_3	CON_1	CON_2	CON_3
cytoplasm	B2RSH2	197	K	1.83916	0.0166846	Up	Guanine nucleotide-binding protein G(i) subunit alpha-1 OS=Mus musculus OX=10090 GN=Gnai1 PE=1 SV=1	Gnai1	1	0.00056155	68.548	2	DLHFK(1)MFDVGGQR	0.046006	39531	31499	30782	21209	19428	19801	1.70433	1.21967	1.05257	0.784593	0.683358	0.694213
	B2RSH2	35	K	1000	0.001	Up	Guanine nucleotide-binding protein G(i) subunit alpha-1 OS=Mus musculus OX=10090 GN=Gnai1 PE=1 SV=1	Gnai1	1	0.000425139	66.619	2	EVK(1)LLLLGAGESGK	0.20975	24187	15427	11925	0	0	0	1.64141	0.940254	0.641844
	Q60931	15	K	1000	0.001	Up	Voltage-dependent anion-selective channel protein 3 OS=Mus musculus OX=10090 GN=Vdac3 PE=1 SV=1	Vdac3	1	0.00737371	74.486	2	AAK(1)DVFNK	0.89644	9000.3	6465.1	0	0	0	0	1.22967	0.864698
	Q60931	28	K	2.5196	0.0107723	Up	Voltage-dependent anion-selective channel protein 3 OS=Mus musculus OX=10090 GN=Vdac3 PE=1 SV=1	Vdac3	1	0.0105679	61.577	2	GYGFGMVK(1)IDLK	0.78868	88734	82671	71474	0	28631	40118	1.50413	1.37185	1.12116		0.445121	0.612488
	Q60931	109	K	1000	0.001	Up	Voltage-dependent anion-selective channel protein 3 OS=Mus musculus OX=10090 GN=Vdac3 PE=1 SV=1	Vdac3	1	0.00174112	92.707	2	LTLDTIFVPNTGK(1)K	2.1281	15217	13285	7630.6	0	0	0	1.33479	1.14078	0.619392
	Q61316	329	K	1000	0.001	Up	Heat shock 70 kDa protein 4 OS=Mus musculus OX=10090 GN=Hspa4 PE=1 SV=1	Hspa4	1	0.00189714	65.156	2	SVLEQSK(1)LK	-2.4536	6700.7	4528	0	0	0	0	1.31521	0.852176
	Q641P0	254	K	2.79484	0.0318021	Up	Actin-related protein 3B OS=Mus musculus OX=10090 GN=Actr3b PE=1 SV=1	Actr3b	1	2.60168e-16	168.69	2	WIK(1)QYTGINAINQK	1.2704	9596.2	7029.1	0	0	2960.7	2701.5	1.59613	1.27965			0.54371	0.485249
	Q68FD5	637	K	1.92167	0.0161683	Up	Clathrin heavy chain 1 OS=Mus musculus OX=10090 GN=Cltc PE=1 SV=3	Cltc	1	0.000102714	88.734	3	ALEHFTDLYDIK(1)R	2.1533	39424	32570	29617	16624	0	18782	1.4811	1.20227	1.05622	0.6205		0.676841
	Q68FD5	806	K	1000	0.001	Up	Clathrin heavy chain 1 OS=Mus musculus OX=10090 GN=Cltc PE=1 SV=3	Cltc	1	0.00026807	98.167	2	YIEIYVQK(1)VNPSR	-3.9288	34262	0	20693	0	0	0	1.2837		0.735973
	Q6P5F9	757	K	1000	0.001	Up	Exportin-1 OS=Mus musculus OX=10090 GN=Xpo1 PE=1 SV=1	Xpo1	1	0.000689552	81.799	2	ETLK(1)LISGWVSR	-2.9123	10883	9899.2	0	0	0	0	1.07951	0.954508
	Q76MZ3	475	K	1000	0.001	Up	Serine/threonine-protein phosphatase 2A 65 kDa regulatory subunit A alpha isoform OS=Mus musculus OX=10090 GN=Ppp2r1a PE=1 SV=3	Ppp2r1a	1	0.000590972	63.908	2	FGK(1)EWAHATIIPK	1.0946	8095.7	7729.5	3335.7	0	0	0	1.31365	1.25383	0.521774
	Q76MZ3	542	K	1000	0.001	Up	Serine/threonine-protein phosphatase 2A 65 kDa regulatory subunit A alpha isoform OS=Mus musculus OX=10090 GN=Ppp2r1a PE=1 SV=3	Ppp2r1a	1	0.00377424	72.038	2	FNVAK(1)SLQK	-0.60617	6838.8	0	6189.1	0	0	0	1.08807		0.949234
	Q78IK2	16	K	1000	0.001	Up	ATP synthase membrane subunit K, mitochondrial OS=Mus musculus OX=10090 GN=Atp5mk PE=1 SV=1	Atp5mk	1	7.71956e-05	104	2	AGAESDGQFQFTGIK(1)K	-0.019758	5651	0	6411.6	0	0	0	0.973945		1.12971
	Q8BH59	406	K	1.95801	0.00445963	Up	Electrogenic aspartate/glutamate antiporter SLC25A12, mitochondrial OS=Mus musculus OX=10090 GN=Slc25a12 PE=1 SV=1	Slc25a12	1	8.65745e-06	87.895	2	AIK(1)LTVNDFVR	0.83273	72934	71280	70010	0	35098	41298	1.32208	1.24264	1.18246		0.572612	0.703236
	Q8BKX1	160	K	1000	0.001	Up	Brain-specific angiogenesis inhibitor 1-associated protein 2 OS=Mus musculus OX=10090 GN=Baiap2 PE=1 SV=2	Baiap2	1	0.000186308	73.502	2	YSDK(1)ELQYIDAISNK	-0.66073	3558	3335.7	0	0	0	0	1.10014	0.991286
	Q8BYI9	1301	K	1.5017	0.0206972	Up	Tenascin-R OS=Mus musculus OX=10090 GN=Tnr PE=1 SV=2	Tnr	1	0.000158885	105.81	2	GAWWYK(1)NCHR	-0.43726	19846	16326	15544	10141	10554	12357	1.41878	1.11148	1.0619	0.73431	0.762882	0.894866
	Q8CHP8	300	K	1000	0.001	Up	Glycerol-3-phosphate phosphatase OS=Mus musculus OX=10090 GN=Pgp PE=1 SV=1	Pgp	1	0.00466772	57.888	2	SNQESDCMFK(1)K	-0.48095	6708.3	5336.3	0	0	0	0	1.18358	0.884499
	Q8CI94	290	K	1000	0.001	Up	Glycogen phosphorylase, brain form OS=Mus musculus OX=10090 GN=Pygb PE=1 SV=3	Pygb	1	0.000242052	58.338	2	VLYPNDNFFEGK(1)ELR	-0.41508	0	23156	13210	0	0	0		1.26973	0.726037
	Q8R3T5	66	K	1000	0.001	Up	Syntaxin-binding protein 6 OS=Mus musculus OX=10090 GN=Stxbp6 PE=1 SV=1	Stxbp6	1	8.89561e-05	79.889	2	VK(1)QFEGSTSFVR	0.15943	14175	14347	13360	0	0	0	1.06976	1.06133	0.903883
	Q93092	321	K	1000	0.001	Up	Transaldolase OS=Mus musculus OX=10090 GN=Taldo1 PE=1 SV=2	Taldo1	1	0.00285998	50.297	2	FAADAIK(1)LER	0.23767	10804	6465.3	0	0	0	0	1.35802	0.77279
	Q99LX0	32	K	1000	0.001	Up	Parkinson disease protein 7 homolog OS=Mus musculus OX=10090 GN=Park7 PE=1 SV=1	Park7	1	0.0130644	60	2	AGIK(1)VTVAGLAGK	0.99107	0	13055	9849.1	0	0	0		1.12429	0.864194
	Q99MR8	577	K	1.98781	0.0286427	Up	Methylcrotonoyl-CoA carboxylase subunit alpha, mitochondrial OS=Mus musculus OX=10090 GN=Mccc1 PE=1 SV=2	Mccc1	1	4.67289e-07	135.5	2	DGSYDMQIDNK(1)SFR	-1.6089	20431	19527	13210	0	8164.2	9900.1	1.42708	1.34939	0.968118		0.57023	0.68562
	Q9CZ30	190	K	1000	0.001	Up	Obg-like ATPase 1 OS=Mus musculus OX=10090 GN=Ola1 PE=1 SV=1	Ola1	1	0.00239667	85.716	2	VK(1)SWVIDQK	-3.4167	0	3762.2	3229.1	0	0	0		1.13199	0.92253
	Q9D0F9	457	K	1000	0.001	Up	Phosphoglucomutase-1 OS=Mus musculus OX=10090 GN=Pgm1 PE=1 SV=4	Pgm1	1	0.00819076	55.578	2	SFVGK(1)QFSANDK	-0.73717	8975.8	0	6468.8	0	0	0	1.30199		0.804305
	Q9D8S4	160	K	1000	0.001	Up	Oligoribonuclease, mitochondrial OS=Mus musculus OX=10090 GN=Rexo2 PE=1 SV=2	Rexo2	1	4.40487e-05	95.311	3	HMPQFMK(1)HLHYR	0.2011	33242	19877	26124	0	0	17718	1.04318	0.722995
	Q9D8S4	173	K	1000	0.001	Up	Oligoribonuclease, mitochondrial OS=Mus musculus OX=10090 GN=Rexo2 PE=1 SV=2	Rexo2	1	0.00258566	52.837	2	IIDVSTVK(1)ELCR	-0.50759	18449	14703	0	0	0	7566.3	1.03398	0.955123
	Q9DBJ1	39	K	1000	0.001	Up	Phosphoglycerate mutase 1 OS=Mus musculus OX=10090 GN=Pgam1 PE=1 SV=3	Pgam1	1	1.66267e-08	127.07	3	FSGWYDADLSPAGHEEAK(1)R	0.43136	27078	23115	20348	0	0	0	1.16616	1.00175	0.843435
	Q9DCM2	158	K	2.11159	0.0334527	Up	Glutathione S-transferase kappa 1 OS=Mus musculus OX=10090 GN=Gstk1 PE=1 SV=3	Gstk1	1	2.86696e-14	151.55	3	AGMSTAQAQHFLEK(1)ISTQQVK	-2.4635	39259	31653	49585	0	15833	22534	1.23885	1.05082	1.5267		0.485798	0.719098
	Q9DCX2	63	K	2.06072	0.0413409	Up	ATP synthase subunit d, mitochondrial OS=Mus musculus OX=10090 GN=Atp5pd PE=1 SV=3	Atp5pd	1	0.00062001	82.437	2	ANVAK(1)PGLVDDFEK(1)K	-2.0069	67339	58850	0	31541	30231	0	1.46978	1.25988		0.682271	0.642345
	Q9DCX2	73	K	1.90141	0.012297	Up	ATP synthase subunit d, mitochondrial OS=Mus musculus OX=10090 GN=Atp5pd PE=1 SV=3	Atp5pd	1	7.45347e-07	101.64	2	K(1)YNALK(1)IPVPEDK	0.82215	36875	32549	27577	17228	20556	14293	1.52217	1.31785	1.11356	0.704794	0.826038	0.548458
	Q9DCX2	149	K	1.61985	0.00197897	Up	ATP synthase subunit d, mitochondrial OS=Mus musculus OX=10090 GN=Atp5pd PE=1 SV=3	Atp5pd	1	2.93389e-16	192.95	2	K(1)YPYWPHQPIENL	-0.10272	496460	496420	424260	270340	306970	318990	1.3206	1.29519	1.10396	0.712677	0.794901	0.788774
	Q9DCX2	78	K	1.54312	0.00296963	Up	ATP synthase subunit d, mitochondrial OS=Mus musculus OX=10090 GN=Atp5pd PE=1 SV=3	Atp5pd	1	7.45347e-07	119.55	2	YNALK(1)IPVPEDK	0.061839	166200	154620	138710	103790	101580	99149	1.33861	1.22148	1.09286	0.828466	0.796457	0.742336
	Q9DCX2	99	K	1000	0.001	Up	ATP synthase subunit d, mitochondrial OS=Mus musculus OX=10090 GN=Atp5pd PE=1 SV=3	Atp5pd	0.908811	7.56866e-19	53.967	3	YTALVDQEEK(0.091)EDVK(0.909)SCAEFVSGSQLR	-1.5986	104330	8261.9	0	0	0	0	1.90075	0.147637
	Q9EQZ6	855	K	1000	0.001	Up	Rap guanine nucleotide exchange factor 4 OS=Mus musculus OX=10090 GN=Rapgef4 PE=1 SV=1	Rapgef4	1	0.0133631	41.796	2	IAAHCK(1)EYK	-3.7851	7919.4	0	4543.8	0	0	0	1.31881		0.710397
	Q9JHU4	1109	K	1000	0.001	Up	Cytoplasmic dynein 1 heavy chain 1 OS=Mus musculus OX=10090 GN=Dync1h1 PE=1 SV=2	Dync1h1	1	0.00226724	63.908	2	EFGPVVIDYGK(1)VQSK	1.2282	10681	0	7756.2	0	0	0	1.21924		0.828635
	Q9JHU4	2700	K	1000	0.001	Up	Cytoplasmic dynein 1 heavy chain 1 OS=Mus musculus OX=10090 GN=Dync1h1 PE=1 SV=2	Dync1h1	1	0.000681839	63.212	2	TSDQTWVK(1)LER	1.996	5725.3	3609.4	3269.1	0	0	0	1.43404	0.878921	0.76635
	Q9JHU4	1117	K	1000	0.001	Up	Cytoplasmic dynein 1 heavy chain 1 OS=Mus musculus OX=10090 GN=Dync1h1 PE=1 SV=2	Dync1h1	1	0.00146881	81.099	2	VNLK(1)YDSWHK	-3.0741	14870	11782	0	0	0	0	1.17423	0.904512
	Q9QUM9	104	K	1000	0.001	Up	Proteasome subunit alpha type-6 OS=Mus musculus OX=10090 GN=Psma6 PE=1 SV=1	Psma6	1	0.00034216	69.641	2	YK(1)YGYEIPVDMLCK	-2.336	19659	19494	18742	0	0	0	1.00851	1.05698	0.937285
	Q9R0P9	19	K	1.57297	0.00179003	Up	Ubiquitin carboxyl-terminal hydrolase isozyme L1 OS=Mus musculus OX=10090 GN=Uchl1 PE=1 SV=1	Uchl1	1	4.12936e-06	131.22	2	VLAK(1)LGVAGQWR	0.45694	160270	161640	150140	106020	100600	119620	1.30212	1.26338	1.13904	0.789953	0.72048	0.844702
	Q9WTN0	30	K	1.69184	0.0252247	Up	Geranylgeranyl pyrophosphate synthase OS=Mus musculus OX=10090 GN=Ggps1 PE=1 SV=1	Ggps1	1	9.12404e-06	105.94	2	SK(1)LSQAFNHWLK	0.60815	26338	21531	18898	15688	13987	16780	1.56526	1.323	0.984614	0.807295	0.680165	0.80169
	Q9WUA3	485	K	1000	0.001	Up	ATP-dependent 6-phosphofructokinase, platelet type OS=Mus musculus OX=10090 GN=Pfkp PE=1 SV=1	Pfkp	1	0.013192	55.235	2	TLPGK(1)YLEK	-1.1164	218120	0	177770	0	0	0	1.11528		0.878258
	Q9WUB3	78	K	1000	0.001	Up	Glycogen phosphorylase, muscle form OS=Mus musculus OX=10090 GN=Pygm PE=1 SV=3	Pygm	1	0.00176105	70.195	2	TQQHYYEK(1)DPK	-2.2626	6670	4710.2	4755.3	0	0	0	1.33267	0.931283	0.919063
	Q3UIU2	9	K	1000	0.001	Up	NADH dehydrogenase [ubiquinone] 1 beta subcomplex subunit 6 OS=Mus musculus OX=10090 GN=Ndufb6 PE=1 SV=3	Ndufb6	1	0.0014554	76.605	2	SGYTPDEK(1)LR	0.1732	90362	16307	15978	0	0	0	2.31578	0.433389	0.346718
	Q0VE82	355	K	1000	0.001	Up	Copine-7 OS=Mus musculus OX=10090 GN=Cpne7 PE=1 SV=1	Cpne7	1	8.62498e-08	81.908	2	ALVAVGEVCQDYDSDK(1)R	0.010626	6077.4	6863.6	0	0	0	0	1.06769	1.17494
	Q9JJK2	75	K	1000	0.001	Up	LanC-like protein 2 OS=Mus musculus OX=10090 GN=Lancl2 PE=1 SV=1	Lancl2	1	0.0291318	56.091	2	IVPNFIK(1)R	0.65966	33099	0	33664	0	0	0	1.08255		0.97493
	P84091	256	K	1000	0.001	Up	AP-2 complex subunit mu OS=Mus musculus OX=10090 GN=Ap2m1 PE=1 SV=1	Ap2m1	1	0.0180899	47.349	2	LSK(1)FDSER	2.0569	0	14468	12157	0	0	0		1.07115	0.883268
	D3YXJ0	376	K	1000	0.001	Up	Diacylglycerol kinase eta OS=Mus musculus OX=10090 GN=Dgkh PE=1 SV=2	Dgkh	1	0.00140845	69.716	2	LFQK(1)FDNFR	-2.9966	5283.9	4551.3	4049.6	0	0	0	1.15683	0.948687	0.839755
	O55131	185	K	1.79047	0.038269	Up	Septin-7 OS=Mus musculus OX=10090 GN=Septin7 PE=1 SV=1	Septin7	1	0.000438712	84.309	2	LHEK(1)VNIIPLIAK	-0.16101	51598	46394	0	20329	31213	28460	1.46475	1.27917		0.589264	0.859812	0.849694
	O55131	180	K	2.10042	0.0248769	Up	Septin-7 OS=Mus musculus OX=10090 GN=Septin7 PE=1 SV=1	Septin7	1	0.00371852	79.059	2	PLDIEFMK(1)R	1.8929	19939	18402	15722	6251.3	6841.1	11368	1.53965	1.38013	1.13131	0.492892	0.512603	0.923207
	O70589	41	K	1000	0.001	Up	Peripheral plasma membrane protein CASK OS=Mus musculus OX=10090 GN=Cask PE=1 SV=2	Cask	1	3.40452e-05	100.69	2	ETGQQFAVK(1)IVDVAK	-0.40976	7100	6324.4	4319.4	0	0	0	1.31494	1.12563	0.706553
	P01942	41	K	1000	0.001	Up	Hemoglobin subunit alpha OS=Mus musculus OX=10090 GN=Hba PE=1 SV=2	Hba	1	8.47853e-25	93.576	4	MFASFPTTK(1)TYFPHFDVSHGSAQVK	0.077852	49114	58164	67522	0	0	0	0.856071	0.947218	0.951326
	P05064	208	K	1000	0.001	Up	Fructose-bisphosphate aldolase A OS=Mus musculus OX=10090 GN=Aldoa PE=1 SV=2	Aldoa	1	3.03112e-07	130.71	2	CQYVTEK(1)VLAAVYK	-0.72266	12088	11900	11606	0	0	0	1.03065	1.02688	0.92167
	P97823	224	K	2.1124	0.00815112	Up	Acyl-protein thioesterase 1 OS=Mus musculus OX=10090 GN=Lypla1 PE=1 SV=1	Lypla1	1	0.000338966	95.311	2	HFIDK(1)LLPPID	-0.47331	53084	47103	59047	19481	24282	21441	1.17543	1.13386	1.71403	0.554471	0.638936	0.711212
	P11798	250	K	3.55054	0.00127854	Up	Calcium/calmodulin-dependent protein kinase type II subunit alpha OS=Mus musculus OX=10090 GN=Camk2a PE=1 SV=2	Camk2a	1	4.73291e-05	84.999	2	DLINK(1)MLTINPSK	0.23909	10964	10315	9740	2472.6	0	3048.5	1.46376	1.40642	1.26872	0.34094		0.436198
	P14152	107	K	1000	0.001	Up	Malate dehydrogenase, cytoplasmic OS=Mus musculus OX=10090 GN=Mdh1 PE=1 SV=3	Mdh1	1	0.0181669	73.637	2	ANVK(1)IFK	-0.26361	69922	78006	75549	0	0	0	1.01564	1.10272	0.94718
	P15105	103	K	3.18446	0.00143856	Up	Glutamine synthetase OS=Mus musculus OX=10090 GN=Glul PE=1 SV=6	Glul	1	8.65745e-06	108.3	2	LVLCEVFK(1)YNR	-0.91824	43259	39542	48320	0	12560	15696	1.43308	1.25003	1.45198		0.386138	0.479544
	P15105	259	K	1000	0.001	Up	Glutamine synthetase OS=Mus musculus OX=10090 GN=Glul PE=1 SV=6	Glul	1	2.2213e-11	69.613	3	PIPGNWNGAGCHTNFSTK(1)AMR	0.47842	196490	171610	154230	0	0	0	1.1917	0.993202	0.848465
	P15105	372	K	1000	0.001	Up	Glutamine synthetase OS=Mus musculus OX=10090 GN=Glul PE=1 SV=6	Glul	1	0.0001099	98.167	2	TCLLNETGDEPFQYK(1)N	-1.9381	13195	7194.9	0	0	0	0	1.3667	0.711145
	P17710	819	K	1.84853	0.00502643	Up	Hexokinase-1 OS=Mus musculus OX=10090 GN=Hk1 PE=1 SV=3	Hk1	1	0.000907563	86.205	2	NILIDFTK(1)K	-0.087621	309990	279840	234140	142090	146280	161050	1.51561	1.33107	1.05982	0.688677	0.681023	0.743602
	P17710	783	K	2.59751	0.00124191	Up	Hexokinase-1 OS=Mus musculus OX=10090 GN=Hk1 PE=1 SV=3	Hk1	1	2.87327e-11	153.18	2	TDFDK(1)VVDEYSLNSGK	0.84043	32164	32006	24332	10625	11756	11982	1.62983	1.57782	1.14148	0.533721	0.567244	0.57338
	P17742	82	K	1000	0.001	Up	Peptidyl-prolyl cis-trans isomerase A OS=Mus musculus OX=10090 GN=Ppia PE=1 SV=2	Ppia	1	0.000242052	75.5	2	SIYGEK(1)FEDENFILK	1.3981	5842.8	0	8381.7	0	0	0	0.874996		1.07788
	P17751	14	K	2.42771	0.0483979	Up	Triosephosphate isomerase OS=Mus musculus OX=10090 GN=Tpi1 PE=1 SV=5	Tpi1	1	5.02423e-06	122.44	2	FFVGGNWK(1)MNGR	2.6734	13609	12560	13492	5810.5	0	5087.1	1.358	1.25687	1.30558	0.584908		0.49168
	P17751	149	K	1.64931	0.0117203	Up	Triosephosphate isomerase OS=Mus musculus OX=10090 GN=Tpi1 PE=1 SV=5	Tpi1	1	3.10998e-07	130.65	2	VVFEQTK(1)VIADNVK	0.34771	114440	100660	81504	61412	59676	58853	1.45387	1.28242	1.00411	0.787045	0.756618	0.724192
	P26040	60	K	1000	0.001	Up	Ezrin OS=Mus musculus OX=10090 GN=Ezr PE=1 SV=3	Ezr	1	0.0327996	49.16	2	GFPTWLK(1)LDK	1.5413	0	14427	10065	0	0	0		1.27602	0.754036
	P26040	253	K	1000	0.001	Up	Ezrin OS=Mus musculus OX=10090 GN=Ezr PE=1 SV=3	Ezr	1	0.0270829	62.88	2	NISFNDK(1)K	1.5924	12671	12130	0	0	0	0	1.15381	1.05949
	P39053	571	K	1.77632	0.0389676	Up	Dynamin-1 OS=Mus musculus OX=10090 GN=Dnm1 PE=1 SV=2	Dnm1	1	0.000203371	112.8	2	YMLSVDNLK(1)LR	-3.1788	22700	22184	17786	10507	13470	0	1.39141	1.31264	0.974165	0.620284	0.760176
	P32020	522	K	1.6035	0.0379786	Up	Sterol carrier protein 2 OS=Mus musculus OX=10090 GN=Scp2 PE=1 SV=3	Scp2	1	0.000414801	97.175	2	MNPQSAFFQGK(1)LK	-0.040409	19661	16809	0	13453	11407	11849	1.52533	1.15963		0.944981	0.801319	0.765347
	P42669	261	K	1000	0.001	Up	Transcriptional activator protein Pur-alpha OS=Mus musculus OX=10090 GN=Pura PE=1 SV=1	Pura	1	0.0113667	43.168	2	NSITVPYK(1)VWAK	-2.6867	0	6825.4	7901.6	0	0	0		0.997009	0.996979
	P63328	323	K	1000	0.001	Up	Protein phosphatase 3 catalytic subunit alpha OS=Mus musculus OX=10090 GN=Ppp3ca PE=1 SV=1	Ppp3ca	1	5.97547e-05	76.255	2	AAVLK(1)YENNVMNIR	-2.3939	8698.9	0	5480.9	0	0	0	1.34109		0.698807
	Q99JI6	5	K	1000	0.001	Up	Ras-related protein Rap-1b OS=Mus musculus OX=10090 GN=Rap1b PE=1 SV=2	Rap1b	1	4.95963e-05	95.138	2	EYK(1)LVVLGSGGVGK	0.25765	40487	0	40543	0	0	0	1.07844		1.05983
	Q9D1G1	58	K	2.13581	0.000929219	Up	Ras-related protein Rab-1B OS=Mus musculus OX=10090 GN=Rab1b PE=1 SV=1	Rab1b	1	2.41235e-07	111.38	2	TIK(1)LQIWDTAGQER	1.2614	41404	39574	33270	12196	14596	16151	1.36076	1.3678	1.19688	0.525528	0.64114	0.671247
	P62331	7	K	1000	0.001	Up	ADP-ribosylation factor 6 OS=Mus musculus OX=10090 GN=Arf6 PE=1 SV=2	Arf6	1	0.00305359	77.072	2	VLSK(1)IFGNK	0.74272	27099	0	21598	0	0	0	0.939863		0.910414
	P62259	118	K	1.61269	0.00543506	Up	14-3-3 protein epsilon OS=Mus musculus OX=10090 GN=Ywhae PE=1 SV=1	Ywhae	1	8.43747e-05	78.157	3	HLIPAANTGESK(1)VFYYK	-0.95608	59144	56671	0	38738	37259	42658	1.43039	1.25123		0.83506	0.781942	0.877244
	P42208	174	K	1000	0.001	Up	Septin-2 OS=Mus musculus OX=10090 GN=Septin2 PE=1 SV=2	Septin2	1	0.0462357	62.271	3	AIHNK(1)VNIVPVIAK	-0.85856	24616	26271	0	0	0	0	0.988266	1.05935
	P61027	102	K	1.50384	0.00507937	Up	Ras-related protein Rab-10 OS=Mus musculus OX=10090 GN=Rab10 PE=1 SV=1	Rab10	1	0.000156434	118.91	2	SFENISK(1)WLR	-0.84847	47611	45421	42187	30734	34026	26800	1.27729	1.19951	1.13257	0.818674	0.877494	0.703939
	P62071	159	K	1000	0.001	Up	Ras-related protein R-Ras2 OS=Mus musculus OX=10090 GN=Rras2 PE=1 SV=1	Rras2	1	0.00216809	76.85	2	VTYMEASAK(1)IR	-0.87901	22506	19878	17339	0	0	0	1.13504	1.07004	0.966569
	P52480	336	K	1000	0.001	Up	Pyruvate kinase PKM OS=Mus musculus OX=10090 GN=Pkm PE=1 SV=4	Pkm	1	1.99825e-05	69.327	3	AGKPVICATQMLESMIK(1)K	-1.4137	0	4618.8	3000.4	0	0	0		1.26748	0.710217
	P51881	92	K	3.06087	0.00619219	Up	ADP/ATP translocase 2 OS=Mus musculus OX=10090 GN=Slc25a5 PE=1 SV=3	Slc25a5	1	8.47879e-24	195.09	2	YFPTQALNFAFK(1)DK	2.1208	1760500	1649600	1792100	384120	591120	839730	1.68979	1.46076	1.44663	0.325602	0.493649	0.682668
	P51881	268	K	1000	0.001	Up	ADP/ATP translocase 2 OS=Mus musculus OX=10090 GN=Slc25a5 PE=1 SV=3	Slc25a5	1	0.0175195	48.157	2	DEGSK(1)AFFK	-0.68185	40890	0	34606	0	0	0	1.21599		0.865495
	P47857	727	K	3.23218	9.95078e-05	Up	ATP-dependent 6-phosphofructokinase, muscle type OS=Mus musculus OX=10090 GN=Pfkm PE=1 SV=3	Pfkm	1	3.66994e-08	80.128	3	ALVFQPVTELK(1)DQTDFEHR	-0.64601	47290	46089	45872	0	14526	15489	1.47356	1.4044	1.32349		0.426437	0.44015
	P46460	587	K	1000	0.001	Up	Vesicle-fusing ATPase OS=Mus musculus OX=10090 GN=Nsf PE=1 SV=2	Nsf	1	0.0123494	74.269	2	K(1)IFDDAYK	-0.31682	45546	41767	40227	0	0	0	1.18384	1.02036	0.923106
	P45591	44	K	1.91256	0.0478782	Up	Cofilin-2 OS=Mus musculus OX=10090 GN=Cfl2 PE=1 SV=1	Cfl2	1	0.00695184	51.872	2	AVLFCLSDDK(1)R	1.1025	21391	22272	0	0	14393	11786	1.40017	1.28887			0.764657	0.64133
	P54728	51	K	1.88417	0.0195261	Up	UV excision repair protein RAD23 homolog B OS=Mus musculus OX=10090 GN=Rad23b PE=1 SV=2	Rad23b	1	5.17687e-05	84.999	2	LIYAGK(1)ILSDDTALK	0.16247	18096	16617	12909	8990.8	8600.3	9318.8	1.64442	1.38615	0.963042	0.73968	0.657642	0.722239
cytoplasm,nucleus	Q60598	124	K	1000	0.001	Up	Src substrate cortactin OS=Mus musculus OX=10090 GN=Cttn PE=1 SV=2	Cttn	1	0.00231442	51.454	2	GFGGK(1)FGVQMDR	0.24357	10556	10985	11943	0	0	0	1.00408	1.01725	0.998112
	Q99K85	51	K	1000	0.001	Up	Phosphoserine aminotransferase OS=Mus musculus OX=10090 GN=Psat1 PE=1 SV=1	Psat1	1	0.000180469	67.887	2	SSDFAK(1)IIGNTENLVR	1.2448	7283.9	0	13509	0	0	0	0.687762		1.23495
	Q8R3S6	117	K	1000	0.001	Up	Exocyst complex component 1 OS=Mus musculus OX=10090 GN=Exoc1 PE=1 SV=4	Exoc1	1	0.00136524	58.476	2	NAFISCIWK(1)LNQR	2.3343	8187.4	0	6873.4	0	0	0	1.2127		0.894404
	Q8C8R3	1302	K	1000	0.001	Up	Ankyrin-2 OS=Mus musculus OX=10090 GN=Ank2 PE=1 SV=2	Ank2	1	0.000386297	89.382	2	FVVFAK(1)SHDPIEAR	0.30457	0	4771	3507.1	0	0	0		1.184	0.833311
	Q8C8R3	1399	K	1000	0.001	Up	Ankyrin-2 OS=Mus musculus OX=10090 GN=Ank2 PE=1 SV=2	Ank2	1	0.0214561	45.489	2	LSFMK(1)EPK	0.57033	27578	24379	21798	0	0	0	1.16063	1.01856	0.871979
	P99024	58	K	2.53229	1.81778e-05	Up	Tubulin beta-5 chain OS=Mus musculus OX=10090 GN=Tubb5 PE=1 SV=1	Tubb5	1	1.14763e-32	202.24	2	ISVYYNEATGGK(1)YVPR	0.25632	106780	99169	92026	40611	39542	42163	1.46044	1.41734	1.46405	0.587288	0.529835	0.597464
	Q9Z1N5	36	K	1000	0.001	Up	Spliceosome RNA helicase Ddx39b OS=Mus musculus OX=10090 GN=Ddx39b PE=1 SV=1	Ddx39b	1	0.000171241	66.485	2	DVK(1)GSYVSIHSSGFR	-2.3762	5155.3	4952.8	2506.3	0	0	0	1.24012	1.22384	0.59131
	P97390	432	K	1000	0.001	Up	Vacuolar protein sorting-associated protein 45 OS=Mus musculus OX=10090 GN=Vps45 PE=1 SV=1	Vps45	1	0.00511351	58.889	2	LVSAVVEYGGK(1)R	-2.163	10562	6497.8	0	0	0	0	1.28318	0.779983
	Q7TPR4	31	K	1000	0.001	Up	Alpha-actinin-1 OS=Mus musculus OX=10090 GN=Actn1 PE=1 SV=1	Actn1	1	0.00280157	50.09	2	DLLLDPAWEK(1)QQR	-0.39518	0	2695.9	2892.7	0	0	0		0.986316	1.01099
	P34884	78	K	1.52372	0.0430032	Up	Macrophage migration inhibitory factor OS=Mus musculus OX=10090 GN=Mif PE=1 SV=2	Mif	1	4.55087e-17	187.51	2	NYSK(1)LLCGLLSDR	0.46208	88540	116170	104130	51653	61905	84298	0.988627	1.43669	1.18871	0.726708	0.700791	0.944355
	P0DP28	22	K	1.59098	0.00742198	Up	Calmodulin-3 OS=Mus musculus OX=10090 GN=Calm3 PE=1 SV=1	Calm3	1	1.57789e-43	223.03	2	EAFSLFDK(1)DGDGTITTK	-0.4395	382400	372140	353080	224440	227570	246390	1.3794	1.28426	1.04164	0.743535	0.753115	0.832297
	P0DP28	95	K	1.59661	0.0257401	Up	Calmodulin-3 OS=Mus musculus OX=10090 GN=Calm3 PE=1 SV=1	Calm3	1	4.32383e-12	188.19	2	VFDK(1)DGNGYISAAELR	0.31596	110830	96554	86689	60670	63331	61783	1.50467	1.25408	0.962544	0.75646	0.788812	0.785479
	P97427	368	K	1000	0.001	Up	Dihydropyrimidinase-related protein 1 OS=Mus musculus OX=10090 GN=Crmp1 PE=1 SV=1	Crmp1	1	0.000792439	86.838	2	MTVVWDK(1)AVATGK	-3.2927	0	5667.1	3454.1	0	0	0		1.31364	0.742857
extracellular	Q64105	175	K	1000	0.001	Up	Sepiapterin reductase OS=Mus musculus OX=10090 GN=Spr PE=1 SV=1	Spr	1	0.00247953	60.892	2	GWGLYCAGK(1)AAR	2.6473	6857	4617.7	7062.6	0	0	0	1.11532	0.743141	1.12927
	Q62425	74	K	2.20993	0.00267068	Up	Cytochrome c oxidase subunit NDUFA4 OS=Mus musculus OX=10090 GN=Ndufa4 PE=1 SV=2	Ndufa4	1	3.94729e-06	129.69	2	FYSVNVDYSK(1)LK	3.5256	27473	22654	21940	10791	11834	10330	1.66084	1.35746	1.14198	0.647444	0.664416	0.570675
	Q60932	33	K	1.88854	0.0088396	Up	Voltage-dependent anion-selective channel protein 1 OS=Mus musculus OX=10090 GN=Vdac1 PE=1 SV=3	Vdac1	1	9.96101e-12	157.77	2	DVFTK(1)GYGFGLIK	-0.21415	251570	258580	196930	92885	130790	133300	1.37226	1.4407	1.07607	0.558564	0.744374	0.756346
	Q60932	109	K	1000	0.001	Up	Voltage-dependent anion-selective channel protein 1 OS=Mus musculus OX=10090 GN=Vdac1 PE=1 SV=3	Vdac1	1	4.35724e-05	83.474	2	GLK(1)LTFDSSFSPNTGK	-1.8669	5621.7	5532.2	0	0	0	0	0.975126	0.980151
	Q60930	32	K	2.71031	0.00841227	Up	Voltage-dependent anion-selective channel protein 2 OS=Mus musculus OX=10090 GN=Vdac2 PE=1 SV=2	Vdac2	1	0.000276439	90.142	2	DIFNK(1)GFGFGLVK	-0.8573	37882	49243	50590	11138	21940	15784	1.24011	1.56713	1.5383	0.37266	0.740641	0.490038
	Q60930	75	K	2.40935	0.000425664	Up	Voltage-dependent anion-selective channel protein 2 OS=Mus musculus OX=10090 GN=Vdac2 PE=1 SV=2	Vdac2	1	5.62294e-24	198.33	2	YK(1)WCEYGLTFTEK	-0.20732	350290	349080	368520	121350	135510	173500	1.428	1.38344	1.39544	0.505614	0.569661	0.67079
	Q9DB60	157	K	1.78405	0.0138203	Up	Prostamide/prostaglandin F synthase OS=Mus musculus OX=10090 GN=Prxl2b PE=1 SV=1	Prxl2b	1	0.00030955	92.707	2	GGDK(1)VLLHFIQK	0.86009	14747	14100	12864	8314.7	6710.8	9886.2	1.38644	1.32412	1.1854	0.809576	0.5476	0.826598
	Q56A07	86	K	1000	0.001	Up	Sodium channel subunit beta-2 OS=Mus musculus OX=10090 GN=Scn2b PE=1 SV=1	Scn2b	1	0.0119666	56.091	2	MK(1)IINLK	-0.53878	10005	9614	7174.8	0	0	0	1.3704	1.06165	0.730368
mitochondria	Q8CHT0	129	K	1000	0.001	Up	Delta-1-pyrroline-5-carboxylate dehydrogenase, mitochondrial OS=Mus musculus OX=10090 GN=Aldh4a1 PE=1 SV=3	Aldh4a1	1	0.000390374	59.67	2	AQVFLK(1)AADMLSGPR	0.07803	9910.6	8697.7	0	0	0	0	1.10729	0.949136
	Q922B1	209	K	1000	0.001	Up	ADP-ribose glycohydrolase MACROD1 OS=Mus musculus OX=10090 GN=Macrod1 PE=1 SV=2	Macrod1	1	0.00567322	75.243	2	AK(1)ITCGYR	-1.4323	12792	10370	0	0	0	0	1.1641	0.934603
	Q922B1	151	K	1000	0.001	Up	ADP-ribose glycohydrolase MACROD1 OS=Mus musculus OX=10090 GN=Macrod1 PE=1 SV=2	Macrod1	1	0.00851611	51.872	2	QLNEK(1)ISLYR	-0.1204	41213	37567	0	0	0	0	1.10267	0.99544
	Q91YT0	394	K	1000	0.001	Up	NADH dehydrogenase [ubiquinone] flavoprotein 1, mitochondrial OS=Mus musculus OX=10090 GN=Ndufv1 PE=1 SV=1	Ndufv1	1	0.000569538	72.365	2	EGVDWMNK(1)VMAR	-0.30795	4756.6	0	5274.5	0	0	0	0.980134		1.00172
	Q91YT0	81	K	3.02095	0.0269469	Up	NADH dehydrogenase [ubiquinone] flavoprotein 1, mitochondrial OS=Mus musculus OX=10090 GN=Ndufv1 PE=1 SV=1	Ndufv1	1	9.06546e-05	90.156	2	GPDWILGEMK(1)TSGLR	-3.0413	34235	31918	39115	4962.5	15075	14719	1.51609	1.37226	1.59652	0.220134	0.647988	0.616467
	Q91YT0	64	K	1000	0.001	Up	NADH dehydrogenase [ubiquinone] flavoprotein 1, mitochondrial OS=Mus musculus OX=10090 GN=Ndufv1 PE=1 SV=1	Ndufv1	1	0.0379078	88.181	2	RGDWYK(1)TK	0.41716	171280	164030	148310	0	0	0	1.09807	1.02092	0.876338
	Q8BMS1	46	K	1.50392	0.0180391	Up	Trifunctional enzyme subunit alpha, mitochondrial OS=Mus musculus OX=10090 GN=Hadha PE=1 SV=1	Hadha	1	8.0049e-11	133.07	2	THINYGVK(1)GDVAVIR	0.27502	110840	85885	91189	58095	61742	74994	1.38598	1.07903	1.14692	0.77443	0.712052	0.915191
	Q8BMS1	540	K	1.9568	0.000388762	Up	Trifunctional enzyme subunit alpha, mitochondrial OS=Mus musculus OX=10090 GN=Hadha PE=1 SV=1	Hadha	1	4.68349e-05	100.07	2	VIIVVK(1)DGPGFYTTR	0.084772	73843	69901	62037	34588	35590	36702	1.42565	1.35595	1.20471	0.71189	0.633728	0.691543
	Q91VR2	154	K	2.17032	0.000326829	Up	ATP synthase subunit gamma, mitochondrial OS=Mus musculus OX=10090 GN=Atp5f1c PE=1 SV=1	Atp5f1c	1	8.04441e-11	130.99	2	THSDQFLVSFK(1)DVGR	0.74315	84764	84388	77796	35003	44215	41551	1.49826	1.383	1.27179	0.581007	0.683846	0.648713
	Q91VM9	64	K	1.54246	0.00580171	Up	Inorganic pyrophosphatase 2, mitochondrial OS=Mus musculus OX=10090 GN=Ppa2 PE=1 SV=1	Ppa2	1	3.11591e-11	103.23	4	HVAGHYISPFHDIPLK(1)ADCK	0.62055	91616	75406	69423	51633	49290	52932	1.39753	1.15292	1.09001	0.813117	0.746358	0.800683
	Q91VM9	256	K	1000	0.001	Up	Inorganic pyrophosphatase 2, mitochondrial OS=Mus musculus OX=10090 GN=Ppa2 PE=1 SV=1	Ppa2	1	0.00679064	50.116	3	NK(1)AFALDVINSAHER	2.5601	4364.6	6727.1	0	0	0	0	0.78093	1.20643
	Q91VD9	607	K	1000	0.001	Up	NADH-ubiquinone oxidoreductase 75 kDa subunit, mitochondrial OS=Mus musculus OX=10090 GN=Ndufs1 PE=1 SV=2	Ndufs1	1	0.000515318	75.5	2	AQQTK(1)VAVTPPGLAR	0.48764	5875.1	0	3989	0	0	0	1.31568		0.769876
	Q91VD9	450	K	1.73179	0.0117501	Up	NADH-ubiquinone oxidoreductase 75 kDa subunit, mitochondrial OS=Mus musculus OX=10090 GN=Ndufs1 PE=1 SV=2	Ndufs1	1	1.1578e-06	98.865	3	YDHLGDSPK(1)ILQDIASGR	1.2122	64022	70077	55160	33665	39804	44248	1.3821	1.44451	1.02626	0.664801	0.739753	0.820231
	Q8VCX5	311	K	1000	0.001	Up	Calcium uptake protein 1, mitochondrial OS=Mus musculus OX=10090 GN=Micu1 PE=1 SV=1	Micu1	1	0.000627925	54.27	3	LQHDVLK(1)LEFER	-3.1094	8078.4	0	6691.1	0	0	0	1.16484		0.820227
	Q8R1S0	172	K	1000	0.001	Up	Ubiquinone biosynthesis monooxygenase COQ6, mitochondrial OS=Mus musculus OX=10090 GN=Coq6 PE=1 SV=3	Coq6	1	0.00762258	65.156	2	VK(1)VLYESK	-0.12518	10244	9324	0	0	0	0	0.995506	0.898774
	Q8K411	305	K	1000	0.001	Up	Presequence protease, mitochondrial OS=Mus musculus OX=10090 GN=Pitrm1 PE=1 SV=1	Pitrm1	1	0.000691946	46.206	3	LEQSTAVPAQPHWDK(1)PR	-1.1118	0	2942.1	4587	0	0	0		0.820105	1.2126
	Q8JZQ2	307	K	1000	0.001	Up	AFG3-like protein 2 OS=Mus musculus OX=10090 GN=Afg3l2 PE=1 SV=1	Afg3l2	1	0.00568032	47.361	2	FK(1)DVAGCEEAK	-1.2408	7660.6	8142.5	0	0	0	0	1.06288	1.05436
	Q8JZN5	525	K	4.00948	0.00222325	Up	Complex I assembly factor ACAD9, mitochondrial OS=Mus musculus OX=10090 GN=Acad9 PE=1 SV=2	Acad9	1	6.89752e-05	103.76	2	FGK(1)NIVEEQLVLK	0.97726	17538	16065	12862	0	3761.2	4170	1.62368	1.5488	1.15353		0.348892	0.370405
	Q99KI0	520	K	1.82916	0.0341611	Up	Aconitate hydratase, mitochondrial OS=Mus musculus OX=10090 GN=Aco2 PE=1 SV=1	Aco2	1	0.000147414	106.97	2	FNPETDFLTGK(1)DGK(1)K	-1.3184	52904	43976	34580	25684	19747	28251	1.63379	1.28975	0.988649	0.767218	0.553484	0.818087
	Q99KI0	573	K	2.49814	0.0288183	Up	Aconitate hydratase, mitochondrial OS=Mus musculus OX=10090 GN=Aco2 PE=1 SV=1	Aco2	1	9.17971e-06	133.49	2	LQLLEPFDK(1)WDGK	3.4059	56872	0	53290	17096	19632	31372	1.68431		1.46109	0.48974	0.527695	0.871209
	Q8BWF0	253	K	1.58628	0.0152263	Up	Succinate-semialdehyde dehydrogenase, mitochondrial OS=Mus musculus OX=10090 GN=Aldh5a1 PE=1 SV=1	Aldh5a1	1	4.66048e-11	140.3	2	AK(1)EVGEVLCTDPLVSK	0.58407	106510	97222	81072	57006	62948	60569	1.43018	1.26932	0.993547	0.749274	0.819582	0.759252
	Q8BWF0	347	K	2.21382	0.00155628	Up	Succinate-semialdehyde dehydrogenase, mitochondrial OS=Mus musculus OX=10090 GN=Aldh5a1 PE=1 SV=1	Aldh5a1	1	1.80692e-16	128.46	3	GIHDSFVTK(1)FAEAMK	1.7903	158760	145900	161560	57751	68186	85429	1.46398	1.30814	1.35971	0.521283	0.609677	0.735419
	Q8BWF0	278	K	1.63661	0.0230477	Up	Succinate-semialdehyde dehydrogenase, mitochondrial OS=Mus musculus OX=10090 GN=Aldh5a1 PE=1 SV=1	Aldh5a1	1	1.55318e-19	126.46	3	ISFTGSTATGK(1)ILLHHAANSVK	-0.20768	146620	121730	101780	75491	76307	75819	1.53262	1.23721	0.971003	0.772424	0.773421	0.739868
	Q8BWT1	137	K	1.88086	0.000377055	Up	3-ketoacyl-CoA thiolase, mitochondrial OS=Mus musculus OX=10090 GN=Acaa2 PE=1 SV=3	Acaa2	1	3.60992e-05	136.84	2	FGTK(1)FGLDLK	0.58584	311260	267730	273120	159010	162150	171690	1.47608	1.24834	1.24594	0.693432	0.712152	0.705341
	Q8QZT1	187	K	2.29987	0.0257122	Up	Acetyl-CoA acetyltransferase, mitochondrial OS=Mus musculus OX=10090 GN=Acat1 PE=1 SV=1	Acat1	1	1.32338e-12	78.673	3	DGLTDVYNK(1)IHMGNCAENTAK	0.77635	64361	55819	59163	16353	25697	42358	1.58008	1.32424	1.32424	0.379239	0.557208	0.902164
	Q99L13	241	K	1.63516	0.0114056	Up	3-hydroxyisobutyrate dehydrogenase, mitochondrial OS=Mus musculus OX=10090 GN=Hibadh PE=1 SV=1	Hibadh	1	4.4573e-05	101.48	2	LLAK(1)ILNMSSGR	-0.30315	165860	141790	118860	78545	86736	85011	1.42666	1.25959	1.02404	0.70849	0.835132	0.725442
	Q9CYW4	130	K	1000	0.001	Up	Haloacid dehalogenase-like hydrolase domain-containing protein 3 OS=Mus musculus OX=10090 GN=Hdhd3 PE=1 SV=1	Hdhd3	1	0.00385767	64.906	2	GLK(1)LAVVSNFDR	-1.4957	26158	21964	0	0	0	0	1.07615	0.790133
	Q9CYW4	15	K	2.50282	0.0170251	Up	Haloacid dehalogenase-like hydrolase domain-containing protein 3 OS=Mus musculus OX=10090 GN=Hdhd3 PE=1 SV=1	Hdhd3	1	1.44156e-17	135.28	2	LLTWDVK(1)DTLIK	-1.8403	31568	27924	26250	7945	15886	7107	1.60689	1.2429	1.33924	0.465234	0.828949	0.379536
	Q9CPQ1	61	K	1.60581	0.0371777	Up	Cytochrome c oxidase subunit 6C OS=Mus musculus OX=10090 GN=Cox6c PE=1 SV=3	Cox6c	1	4.36944e-06	119.55	2	NYDSMK(1)DFEEMR	-1.9147	11973	9838.8	8676.3	5380.4	7313.6	6580.3	1.56176	1.15971	0.996751	0.670209	0.853207	0.792065
	Q8BMF4	457	K	1.65873	0.00247087	Up	Dihydrolipoyllysine-residue acetyltransferase component of pyruvate dehydrogenase complex, mitochondrial OS=Mus musculus OX=10090 GN=Dlat PE=1 SV=2	Dlat	1	1.25374e-05	135.28	2	K(1)ELNK(1)MLEGK	-1.6105	65953	59833	53669	36197	35489	34821	1.39428	1.25395	1.09159	0.779022	0.751841	0.723771
	Q9Z0X1	243	K	1000	0.001	Up	Apoptosis-inducing factor 1, mitochondrial OS=Mus musculus OX=10090 GN=Aifm1 PE=1 SV=1	Aifm1	1	1.33402e-05	107.6	2	GNMVK(1)LNDGSQITFEK	-1.5698	16377	16484	10012	0	0	0	1.1469	1.20267	0.672841
	Q9WUR2	90	K	1000	0.001	Up	Enoyl-CoA delta isomerase 2 OS=Mus musculus OX=10090 GN=Eci2 PE=1 SV=2	Eci2	1	0.000925336	59.67	2	AK(1)WDAWNALGSLPK	0.86585	0	6822.1	6177.8	0	0	0		1.00649	0.943753
	Q9WUM5	192	K	1000	0.001	Up	Succinate--CoA ligase [ADP/GDP-forming] subunit alpha, mitochondrial OS=Mus musculus OX=10090 GN=Suclg1 PE=1 SV=4	Suclg1	1	0.00210352	65.156	2	IGIMPGHIHK(1)K	-1.7763	6586.4	7502	3085.1	0	0	0	1.14068	1.34452	0.511742
	Q9R0P5	78	K	1000	0.001	Up	Destrin OS=Mus musculus OX=10090 GN=Dstn PE=1 SV=3	Dstn	1	0.000274043	79.889	2	HFVGMLPEK(1)DCR	-0.28406	4935.5	5395.3	0	0	0	0	1.04004	1.13832
	Q9JLZ3	80	K	1000	0.001	Up	Methylglutaconyl-CoA hydratase, mitochondrial OS=Mus musculus OX=10090 GN=Auh PE=1 SV=1	Auh	1	8.33932e-07	106.11	2	AYGK(1)NALSK(1)NLLK	-0.4436	41305	31047	0	0	0	0	1.16557	0.846435
	Q9EQ20	87	K	1000	0.001	Up	Methylmalonate-semialdehyde dehydrogenase [acylating], mitochondrial OS=Mus musculus OX=10090 GN=Aldh6a1 PE=1 SV=1	Aldh6a1	1	0.00955573	57.293	2	AEMDAAVESCK(1)R	-1.8008	0	6939.4	4695.9	0	0	0		1.17915	0.79176
	Q9EQ20	55	K	1.83225	0.0477584	Up	Methylmalonate-semialdehyde dehydrogenase [acylating], mitochondrial OS=Mus musculus OX=10090 GN=Aldh6a1 PE=1 SV=1	Aldh6a1	1	6.94693e-08	84.105	3	SDK(1)WIDIHNPATNEVVGR	-1.1546	34343	29853	23511	16087	17100	0	1.54532	1.22053	0.953803	0.658872	0.694528
	Q9DCS3	210	K	1000	0.001	Up	Enoyl-[acyl-carrier-protein] reductase, mitochondrial OS=Mus musculus OX=10090 GN=Mecr PE=1 SV=2	Mecr	1	0.00375545	72.492	2	LK(1)TINVVR	-1.3399	8458.4	0	7118.3	0	0	0	0.903467		0.966166
	Q9DB77	98	K	1.63013	0.0459113	Up	Cytochrome b-c1 complex subunit 2, mitochondrial OS=Mus musculus OX=10090 GN=Uqcrc2 PE=1 SV=1	Uqcrc2	1	0.00197857	88.181	2	GASSFK(1)ITR	0.60631	334660	330510	294290	0	178900	241830	1.31894	1.21521	1.03653		0.613681	0.846603
	Q9DB77	109	K	2.30434	0.000906801	Up	Cytochrome b-c1 complex subunit 2, mitochondrial OS=Mus musculus OX=10090 GN=Uqcrc2 PE=1 SV=1	Uqcrc2	1	1.02774e-10	148.69	2	GIEAVGGK(1)LSVTATR	0.26116	141980	127160	117990	55874	57205	63546	1.64391	1.37356	1.2209	0.609242	0.576496	0.653563
	Q9DB20	54	K	1.7754	0.00284542	Up	ATP synthase subunit O, mitochondrial OS=Mus musculus OX=10090 GN=Atp5po PE=1 SV=1	Atp5po	1	6.34359e-08	121.96	2	K(1)LDQVEK(1)ELLR	-2.0625	39666	36424	34904	21702	22631	19277	1.36213	1.25614	1.24399	0.829302	0.726205	0.619916
	Q9DB20	60	K	1.7754	0.00284542	Up	ATP synthase subunit O, mitochondrial OS=Mus musculus OX=10090 GN=Atp5po PE=1 SV=1	Atp5po	1	6.34359e-08	121.96	2	K(1)LDQVEK(1)ELLR	-2.0625	39666	36424	34904	21702	22631	19277	1.36213	1.25614	1.24399	0.829302	0.726205	0.619916
	Q9DB20	162	K	1.6603	0.00209678	Up	ATP synthase subunit O, mitochondrial OS=Mus musculus OX=10090 GN=Atp5po PE=1 SV=1	Atp5po	1	6.32883e-07	126.21	2	TVLK(1)SFLSPNQILK	0.4102	61459	66358	57662	32787	36612	45386	1.22726	1.33075	1.19504	0.728561	0.683172	0.848724
	Q9DB20	70	K	1.60291	0.0417088	Up	ATP synthase subunit O, mitochondrial OS=Mus musculus OX=10090 GN=Atp5po PE=1 SV=1	Atp5po	1	0.00579847	63.397	2	VGQLLK(1)DPK	0.52757	14316	10721	10433	0	8650.3	7317.3	1.39063	1.04587	1.05182		0.785198	0.665636
	Q9D7B6	48	K	1000	0.001	Up	Isobutyryl-CoA dehydrogenase, mitochondrial OS=Mus musculus OX=10090 GN=Acad8 PE=1 SV=2	Acad8	1	0.000386015	50.09	2	GFQK(1)VAFDFAAR	-1.9847	9561.5	11416	0	0	0	0	0.895863	1.10791
	Q9D2G2	273	K	1.63979	0.00286957	Up	Dihydrolipoyllysine-residue succinyltransferase component of 2-oxoglutarate dehydrogenase complex, mitochondrial OS=Mus musculus OX=10090 GN=Dlst PE=1 SV=1	Dlst	1	0.0103783	88.181	2	HK(1)DAFLK(1)K	-0.0026256	469890	434930	0	281880	275820	291420	1.40915	1.25713		0.8475	0.773472	0.817997
	Q9D2G2	278	K	1.64638	0.0149169	Up	Dihydrolipoyllysine-residue succinyltransferase component of 2-oxoglutarate dehydrogenase complex, mitochondrial OS=Mus musculus OX=10090 GN=Dlst PE=1 SV=1	Dlst	1	1.83564e-15	132.9	2	HNLK(1)LGFMSAFVK	1.9238	72777	90140	92464	38360	58514	56735	1.12315	1.34079	1.25273	0.593522	0.844427	0.819534
	Q9CZU6	375	K	1000	0.001	Up	Citrate synthase, mitochondrial OS=Mus musculus OX=10090 GN=Cs PE=1 SV=1	Cs	1	1.10657e-05	94.66	2	DPMFK(1)LVAQLYK	3.84	16060	8049.7	18119	0	0	0	1.25119	0.592571	1.24627
	Q9CQN1	426	K	1.74335	0.0408497	Up	Heat shock protein 75 kDa, mitochondrial OS=Mus musculus OX=10090 GN=Trap1 PE=1 SV=1	Trap1	1	0.0024636	76.85	2	LIK(1)FFIDQSK	1.0703	25538	18509	0	15267	13746	15104	1.63441	1.10701		0.828638	0.71878	0.811335
	Q9CQ69	33	K	3.72704	0.00557167	Up	Cytochrome b-c1 complex subunit 8 OS=Mus musculus OX=10090 GN=Uqcrq PE=1 SV=3	Uqcrq	1	2.77163e-16	169.57	2	AFPSYFSK(1)GIPNVLR	5.2942	56318	41376	47971	0	15353	12007	1.73929	1.14665	1.40414		0.432702	0.334678
	Q99LC3	285	K	1000	0.001	Up	NADH dehydrogenase [ubiquinone] 1 alpha subcomplex subunit 10, mitochondrial OS=Mus musculus OX=10090 GN=Ndufa10 PE=1 SV=1	Ndufa10	1	1.8435e-07	79.795	3	GPWLK(1)QDDWTFHYLR	-1.6031	6882.5	7150.3	5478.5	0	0	0	1.06333	1.1045	0.809036
	Q8BMF3	558	K	1.93865	0.0373149	Up	NADP-dependent malic enzyme, mitochondrial OS=Mus musculus OX=10090 GN=Me3 PE=1 SV=2	Me3	1	3.63715e-10	131.48	3	VLDYAYK(1)HNLASYYPEPK	1.1057	206670	165080	103410	77387	84385	70537	1.68881	1.34603	0.892105	0.650414	0.792771	0.582424
	P16330	260	K	1000	0.001	Up	2',3'-cyclic-nucleotide 3'-phosphodiesterase OS=Mus musculus OX=10090 GN=Cnp PE=1 SV=3	Cnp	1	7.42732e-11	94.119	3	FCDYGK(1)AAGAEEYAQQEVVK	0.19145	47721	50608	59811	0	0	0	0.920853	0.959281	1.03808
	P16330	243	K	2.10493	0.0117219	Up	2',3'-cyclic-nucleotide 3'-phosphodiesterase OS=Mus musculus OX=10090 GN=Cnp PE=1 SV=3	Cnp	1	2.28387e-12	81.409	3	LELVSYFGK(1)RPPGVLHCTTK	1.0397	69838	67952	55967	27859	0	30431	1.40923	1.34691	1.01576	0.585344		0.609281
	Q8BH95	115	K	1000	0.001	Up	Enoyl-CoA hydratase, mitochondrial OS=Mus musculus OX=10090 GN=Echs1 PE=1 SV=1	Echs1	1	1.48326e-09	88.421	3	TFQDCYSSK(1)FLSHWDHITR	0.47158	19177	12903	22120	0	0	0	1.04863	0.68105	1.26229
	P18872	181	K	2.4483	0.000247963	Up	Guanine nucleotide-binding protein G(o) subunit alpha OS=Mus musculus OX=10090 GN=Gnao1 PE=1 SV=3	Gnao1	1	6.53147e-08	156.02	2	VK(1)TTGIVETHFTFK	0.28872	34182	34352	32730	13606	16007	13096	1.5214	1.4663	1.30716	0.589037	0.63917	0.526013
	P18872	193	K	1000	0.001	Up	Guanine nucleotide-binding protein G(o) subunit alpha OS=Mus musculus OX=10090 GN=Gnao1 PE=1 SV=3	Gnao1	1	2.77331e-06	96.313	3	TTGIVETHFTFK(1)NLHFR	0.59631	37208	0	27628	0	0	0	1.22581		0.816726
	O08749	273	K	1.55298	0.00444456	Up	Dihydrolipoyl dehydrogenase, mitochondrial OS=Mus musculus OX=10090 GN=Dld PE=1 SV=2	Dld	1	1.18509e-07	136.06	2	FK(1)LNTK(1)VTGATK	1.6674	126210	114910	108210	76486	77148	78396	1.38712	1.20809	1.07567	0.8096	0.765774	0.788384
	O08749	132	K	2.563	0.0185321	Up	Dihydrolipoyl dehydrogenase, mitochondrial OS=Mus musculus OX=10090 GN=Dld PE=1 SV=2	Dld	1	2.43306e-08	113.48	3	HSAVK(1)ALTGGIAHLFK(1)QNK	-1.3039	32123	20520	24041	0	10098	10926	1.75054	1.06967	1.18494		0.496987	0.544802
	O08749	155	K	1.96161	0.01574	Up	Dihydrolipoyl dehydrogenase, mitochondrial OS=Mus musculus OX=10090 GN=Dld PE=1 SV=2	Dld	1	0.000153144	92.445	2	VVHVNGFGK(1)ITGK	0.79653	34452	27986	23893	16587	16203	12698	1.66995	1.29762	1.04749	0.774325	0.709314	0.563179
	Q8BIJ6	479	K	1.803	0.000744627	Up	Isoleucine--tRNA ligase, mitochondrial OS=Mus musculus OX=10090 GN=Iars2 PE=1 SV=1	Iars2	1	4.42432e-11	135.5	2	ASK(1)QWFVNITDIK	0.44779	46114	50726	47948	23264	28759	28195	1.18991	1.33284	1.33547	0.645066	0.764718	0.730105
	Q8BIJ6	233	K	1000	0.001	Up	Isoleucine--tRNA ligase, mitochondrial OS=Mus musculus OX=10090 GN=Iars2 PE=1 SV=1	Iars2	1	1.14151e-16	138.71	2	VFYQMYEK(1)GLVYR	0.5871	20297	15719	14520	0	0	0	1.16594	0.919467	0.90031
	O89053	339	K	1.59777	0.00964894	Up	Coronin-1A OS=Mus musculus OX=10090 GN=Coro1a PE=1 SV=5	Coro1a	1	0.00241342	98.009	2	FYK(1)LHER	0.19586	24404	25404	22167	16232	15788	14001	1.2998	1.36464	1.05051	0.856753	0.771909	0.696415
	P05202	90	K	1.50071	0.019158	Up	Aspartate aminotransferase, mitochondrial OS=Mus musculus OX=10090 GN=Got2 PE=1 SV=1	Got2	1	2.16666e-11	177.41	2	K(1)AEAQIAAK(1)NLDK	0.69595	236280	212030	187000	142520	143160	145380	1.41231	1.21704	0.992107	0.835159	0.780456	0.79755
	P05202	404	K	1.56666	0.00193605	Up	Aspartate aminotransferase, mitochondrial OS=Mus musculus OX=10090 GN=Got2 PE=1 SV=1	Got2	1	1.77285e-34	204.86	2	EFSVYMTK(1)DGR	-0.81795	2131600	1988700	1960900	1261500	1301200	1380500	1.35538	1.2143	1.10668	0.786375	0.754606	0.805636
	P05202	82	K	1.65174	0.00954679	Up	Aspartate aminotransferase, mitochondrial OS=Mus musculus OX=10090 GN=Got2 PE=1 SV=1	Got2	1	2.16666e-11	177.41	2	K(1)AEAQIAAK(1)NLDK	0.69595	140540	121560	110210	74758	77436	77430	1.48821	1.23611	1.03585	0.776086	0.747875	0.752526
	P05202	396	K	1.88697	0.00070543	Up	Aspartate aminotransferase, mitochondrial OS=Mus musculus OX=10090 GN=Got2 PE=1 SV=1	Got2	1	1.10352e-08	148.76	2	LTK(1)EFSVYMTK	-1.5116	652830	631330	607150	313870	332800	372200	1.42986	1.32786	1.18032	0.673955	0.664811	0.7482
	P05202	309	K	2.30573	0.00272947	Up	Aspartate aminotransferase, mitochondrial OS=Mus musculus OX=10090 GN=Got2 PE=1 SV=1	Got2	1	1.66045e-18	195.4	2	VESQLK(1)ILIR	0.4798	3460000	2432600	3710700	1365800	1400600	1444500	1.59648	1.07786	1.51969	0.617821	0.589418	0.61172
	P05202	302	K	2.32109	0.00756554	Up	Aspartate aminotransferase, mitochondrial OS=Mus musculus OX=10090 GN=Got2 PE=1 SV=1	Got2	1	1.25216e-24	144.09	2	VGAFTVVCK(1)DAEEAK(1)R	0.067161	98263	85106	64485	34237	40401	34639	1.75378	1.45864	1.02154	0.599058	0.657657	0.567412
	P19258	82	K	1000	0.001	Up	Protein Mpv17 OS=Mus musculus OX=10090 GN=Mpv17 PE=1 SV=1	Mpv17	1	0.00132353	62.705	3	VLDHLIPGTTK(1)VHALK	1.2579	31994	0	20151	0	0	0	1.2253		0.811762
	P19536	73	K	4.05096	0.0126128	Up	Cytochrome c oxidase subunit 5B, mitochondrial OS=Mus musculus OX=10090 GN=Cox5b PE=1 SV=1	Cox5b	1	3.06407e-05	46.823	2	AASGTK(1)EDPNLVPSISNK	-0.20503	14201	13323	12184	2805.5	4731.9	0	1.94115	1.50144	1.16111	0.290022	0.467609
	P26443	84	K	1.50964	0.0224932	Up	Glutamate dehydrogenase 1, mitochondrial OS=Mus musculus OX=10090 GN=Glud1 PE=1 SV=1	Glud1	1	2.26423e-17	187.51	2	GASIVEDK(1)LVEDLK	0.040768	271200	227290	202830	142330	158600	160280	1.44541	1.17808	0.991669	0.766858	0.82159	0.806265
	P26443	503	K	1.70924	0.00378655	Up	Glutamate dehydrogenase 1, mitochondrial OS=Mus musculus OX=10090 GN=Glud1 PE=1 SV=1	Glud1	1	1.29851e-22	215.95	3	ISGASEK(1)DIVHSGLAYTMER	0.99793	647410	614890	540090	314420	347850	384110	1.40808	1.30059	1.07758	0.691314	0.735344	0.788499
	P26443	545	K	1.64941	0.0214868	Up	Glutamate dehydrogenase 1, mitochondrial OS=Mus musculus OX=10090 GN=Glud1 PE=1 SV=1	Glud1	1	4.92481e-07	133.49	2	TAAYVNAIEK(1)VFK	-1.5615	113090	107070	107870	48257	79876	69150	1.33386	1.22814	1.16714	0.575393	0.915702	0.769798
	P26443	527	K	2.31694	0.000684197	Up	Glutamate dehydrogenase 1, mitochondrial OS=Mus musculus OX=10090 GN=Glud1 PE=1 SV=1	Glud1	1	3.30703e-12	124.06	2	TAMK(1)YNLGLDLR	-0.59936	186520	167730	153540	65292	73938	78219	1.59349	1.39357	1.20331	0.563899	0.613963	0.630716
	P35486	83	K	2.0177	0.00691668	Up	Pyruvate dehydrogenase E1 component subunit alpha, somatic form, mitochondrial OS=Mus musculus OX=10090 GN=Pdha1 PE=1 SV=1	Pdha1	1	4.35688e-08	130.79	3	RMELK(1)ADQLYK(1)QK	-3.0349	55806	44886	43846	26497	21664	23123	1.64063	1.26972	1.12109	0.770832	0.601643	0.625566
	P35486	85	K	1.51657	0.00621951	Up	Pyruvate dehydrogenase E1 component subunit alpha, somatic form, mitochondrial OS=Mus musculus OX=10090 GN=Pdha1 PE=1 SV=1	Pdha1	1	8.63709e-08	130.79	2	ADQLYK(1)QK(1)IIR	-0.32359	123830	112650	0	81043	80712	79594	1.37024	1.19942		0.887403	0.843685	0.810496
	P35486	77	K	1.52616	0.0339555	Up	Pyruvate dehydrogenase E1 component subunit alpha, somatic form, mitochondrial OS=Mus musculus OX=10090 GN=Pdha1 PE=1 SV=1	Pdha1	1	4.35688e-08	128.57	3	RMELK(1)ADQLYK(1)QK	-3.0349	783000	597860	590910	396390	428910	466530	1.52227	1.1184	0.999152	0.762579	0.787708	0.834655
	P35486	313	K	1.57677	0.00891724	Up	Pyruvate dehydrogenase E1 component subunit alpha, somatic form, mitochondrial OS=Mus musculus OX=10090 GN=Pdha1 PE=1 SV=1	Pdha1	1	1.21555e-08	147.72	2	SK(1)SDPIMLLK(1)DR	2.1789	426300	405350	358870	234320	258780	260090	1.39158	1.27319	1.01886	0.756897	0.797986	0.781298
	P38647	360	K	1.50576	0.0202108	Up	Stress-70 protein, mitochondrial OS=Mus musculus OX=10090 GN=Hspa9 PE=1 SV=3	Hspa9	1	2.27085e-17	204.34	2	AQFEGIVTDLIK(1)R	0.80734	127390	148490	148780	79886	104720	117620	1.14649	1.29669	1.18514	0.654043	0.813598	0.941975
	P38647	291	K	1.63189	0.0351393	Up	Stress-70 protein, mitochondrial OS=Mus musculus OX=10090 GN=Hspa9 PE=1 SV=3	Hspa9	1	0.014571	76.605	2	HIVK(1)EFK(1)R	-0.8628	30156	27384	0	17790	21520	0	1.35795	1.19649		0.728764	0.836561
	P42125	229	K	1.84491	0.0189668	Up	Enoyl-CoA delta isomerase 1, mitochondrial OS=Mus musculus OX=10090 GN=Eci1 PE=1 SV=2	Eci1	1	3.42235e-07	147.72	3	SVMTK(1)WLAIPDHSR	-2.7081	165700	139730	119170	79756	79905	79806	1.69013	1.26693	0.993121	0.73885	0.697858	0.704412
	P47934	609	K	1.86382	0.00134232	Up	Carnitine O-acetyltransferase OS=Mus musculus OX=10090 GN=Crat PE=1 SV=3	Crat	1	1.73038e-11	110.58	2	MAHYLEK(1)ALLDMR	-2.3022	61409	54492	51882	27783	30647	33741	1.47693	1.25923	1.18442	0.648364	0.70746	0.747696
	P47934	315	K	1.51824	0.0354032	Up	Carnitine O-acetyltransferase OS=Mus musculus OX=10090 GN=Crat PE=1 SV=3	Crat	1	1.75064e-14	132.01	3	NHVAGQMLHGGGSK(1)FNSGNR	1.0118	68378	64238	54059	0	43184	41471	1.31299	1.18517	0.985312		0.795892	0.733718
	P48771	33	K	1.50645	0.0286257	Up	Cytochrome c oxidase subunit 7A2, mitochondrial OS=Mus musculus OX=10090 GN=Cox7a2 PE=1 SV=2	Cox7a2	1	3.19896e-08	154.66	3	QK(1)LFQEDNGMPVHLK	-0.10512	46180	38293	37835	34302	28600	32254	1.29577	1.02206	1.37746	0.913145	0.69515	0.844687
	P48962	163	K	1000	0.001	Up	ADP/ATP translocase 1 OS=Mus musculus OX=10090 GN=Slc25a4 PE=1 SV=4	Slc25a4	1	0.00040764	79.795	2	EFNGLGDCLTK(1)IFK	2.7933	0	10710	16951	0	0	0		0.780833	1.21495
	P51174	81	K	3.07094	0.00736449	Up	Long-chain specific acyl-CoA dehydrogenase, mitochondrial OS=Mus musculus OX=10090 GN=Acadl PE=1 SV=2	Acadl	1	7.91072e-18	114.69	3	FFQEEVIPHHTEWEK(1)AGEVSR	-2.2038	155940	124730	110800	45261	43968	0	1.76973	1.28786	1.15619	0.482644	0.432122
	O55125	157	K	1000	0.001	Up	Protein NipSnap homolog 1 OS=Mus musculus OX=10090 GN=Nipsnap1 PE=1 SV=1	Nipsnap1	1	0.00882082	79.809	2	SK(1)MLLSR	-1.7443	40936	46382	0	0	0	0	0.995925	1.05938
	O55125	191	K	2.08119	0.000760296	Up	Protein NipSnap homolog 1 OS=Mus musculus OX=10090 GN=Nipsnap1 PE=1 SV=1	Nipsnap1	0.999965	2.11172e-13	171.14	3	TYK(1)LKPGTMIEWGNNWAR	-1.9957	167810	177520	185360	70101	85095	100700	1.35962	1.3503	1.33815	0.562809	0.640349	0.741911
	P54071	272	K	2.66092	0.00511461	Up	Isocitrate dehydrogenase [NADP], mitochondrial OS=Mus musculus OX=10090 GN=Idh2 PE=1 SV=3	Idh2	1	5.48804e-12	138.71	2	DIFQEIFDK(1)HYK	5.2863	116130	115540	108540	29847	48309	56436	1.54747	1.51627	1.34104	0.380653	0.595883	0.678821
	P54071	67	K	1.58456	0.00146238	Up	Isocitrate dehydrogenase [NADP], mitochondrial OS=Mus musculus OX=10090 GN=Idh2 PE=1 SV=3	Idh2	1	0.00221564	86.205	2	IIWQFIK(1)EK	-0.77566	80804	73880	73535	46795	49173	54990	1.34828	1.21406	1.13767	0.747306	0.759504	0.828235
	Q7TSQ8	217	K	1000	0.001	Up	Pyruvate dehydrogenase phosphatase regulatory subunit, mitochondrial OS=Mus musculus OX=10090 GN=Pdpr PE=1 SV=1	Pdpr	1	0.00293747	61.48	2	TSVLHVLIK(1)K	4.6635	5754.9	3581.2	4080	0	0	0	1.39692	0.810098	0.92578
	Q6PE15	239	K	1000	0.001	Up	Palmitoyl-protein thioesterase ABHD10, mitochondrial OS=Mus musculus OX=10090 GN=Abhd10 PE=1 SV=1	Abhd10	1	0.00079362	75.474	3	LLHGMK(1)DEIVPWQR	0.083823	14051	0	13178	0	0	0	1.13804		0.968662
	Q66GT5	184	K	1.51597	0.0283616	Up	Phosphatidylglycerophosphatase and protein-tyrosine phosphatase 1 OS=Mus musculus OX=10090 GN=Ptpmt1 PE=1 SV=1	Ptpmt1	1	0.00186407	92.428	2	EFHK(1)EITAR	0.71038	25485	21150	17733	17281	15810	13110	1.35752	1.30497	0.982646	0.887806	0.813039	0.703634
	Q64521	113	K	2.04405	0.0302058	Up	Glycerol-3-phosphate dehydrogenase, mitochondrial OS=Mus musculus OX=10090 GN=Gpd2 PE=1 SV=2	Gpd2	1	0.00306942	76.572	2	STK(1)LIHGGVR	2.4486	7914.8	6840.3	0	3405.2	0	4049.6	1.48832	1.24079		0.624325		0.71082
	P52196	14	K	1.56267	0.000418452	Up	Thiosulfate sulfurtransferase OS=Mus musculus OX=10090 GN=Tst PE=1 SV=3	Tst	1	5.34308e-05	101.64	2	ALVSTK(1)WLAESIR	0.13866	129950	126630	133610	79813	90776	88694	1.30475	1.18238	1.18941	0.749733	0.821206	0.781792
	Q61425	202	K	1000	0.001	Up	Hydroxyacyl-coenzyme A dehydrogenase, mitochondrial OS=Mus musculus OX=10090 GN=Hadh PE=1 SV=2	Hadh	1	0.000754192	57.003	2	TFESLVDFCK(1)TLGK	2.0517	13600	19065	12259	0	0	0	0.899384	1.27094	0.723466
	Q60759	240	K	1000	0.001	Up	Glutaryl-CoA dehydrogenase, mitochondrial OS=Mus musculus OX=10090 GN=Gcdh PE=1 SV=2	Gcdh	1	0.0103584	47.349	2	GFILEK(1)GMR	-0.19693	13647	0	9465.8	0	0	0	1.13958		0.825731
	Q64332	244	K	1000	0.001	Up	Synapsin-2 OS=Mus musculus OX=10090 GN=Syn2 PE=1 SV=2	Syn2	1	2.85703e-07	81.578	3	TLGGEK(1)FPLIEQTYYPNHR	-0.43005	31088	30870	20362	0	0	0	1.13092	1.13619	0.718885
	Q64332	129	K	1000	0.001	Up	Synapsin-2 OS=Mus musculus OX=10090 GN=Syn2 PE=1 SV=2	Syn2	1	4.72715e-07	108.5	3	VLLVVDEPHTDWAK(1)CFR	0.55188	39994	39187	44692	0	0	0	0.966862	0.958488	1.04857
	Q3UMR5	331	K	1.54963	0.0131231	Up	Calcium uniporter protein, mitochondrial OS=Mus musculus OX=10090 GN=Mcu PE=1 SV=2	Mcu	1	3.97122e-17	168.69	2	DAIAQAEMDLK(1)R	0.77087	184560	162270	127920	109280	98329	95197	1.41507	1.18887	1.03483	0.85236	0.766563	0.729234
	Q3TC72	202	K	1.51356	0.00041311	Up	Fumarylacetoacetate hydrolase domain-containing protein 2A OS=Mus musculus OX=10090 GN=Fahd2 PE=1 SV=1	Fahd2	1	0.000226664	117.39	2	NGK(1)QWLLGK	-1.0283	75199	74947	67599	42651	46899	50153	1.26539	1.17212	1.16356	0.759779	0.785333	0.8341
	Q05920	442	K	1000	0.001	Up	Pyruvate carboxylase, mitochondrial OS=Mus musculus OX=10090 GN=Pc PE=1 SV=1	Pc	1	0.00313831	62.271	2	DHPTAATK(1)MSR	-0.91577	13202	12404	10130	0	0	0	1.14746	1.07779	0.842933
	Q03265	434	K	2.01089	0.00220797	Up	ATP synthase subunit alpha, mitochondrial OS=Mus musculus OX=10090 GN=Atp5f1a PE=1 SV=1	Atp5f1a	1	3.17952e-55	260.83	2	QVAGTMK(1)LELAQYR	-2.3453	89376	85250	72085	36995	36200	42187	1.44474	1.38762	1.14303	0.66459	0.578495	0.733848
	Q03265	230	K	1.87103	0.00140589	Up	ATP synthase subunit alpha, mitochondrial OS=Mus musculus OX=10090 GN=Atp5f1a PE=1 SV=1	Atp5f1a	1	1.0571e-10	129.69	2	TSIAIDTIINQK(1)R	0.90214	81416	80403	69389	38359	37246	40622	1.3716	1.36394	1.1467	0.718166	0.620322	0.736437
	P97807	210	K	2.42029	0.000652807	Up	Fumarate hydratase, mitochondrial OS=Mus musculus OX=10090 GN=Fh PE=1 SV=3	Fh	1	0.000233093	51.829	3	VLLPGLQK(1)LHDALSAK	-1.9942	33250	32462	33816	0	13360	14391	1.35879	1.25157	1.29689		0.501527	0.574719
	P97450	99	K	1.50834	0.0499589	Up	ATP synthase-coupling factor 6, mitochondrial OS=Mus musculus OX=10090 GN=Atp5pf PE=1 SV=1	Atp5pf	1	9.95115e-23	177.41	2	FDDPK(1)FEVIDKPQS	-2.4096	764640	649590	558080	423510	412530	408110	1.49579	1.19322	0.926969	0.848461	0.776118	0.772739
	P97450	94	K	2.42956	0.0220573	Up	ATP synthase-coupling factor 6, mitochondrial OS=Mus musculus OX=10090 GN=Atp5pf PE=1 SV=1	Atp5pf	1	0.000161073	84.102	2	GEMDTFPTFK(1)FDDPK	-1.4863	23886	19328	0	6309.6	9941.8	10258	1.79628	1.36485		0.485946	0.719044	0.746684
	Q3UV70	206	K	1.53145	0.0229309	Up	[Pyruvate dehydrogenase [acetyl-transferring]]-phosphatase 1, mitochondrial OS=Mus musculus OX=10090 GN=Pdp1 PE=1 SV=1	Pdp1	1	0.000178654	108.93	2	EASK(1)LYFNSLR	1.0721	33923	30955	0	21820	24927	21118	1.36954	1.15972		0.780892	0.926724	0.769711
nucleus	Q9D855	88	K	3.79202	0.00430195	Up	Cytochrome b-c1 complex subunit 7 OS=Mus musculus OX=10090 GN=Uqcrb PE=1 SV=3	Uqcrb	1	1.15137e-11	130.99	2	YEEDK(1)FYLEPYLK	0.35136	53643	42925	47118	7899.9	13916	17634	1.92818	1.46494	1.4076	0.268667	0.450661	0.546677
	Q9D855	12	K	1.54133	0.0194482	Up	Cytochrome b-c1 complex subunit 7 OS=Mus musculus OX=10090 GN=Uqcrb PE=1 SV=3	Uqcrb	1	1.26691e-23	189.56	2	SAVSASSK(1)WLDGFR	-0.27657	360580	359190	304880	225850	230100	230270	1.38737	1.31217	0.974939	0.822185	0.797644	0.764142
	Q99PV8	433	K	1000	0.001	Up	B-cell lymphoma/leukemia 11B OS=Mus musculus OX=10090 GN=Bcl11b PE=1 SV=1	Bcl11b	1	0.000187655	94.804	2	SCEFCGK(1)TFK	-1.1907	19912	18076	15073	14132	16203	0	1.31858	0.990071
	Q923D5	13	K	1000	0.001	Up	WW domain-binding protein 11 OS=Mus musculus OX=10090 GN=Wbp11 PE=1 SV=2	Wbp11	1	0.00173522	96.946	2	SGK(1)FMNPTDQAR	-1.1728	18527	13378	13860	0	0	0	1.39008	1.04698	0.903876
	Q8VEK3	541	K	1000	0.001	Up	Heterogeneous nuclear ribonucleoprotein U OS=Mus musculus OX=10090 GN=Hnrnpu PE=1 SV=1	Hnrnpu	1	0.000938094	55.604	2	APQCLGK(1)FIEIAAR	-0.72165	4417.8	0	3446	0	0	0	1.1539		0.832967
	Q61644	120	K	1.70824	0.0447252	Up	Protein kinase C and casein kinase substrate in neurons protein 1 OS=Mus musculus OX=10090 GN=Pacsin1 PE=1 SV=1	Pacsin1	1	0.000647185	78.043	2	DAYHK(1)QIMGGFK	-1.9557	17008	13234	12334	8684.3	8374.2	0	1.49931	1.13451	1.00108	0.735973	0.682599
	Q3TL44	659	K	1000	0.001	Up	NLR family member X1 OS=Mus musculus OX=10090 GN=Nlrx1 PE=1 SV=1	Nlrx1	1	0.0005034	108.2	2	NLDALENAQAIK(1)K	-0.57101	6916.1	0	5776.4	0	0	0	1.14108		0.895526
	P97315	161	K	1.63472	0.0260388	Up	Cysteine and glycine-rich protein 1 OS=Mus musculus OX=10090 GN=Csrp1 PE=1 SV=3	Csrp1	1	5.30011e-17	144.09	2	GLESTTLADK(1)DGEIYCK	0.018664	41912	36204	30320	24293	25091	22324	1.54602	1.2475	0.984362	0.81789	0.789898	0.703238
	P63158	12	K	2.65893	0.00501544	Up	High mobility group protein B1 OS=Mus musculus OX=10090 GN=Hmgb1 PE=1 SV=2	Hmgb1	1	6.63904e-05	123.99	2	GK(1)MSSYAFFVQTCR	1.0483	41244	39575	29652	10384	14931	15871	1.68942	1.56156	1.10725	0.427811	0.593155	0.618122
	O35927	428	K	1000	0.001	Up	Catenin delta-2 OS=Mus musculus OX=10090 GN=Ctnnd2 PE=1 SV=1	Ctnnd2	1	0.0123173	53.679	2	VYQK(1)PPMR	0.28342	0	11107	7856.9	0	0	0		1.22756	0.796792
	P08551	392	K	1000	0.001	Up	Neurofilament light polypeptide OS=Mus musculus OX=10090 GN=Nefl PE=1 SV=5	Nefl	1	0.00750873	65.404	2	K(1)LLEGEETR	-0.90101	6371.3	7149	7839.9	0	0	0	0.920147	0.973795	0.988782
	P08551	282	K	1.77303	0.0275288	Up	Neurofilament light polypeptide OS=Mus musculus OX=10090 GN=Nefl PE=1 SV=5	Nefl	1	7.26546e-09	148.76	2	NMQNAEEWFK(1)SR	-1.0256	13691	12685	10134	5263.3	6282.3	7684.8	1.51541	1.32427	0.979572	0.604158	0.680771	0.869155
	P08551	371	K	1.55535	0.0103564	Up	Neurofilament light polypeptide OS=Mus musculus OX=10090 GN=Nefl PE=1 SV=5	Nefl	1	4.32546e-12	156.14	2	YLK(1)EYQDLLNVK	0.47989	197350	175710	164320	109430	106850	105310	1.4175	1.19035	1.03071	0.815119	0.751361	0.772905
	F8VPU2	771	K	1000	0.001	Up	FERM, ARHGEF and pleckstrin domain-containing protein 1 OS=Mus musculus OX=10090 GN=Farp1 PE=1 SV=1	Farp1	1	0.0125032	70.389	2	LGSLSK(1)LSGK	0.055937	7463.9	0	4973.7	0	0	0	1.28195		0.824468
	F6ZDS4	787	K	1.69073	0.00133486	Up	Nucleoprotein TPR OS=Mus musculus OX=10090 GN=Tpr PE=1 SV=1	Tpr	1	0.000117772	91.993	2	SQNTK(1)ISTQLDFASK	0.36679	37374	35724	38034	21035	21173	24564	1.30424	1.25248	1.22582	0.706972	0.687506	0.842743
	E9Q5C9	509	K	1000	0.001	Up	Nucleolar and coiled-body phosphoprotein 1 OS=Mus musculus OX=10090 GN=Nolc1 PE=1 SV=1	Nolc1	1	0.00104309	75.474	2	AAGGAVSTPAPGK(1)K	-1.2594	9034.1	5597.5	0	0	0	0	1.33626	0.77137
	P16546	1853	K	2.55667	0.00325872	Up	Spectrin alpha chain, non-erythrocytic 1 OS=Mus musculus OX=10090 GN=Sptan1 PE=1 SV=4	Sptan1	1	0.000157594	87.573	2	LAQFVEHWK(1)ELK	0.37813	11242	9638.8	0	3742.4	4317.3	4904.7	1.76254	1.46337		0.566644	0.618103	0.707895
other | cytoskeleton	P63011	173	K	1000	0.001	Up	Ras-related protein Rab-3A OS=Mus musculus OX=10090 GN=Rab3a PE=1 SV=1	Rab3a	1	5.47556e-05	83.775	2	DNINVK(1)QTFER	0.92008	0	46879	48530	0	0	0		0.972773	0.990275
other | endoplasmic reticulum	P20029	269	K	1000	0.001	Up	Endoplasmic reticulum chaperone BiP OS=Mus musculus OX=10090 GN=Hspa5 PE=1 SV=3	Hspa5	1	0.00331122	57.888	2	VMEHFIK(1)LYK	-0.15471	6419.8	5642.4	0	0	0	0	1.15638	0.982849
	Q8JZR0	361	K	1000	0.001	Up	Long-chain-fatty-acid--CoA ligase 5 OS=Mus musculus OX=10090 GN=Acsl5 PE=1 SV=1	Acsl5	1	0.00320139	57.888	2	VYDK(1)VQNEAK	2.549	6108.4	0	4832.5	0	0	0	0.801707		1.16117
other | peroxisome	P46096	236	K	1000	0.001	Up	Synaptotagmin-1 OS=Mus musculus OX=10090 GN=Syt1 PE=1 SV=1	Syt1	1	0.000593746	55.578	2	FSK(1)HDIIGEFK	0.083624	10294	11067	5205.2	0	0	0	1.21187	1.28012	0.582985
plasma membrane	Q9ES97	707	K	1000	0.001	Up	Reticulon-3 OS=Mus musculus OX=10090 GN=Rtn3 PE=1 SV=2	Rtn3	1	0.000438712	61.194	2	VQDEGISSGGK(1)LK	-0.70569	7755.5	4987.4	0	0	0	0	1.28833	0.795712
	Q9EP69	10	K	1000	0.001	Up	Phosphatidylinositol-3-phosphatase SAC1 OS=Mus musculus OX=10090 GN=Sacm1l PE=1 SV=1	Sacm1l	1	0.000323687	59.77	3	AAAAYEHLK(1)LHITPEK	-3.0976	14224	12072	0	0	0	0	1.09806	0.961091
	Q9DBG3	327	K	1.55224	0.0282944	Up	AP-2 complex subunit beta OS=Mus musculus OX=10090 GN=Ap2b1 PE=1 SV=1	Ap2b1	1	0.000153144	86.243	2	VFFVK(1)YNDPIYVK	0.77124	39871	43325	36140	19826	26218	31770	1.26011	1.29615	1.09252	0.61795	0.785198	0.947509
	Q80XC2	57	K	1000	0.001	Up	tRNA (adenine(58)-N(1))-methyltransferase catalytic subunit TRMT61A OS=Mus musculus OX=10090 GN=Trmt61a PE=1 SV=1	Trmt61a	1	0.00272049	85.622	2	PFGSK(1)VICSR	1.3892	18079	14835	14683	13259	0	17362	1.26832	0.870959
	O35633	8	K	1000	0.001	Up	Vesicular inhibitory amino acid transporter OS=Mus musculus OX=10090 GN=Slc32a1 PE=1 SV=3	Slc32a1	1	0.00373776	79.795	2	SK(1)LTNVATSVSNK	-0.87295	8485.9	0	4964.4	0	0	0	1.18858		0.687551
	Q61102	216	K	1.72742	0.0421443	Up	Iron-sulfur clusters transporter ABCB7, mitochondrial OS=Mus musculus OX=10090 GN=Abcb7 PE=1 SV=3	Abcb7	1	3.32164e-05	127.03	2	NAVFGK(1)VAQNSIR	-0.9151	83483	93382	63276	41887	49731	51116	1.40434	1.55279	0.889266	0.684819	0.792866	0.748988
	P43006	525	K	1000	0.001	Up	Excitatory amino acid transporter 2 OS=Mus musculus OX=10090 GN=Slc1a2 PE=1 SV=1	Slc1a2	1	0.0193394	44.57	2	TQSIYDDK(1)NHR	0.22291	0	1579.2	4928.1	0	0	0		0.50465	1.38005
	P14094	179	K	1000	0.001	Up	Sodium/potassium-transporting ATPase subunit beta-1 OS=Mus musculus OX=10090 GN=Atp1b1 PE=1 SV=1	Atp1b1	1	0.00637299	96.946	2	EGKPCIIIK(1)LNR	-1.909	0	64497	62323	0	0	0		1.07691	0.948284
	Q9JIS5	515	K	1.5324	0.00852653	Up	Synaptic vesicle glycoprotein 2A OS=Mus musculus OX=10090 GN=Sv2a PE=1 SV=1	Sv2a	1	2.75219e-07	160.98	2	GGQYFNDK(1)FIGLR	-0.022502	113970	95702	95126	66827	69538	67679	1.4204	1.16508	1.06431	0.784935	0.822069	0.774734
	Q6PIC6	688	K	1.57916	0.0201582	Up	Sodium/potassium-transporting ATPase subunit alpha-3 OS=Mus musculus OX=10090 GN=Atp1a3 PE=1 SV=1	Atp1a3	1	1.12053e-16	146.58	2	TSPQQK(1)LIIVEGCQR	0.34743	59866	47573	45640	33934	32538	36923	1.51766	1.16455	1.03118	0.799064	0.732951	0.819485
	Q9Z218	610	K	1000	0.001	Up	Dipeptidyl aminopeptidase-like protein 6 OS=Mus musculus OX=10090 GN=Dpp6 PE=1 SV=1	Dpp6	1	0.000571061	88.42	2	GSGFQGTK(1)LLQEVR	-1.6413	7891	3991.9	0	0	0	0	1.28539	0.681295

## Sheet: Down list
Supplementary Table 6
Subcellular localization	Protein accession	Position	Amino acid	CIH/CON Ratio	CIH/CON P value	Regulated Type	Protein description	Gene name	Localization probability	PEP	Score	Charge	Modified sequence	Mass error [ppm]	Intensity CIH_1	Intensity CIH_2	Intensity CIH_3	Intensity CON_1	Intensity CON_2	Intensity CON_3	CIH_1	CIH_2	CIH_3	CON_1	CON_2	CON_3
cytoplasm	O08709	56	K	0.001	0.001	Down	Peroxiredoxin-6 OS=Mus musculus OX=10090 GN=Prdx6 PE=1 SV=3	Prdx6	1	0.00285998	50.297	2	AAK(1)LAPEFAK	-0.18733	0	0	0	39308	0	34645				1.07102		0.891097
	Q9JJK2	134	K	0.001	0.001	Down	LanC-like protein 2 OS=Mus musculus OX=10090 GN=Lancl2 PE=1 SV=1	Lancl2	1	0.0157754	81.32	2	SLDYVK(1)R	1.6128	0	0	0	29326	0	31049				0.974737		0.985325
	Q9DBJ1	113	K	0.001	0.001	Down	Phosphoglycerate mutase 1 OS=Mus musculus OX=10090 GN=Pgam1 PE=1 SV=3	Pgam1	1	0.00320139	64.064	2	HGEAQVK(1)IWR	-1.1052	0	0	0	23718	22477	23239				1.04899	0.983792	0.964432
	Q9D6R2	343	K	0.001	0.001	Down	Isocitrate dehydrogenase [NAD] subunit alpha, mitochondrial OS=Mus musculus OX=10090 GN=Idh3a PE=1 SV=1	Idh3a	1	0.000589297	102.55	2	SLTK(1)DLGGNAK	0.89824	0	0	0	0	59070	66158					0.920567	1.0201
	Q3UM45	134	K	0.001	0.001	Down	Protein phosphatase 1 regulatory subunit 7 OS=Mus musculus OX=10090 GN=Ppp1r7 PE=1 SV=2	Ppp1r7	1	0.00148158	72.365	2	ELDLYDNQIK(1)K	0.61196	0	0	0	0	5713.9	6516.1					0.882417	1.06473
	Q3UM45	176	K	0.001	0.001	Down	Protein phosphatase 1 regulatory subunit 7 OS=Mus musculus OX=10090 GN=Ppp1r7 PE=1 SV=2	Ppp1r7	1	0.00211089	56.378	2	LFLVNNK(1)INK	0.31704	0	0	0	0	24505	24915					0.936525	1.00748
	P62900	75	K	0.001	0.001	Down	60S ribosomal protein L31 OS=Mus musculus OX=10090 GN=Rpl31 PE=1 SV=1	Rpl31	1	0.0220053	46.835	2	AVWAK(1)GIR	-1.5053	0	0	0	7725.9	7144.8	0				0.959061	0.920595
	Q68FD5	1441	K	0.001	0.001	Down	Clathrin heavy chain 1 OS=Mus musculus OX=10090 GN=Cltc PE=1 SV=3	Cltc	1	0.0039928	58.916	2	AVNYFSK(1)VK	-0.8756	0	0	0	128160	0	161550				0.904961		1.10134
	P53810	200	K	0.001	0.001	Down	Phosphatidylinositol transfer protein alpha isoform OS=Mus musculus OX=10090 GN=Pitpna PE=1 SV=2	Pitpna	1	0.0245945	49.058	2	LVTVK(1)FK	-1.3526	0	0	0	17846	17550	0				0.998511	0.94658
	P47857	750	K	0.001	0.001	Down	ATP-dependent 6-phosphofructokinase, muscle type OS=Mus musculus OX=10090 GN=Pfkm PE=1 SV=3	Pfkm	1	0.00833782	65.156	2	LRPILK(1)ILAK	-0.24166	0	0	0	0	23256	26356					0.931723	1.02212
	P14824	99	K	0.001	0.001	Down	Annexin A6 OS=Mus musculus OX=10090 GN=Anxa6 PE=1 SV=3	Anxa6	1	0.000717466	57.293	2	PLAYCDAK(1)EIK	1.2288	0	0	0	11465	7827.8	9757				1.18284	0.779251	0.976284
	O09106	220	K	0.001	0.001	Down	Histone deacetylase 1 OS=Mus musculus OX=10090 GN=Hdac1 PE=1 SV=1	Hdac1	1	0.00309516	60.892	2	GK(1)YYAVNYPLR	-1.2831	0	0	0	0	3162.3	4202.8					0.929851	1.0346
	P58389	302	K	0.001	0.001	Down	Serine/threonine-protein phosphatase 2A activator OS=Mus musculus OX=10090 GN=Ptpa PE=1 SV=1	Ptpa	1	0.000961965	50.116	3	AECLEK(1)FPVIQHFK	1.0574	0	0	0	0	4765.5	3342.5					1.22576	0.859103
cytoplasm,nucleus	Q8BJU0	161	K	0.001	0.001	Down	Small glutamine-rich tetratricopeptide repeat-containing protein alpha OS=Mus musculus OX=10090 GN=Sgta PE=1 SV=2	Sgta	1	0.00297198	48.822	2	AIGIDPGYSK(1)AYGR	-1.4317	0	0	0	0	6261.2	3582.3					1.20393	0.6739
endoplasmic reticulum	P26516	45	K	0.001	0.001	Down	26S proteasome non-ATPase regulatory subunit 7 OS=Mus musculus OX=10090 GN=Psmd7 PE=1 SV=2	Psmd7	1	0.00798751	72.922	2	VVGVLLGSWQK(1)K	0.94199	0	0	0	5682.5	0	6290.9				0.928339		1.05935
extracellular	Q91WS0	104	K	0.001	0.001	Down	CDGSH iron-sulfur domain-containing protein 1 OS=Mus musculus OX=10090 GN=Cisd1 PE=1 SV=1	Cisd1	1	0.000130568	94.63	3	HNEETGDNVGPLIIK(1)K	0.75141	0	0	0	0	6797.6	7897.5					0.89924	1.03313
mitochondria	Q9R0X4	292	K	0.001	0.001	Down	Acyl-coenzyme A thioesterase 9, mitochondrial OS=Mus musculus OX=10090 GN=Acot9 PE=1 SV=1	Acot9	1	0.000757681	52.591	2	AVWMEDTK(1)LK	-0.3266	0	0	0	0	19350	21854					1.0248	1.08323
	Q8VDK1	178	K	0.001	0.001	Down	Deaminated glutathione amidase OS=Mus musculus OX=10090 GN=Nit1 PE=1 SV=2	Nit1	1	0.000188294	73.502	2	ESNYTK(1)PGGTLEPPVK	-0.024558	0	0	0	10596	0	14414				0.879388		1.02896
	Q8QZT1	260	K	0.001	0.001	Down	Acetyl-CoA acetyltransferase, mitochondrial OS=Mus musculus OX=10090 GN=Acat1 PE=1 SV=1	Acat1	1	0.0198151	54.436	2	VDFSK(1)VPK	0.64705	0	0	0	33087	35327	35305				0.975615	0.973974	0.956076
	Q8BIP0	376	K	0.001	0.001	Down	Aspartate--tRNA ligase, mitochondrial OS=Mus musculus OX=10090 GN=Dars2 PE=1 SV=1	Dars2	1	0.00178252	58.889	2	AICVHDGAK(1)YLR	1.8374	0	0	0	0	3349.8	3979.4					1.03045	0.985522
	Q8VCW8	614	K	0.001	0.001	Down	Medium-chain acyl-CoA ligase ACSF2, mitochondrial OS=Mus musculus OX=10090 GN=Acsf2 PE=1 SV=1	Acsf2	1	0.00193914	93.467	2	EQMEQHLK(1)L	2.5008	0	0	0	10539	9881.5	9633.4				1.06643	1.00681	0.955197
nucleus	P14873	98	K	0.001	0.001	Down	Microtubule-associated protein 1B OS=Mus musculus OX=10090 GN=Map1b PE=1 SV=2	Map1b	1	0.00775301	51.531	3	FSPEVPGQK(1)ILHHR	-0.60756	0	0	0	8129.6	8723.5	0				0.970238	1.00937
	P18826	73	K	0.001	0.001	Down	Phosphorylase b kinase regulatory subunit alpha, skeletal muscle isoform OS=Mus musculus OX=10090 GN=Phka1 PE=1 SV=3	Phka1	1	0.012169	50.09	2	AK(1)AYELEQSVVK	-2.3169	0	0	0	4133.6	3521	0				1.26851	0.937365
	Q61548	163	K	0.001	0.001	Down	Clathrin coat assembly protein AP180 OS=Mus musculus OX=10090 GN=Snap91 PE=1 SV=1	Snap91	1	0.00362862	52.591	2	TMVPEK(1)LLK	0.25184	0	0	0	0	38409	42145					0.943	1.03579
	Q62420	34	K	0.001	0.001	Down	Endophilin-A1 OS=Mus musculus OX=10090 GN=Sh3gl2 PE=1 SV=2	Sh3gl2	1	0.0125032	54.584	2	LDDDFK(1)EMER	0.48207	0	0	0	5067.4	0	4380.2				1.08887		0.918796
	Q63943	504	K	0.654319	0.0163135	Down	Myocyte-specific enhancer factor 2D OS=Mus musculus OX=10090 GN=Mef2d PE=1 SV=2	Mef2d	1	0.00340514	72.846	2	PAPEPEAEGSAVK(1)R	1.3166	0	16241	16634	21808	20240	24579		0.775158	0.742535	1.08483	1.07866	1.31576
	Q7TSG2	770	K	0.001	0.001	Down	RNA polymerase II subunit A C-terminal domain phosphatase OS=Mus musculus OX=10090 GN=Ctdp1 PE=1 SV=1	Ctdp1	1	5.44703e-14	131.22	2	IYDSNTGK(1)LIR	-0.20924	87413	73875	67311	74031	0	81481				0.938377		1.09002
	Q811P8	341	K	0.001	0.001	Down	Rho GTPase-activating protein 32 OS=Mus musculus OX=10090 GN=Arhgap32 PE=1 SV=2	Arhgap32	1	0.0146187	51.872	2	HGK(1)LITFLR	-0.42514	0	0	0	5752.7	0	6502.6				0.955127		1.02556
	Q8VEK3	527	K	0.001	0.001	Down	Heterogeneous nuclear ribonucleoprotein U OS=Mus musculus OX=10090 GN=Hnrnpu PE=1 SV=1	Hnrnpu	1	4.79622e-07	95.656	2	QMADTGK(1)LNTLLQR	-1.1424	0	0	0	0	6762.9	5197.7					1.1442	0.8469
	Q9DCT8	23	K	0.001	0.001	Down	Cysteine-rich protein 2 OS=Mus musculus OX=10090 GN=Crip2 PE=1 SV=1	Crip2	1	0.00648934	62.271	2	VSSLGK(1)DWHK	0.074643	0	0	0	19105	0	15412				1.038		0.828697
	Q9QYB5	140	K	0.001	0.001	Down	Gamma-adducin OS=Mus musculus OX=10090 GN=Add3 PE=1 SV=2	Add3	1	0.0168133	58.426	2	CK(1)LASLYR	-0.83058	0	0	0	4937.1	4740.7	0				1.0406	0.951099
plasma membrane	Q925N0	192	K	0.001	0.001	Down	Sideroflexin-5 OS=Mus musculus OX=10090 GN=Sfxn5 PE=1 SV=2	Sfxn5	1	0.00250841	83.358	2	ANK(1)FTPATR	-1.767	0	0	0	13199	11248	13790				1.05823	0.854671	1.02949
	Q925N0	60	K	0.001	0.001	Down	Sideroflexin-5 OS=Mus musculus OX=10090 GN=Sfxn5 PE=1 SV=2	Sfxn5	1	0.0191146	79.809	2	TLFVTEK(1)R	1.6103	0	0	0	9854.3	0	11350				0.949801		1.01864
	B2RXS4	1742	K	0.001	0.001	Down	Plexin-B2 OS=Mus musculus OX=10090 GN=Plxnb2 PE=1 SV=1	Plxnb2	1	0.00873642	67.881	2	DSPSNK(1)LLYAK	-3.0055	0	0	0	18857	18504	0				1.0058	0.926586
	Q9Z0E0	272	K	0.001	0.001	Down	Neurochondrin OS=Mus musculus OX=10090 GN=Ncdn PE=1 SV=1	Ncdn	1	0.000173392	108.93	2	ILGSK(1)LSSWQR	-0.57876	0	0	0	81399	0	79201				1.01376		0.97793
