# Supplementary material for: Acetylome analyses provide novel insights into the effects of chronic intermittent hypoxia on hippocampus-dependent cognitive impairment
Source: Front Mol Neurosci. 2024 Feb 22;17:1324458. doi: 10.3389/fnmol.2024.1324458 (PMC10917988; doi:10.3389/fnmol.2024.1324458)
Supplement: Supplementary file 8 [file Table_7.xlsx]

## Sheet: Protein
Supplementary Table 7
Proteomics identified protein		PLMD database		Common protein
Protein accession		Uniprot Accession		Protein accession
A2A690		O08529		O08539
A2A870		O08530		O08553
A2ALS5		O08547		O08583
A2APV2		O08573		O08709
B1AYB6		O08585		O08749
B2RRD7		O08586		O08756
B2RSH2		O08600		O08997
P18872		O08601		O09106
B2RXS4		O08638		O09174
B9EKR1		O08740		O35143
C0HKE9		O08784		O35295
D3YXJ0		O08788		O35459
D3Z4S3		O08795		O35633
E9Q3E1		O08797		O35643
E9Q3L2		O08804		O55022
F6SEU4		O08807		O55028
F6ZDS4		O08915		O55057
F8VPU2		O08972		O55125
G5E829		O08992		O55126
Q9R0K7		O09000		O55131
G5E8P1		O09061		O55143
O08599		O09100		O55222
Q61879		O09110		O55234
Q80YW0		O09111		O70172
P70236		O09131		O70435
O35098		O09158		O70503
Q64G17		O09165		O88342
O35526		O09167		O88456
O35927		O09172		O88532
O55106		O09173		O88569
O70378		O35071		O88665
O70589		O35126		O88696
O88343		O35127		O88844
O88741		O35129		O88851
O88935		O35144		O88986
O89053		O35206		O88998
P03995		O35215		P01108
P68181		O35218		P01942
P68369		O35226		P02088
P05480		O35231		P03930
P06837		O35286		P04370
Q00896		O35317		P05063
P08414		O35326		P05064
P08551		O35350		P05201
P08553		O35379		P05202
P09528		O35382		P06151
P0DP28		O35386		P07356
P11531		O35423		P07724
P12960		O35469		P07901
Q61696		O35488		P08249
P18826		O35490		P09405
P19258		O35493		P09411
P20357		O35593		P09671
P20444		O35600		P0C0S6
P23242		O35625		P10126
P23506		O35638		P10630
P27601		O35639		P10639
P28652		O35640		P10649
P28660		O35658		P10922
P30275		O35660		P11499
P33175		O35683		P11798
P35802		O35685		P11983
P35803		O35691		P12367
P39053		O35711		P12382
P43006		O35728		P12658
P46096		O35737		P12970
P46660		O35841		P13595
P47708		O35855		P14094
P47857		O35857		P14115
P48318		O35887		P14148
P48320		O35904		P14152
P48722		O35943		P14733
P50518		O35945		P14824
P51863		O54724		P14873
Q61324		O54734		P15105
P54285		O54754		P15508
P55012		O54781		P15864
P60202		O54786		P16125
P61264		O54826		P16330
P61294		O54833		P16332
P62071		O54879		P16546
P63087		O54909		P16858
P62482		O54916		P17156
Q8BGZ1		O54931		P17182
P62814		O54941		P17183
P63011		O54984		P17710
Q99JI6		O54988		P17742
P62874		O54998		P17751
Q9QX11		O55017		P18760
Q8BGY2		O55023		P19096
P63300		O55029		P19157
P63318		O55060		P19253
P63328		O55112		P19536
P68404		O55135		P19783
P70398		O55137		P20029
P84075		O55142		P20108
P97390		O55201		P22315
P97427		O55203		P22599
Q02780		O70133		P23198
Q04447		O70161		P24270
Q04886		O70167		P24288
Q08642		O70194		P24527
Q0II04		O70250		P24547
Q0VE82		O70251		P24549
Q14DN9		O70252		P26040
Q6P1I6		O70258		P26043
Q3TDX8		O70274		P26443
Q3TL44		O70310		P26516
Q3TUH1		O70318		P26883
Q3U5Q7		O70325		P27048
Q3UHL1		O70400		P27659
Q3ULJ0		O70405		P28271
Q3UTZ3		O70410		P28474
Q3UV70		O70439		P28663
Q3UVL4		O70456		P28738
Q3V1U8		O70475		P29341
Q4KMM3		O70492		P29595
Q56A07		O70494		P29758
Q8CEG8		O70546		P30561
Q8BRK8		O70591		P31786
Q5HZI9		O88271		P32020
Q5M8N0		O88286		P34884
Q5M8N4		O88307		P35278
Q91Z61		O88428		P35279
Q5RJG7		O88451		P35288
Q5SYD0		O88455		P35486
Q5XG69		O88491		P35585
Q60771		O88508		P35980
Q9WUA6		O88543		P38647
Q61151		O88544		P39054
Q61316		O88545		P40124
Q61481		O88587		P40142
Q61545		O88622		P41216
Q61548		O88685		P42125
Q61644		O88693		P42208
Q61937		O88737		P42669
Q62108		O88833		P45376
Q62420		O88848		P45481
Q8BUN5		O88876		P45591
Q63810		O88878		P45952
Q63943		O88908		P46460
Q64332		O88933		P47199
Q6ZWY9		O88962		P47738
Q64487		O88990		P47754
Q68FD5		O89017		P47757
Q68FM6		O89023		P47791
Q69ZS6		O89079		P47802
Q6P1B1		O89106		P47809
Q6P1Y8		O89110		P47934
Q6P5U7		P00015		P47963
Q6PDG5		P00184		P48678
Q6PDX6		P00186		P48758
Q6PE15		P00329		P48771
Q6PH08		P00375		P48774
Q6PIC6		P00493		P48962
Q7JJ13		P00520		P49312
Q7TME0		P00920		P49722
Q7TQD2		P01027		P50516
Q7TQF7		P01901		P50544
Q80TE7		P02089		P51174
Q80TL0		P02301		P51410
Q80U28		P02340		P51855
Q80U40		P02468		P51881
Q80UG8		P02469		P52196
Q80VA5		P02762		P52480
Q80WB5		P03958		P52503
Q80WG5		P04104		P52825
Q80XC2		P04117		P53810
Q80YW5		P04247		P53994
Q810U3		P05132		P54071
Q811P8		P05213		P54227
Q8BG51		P05627		P54728
Q8BGD5		P05784		P54822
Q8BGH4		P05977		P54823
Q8BH44		P06683		P54869
Q8BH55		P06728		P56135
Q8BHC1		P06745		P56375
Q8BIZ1		P06795		P56382
Q8BM89		P06801		P56480
Q8BPN8		P06876		P57780
Q8BTF8		P07091		P58044
Q8BXX9		P07309		P58252
Q8BYC6		P07310		P58281
Q8BYI9		P07742		P58389
Q8BYM8		P07758		P59999
Q8BZ60		P08003		P60335
Q8C0M9		P08030		P60710
Q8C0P5		P08032		P60766
Q8C163		P08074		P60843
Q8CHH9		P08113		P60867
Q8C1Y8		P08121		P61021
Q8C5P7		P08207		P61027
Q8C8N2		P08228		P61089
Q8C8R3		P08752		P61161
Q8CCN5		P09041		P61202
Q8CFI5		P09055		P61222
Q8CG72		P09103		P61358
Q8CHC4		P09242		P61922
Q8CHC8		P09450		P61957
Q8CJ40		P09541		P61965
Q8JZU0		P09542		P61982
Q8JZY2		P09602		P62082
Q8K0G5		P09813		P62141
Q8K0S0		P0C027		P62242
Q8K0T0		P0C605		P62259
Q8K212		P0C7A0		P62281
Q8K400		P0CG49		P62331
Q8R0A7		P0CL69		P62702
Q8R331		P0DOV2		P62743
Q8R3P0		P10085		P62754
Q8R3S6		P10107		P62761
Q8R3T5		P10518		P62806
Q8R5C5		P10605		P62827
Q8VCE6		P10648		P62852
Q8VCX5		P10711		P62862
Q8VDQ8		P10853		P62889
Q8VE33		P10854		P62900
Q8VHW2		P11031		P62908
Q91V61		P11103		P62983
Q91WC3		P11260		P63017
Q91WM1		P11276		P63028
Q91Y86		P11352		P63030
Q91YD9		P11438		P63038
Q91YJ5		P11440		P63085
Q91ZR3		P11588		P63101
Q920I9		P11589		P63158
Q922J3		P11679		P63276
Q923T9		P11714		P67778
Q925N0		P11725		P67984
Q99020		P11928		P68037
Q99104		P11930		P68040
Q99J99		P12710		P68254
Q99JG2		P12787		P68372
Q99L90		P12790		P68510
Q99M01		P12849		P70182
Q99MN1		P13011		P70349
Q99NH0		P13020		P70404
Q99PJ2		P13412		P80313
Q99PL6		P13439		P80315
Q99PU5		P13541		P80316
Q99PV8		P13542		P80318
Q9CQ91		P13634		P84091
Q9CQA1		P13707		P84099
Q9CY27		P13745		P84244
Q9CYR6		P13864		P85094
Q9CYT6		P14069		P97315
Q9CZT8		P14131		P97351
Q9D1K7		P14206		P97447
Q9D289		P14211		P97450
Q9D2P8		P14246		P97807
Q9D5R2		P14685		P97823
Q9D7X1		P14869		P99024
Q9DAR7		P15089		P99028
Q9DB60		P15331		P99029
Q9DC07		P15532		Q01768
Q9EPK7		P15626		Q01853
Q9EQF6		P16014		Q02053
Q9ERD7		P16015		Q03265
Q9JIS5		P16045		Q04207
Q9JJK2		P16110		Q05920
Q9JJV2		P16331		Q06138
Q9JLB0		P16372		Q06185
Q9JLC8		P16381		Q08288
Q9JLJ2		P16460		Q11011
Q9JLM8		P16627		Q2VPQ9
Q9QUP5		P16675		Q3TC72
Q9QX60		P17047		Q3THK3
Q9QXL2		P17095		Q3THW5
Q9QYB5		P17225		Q3TKT4
Q9QYB8		P17426		Q3TLH4
Q9QYR6		P17563		Q3TMH2
Q9QYX7		P17665		Q3TQI7
Q9R1T4		P17679		Q3TWF6
Q9R1V6		P17717		Q3U186
Q9R1V7		P17879		Q3U1J4
Q9WUA3		P17918		Q3U2A8
Q9WUB3		P17932		Q3UEB3
Q9WUC3		P18052		Q3UFF7
Q9WV34		P18155		Q3UGR5
Q9Z0E0		P18242		Q3UHB1
Q9Z0R4		P18293		Q3UIU2
Q9Z140		P18608		Q3ULD5
Q9Z1B3		P19324		Q3ULF4
Q9Z1G3		P19639		Q3UM45
Q9Z1G4		P20060		Q3UMR5
Q9Z1S5		P20065		Q3UNZ8
Q9Z1W9		P20152		Q3URS9
Q9Z218		P21107		Q3UUI3
Q9Z2C4		P21278		Q3V0G7
Q9Z2H5		P21300		Q569Z5
Q9Z2W0		P21447		Q569Z6
Q9Z2Y3		P21550		Q5DTI6
		P21552		Q5F285
		P21619		Q5SQX6
		P21981		Q5SV85
		P22682		Q60520
		P22752		Q60597
		P22892		Q60598
		P22907		Q60676
		P22935		Q60749
		P23116		Q60759
		P23475		Q60854
		P23492		Q60864
		P23589		Q60930
		P23591		Q60931
		P23708		Q60932
		P23780		Q61026
		P23953		Q61074
		P24369		Q61102
		P24452		Q61166
		P24456		Q61171
		P24472		Q61183
		P24638		Q61191
		P24788		Q61301
		P25085		Q61425
		P25206		Q61466
		P25444		Q61553
		P25688		Q61598
		P25976		Q61656
		P26039		Q61699
		P26041		Q61753
		P26149		Q61792
		P26150		Q61818
		P26231		Q62261
		P26350		Q62318
		P26369		Q62376
		P26638		Q62418
		P26645		Q62425
		P27546		Q64105
		P27577		Q641P0
		P27612		Q64433
		P27641		Q64475
		P27661		Q64478
		P27664		Q64514
		P27773		Q64521
		P28033		Q64523
		P28063		Q64525
		P28078		Q66GT5
		P28352		Q68FL4
		P28481		Q69ZJ7
		P28574		Q6A4J8
		P28650		Q6DIC0
		P28656		Q6P2L6
		P28659		Q6P5F9
		P28665		Q6P8J2
		P28667		Q6PB66
		P28740		Q6PDQ2
		P28843		Q6PEB6
		P30115		Q6PER3
		P30412		Q6PGB6
		P30415		Q6PHZ2
		P30416		Q6PIE5
		P30681		Q6W8Q3
		P30999		Q6ZQ38
		P31230		Q6ZQF7
		P31254		Q6ZWV7
		P31266		Q71RI9
		P31750		Q76MZ3
		P32067		Q78IK2
		P32848		Q7TMF3
		P32921		Q7TMK9
		P33267		Q7TMM9
		P33609		Q7TNE1
		P34022		Q7TPR4
		P34914		Q7TSC1
		P34928		Q7TSG2
		P35123		Q7TSJ2
		P35235		Q7TSQ8
		P35282		Q80SW1
		P35293		Q80TA6
		P35492		Q80TJ1
		P35505		Q80UG5
		P35550		Q80X90
		P35564		Q80ZS3
		P35569		Q810V0
		P35576		Q811D0
		P35700		Q8BFW4
		P35761		Q8BG05
		P35922		Q8BGC4
		P35979		Q8BGV0
		P36536		Q8BH59
		P36552		Q8BH69
		P36993		Q8BH86
		P37040		Q8BH95
		P37804		Q8BHE8
		P37889		Q8BIJ6
		P37913		Q8BIP0
		P38060		Q8BJM7
		P39749		Q8BJU0
		P40336		Q8BKX1
		P40630		Q8BKX6
		P40936		Q8BKZ9
		P41105		Q8BMF3
		P41164		Q8BMF4
		P41233		Q8BMS1
		P41241		Q8BP27
		P41731		Q8BP47
		P42128		Q8BP67
		P42227		Q8BRB7
		P42867		Q8BRG8
		P42932		Q8BRH4
		P43247		Q8BVE3
		P43274		Q8BVI4
		P43275		Q8BW00
		P43276		Q8BW75
		P43277		Q8BWF0
		P45878		Q8BWT1
		P46061		Q8BWU8
		P46414		Q8BX10
		P46471		Q8BXJ2
		P46638		Q8BZ21
		P46656		Q8C0D7
		P46664		Q8C1B7
		P46735		Q8C460
		P46737		Q8C5H8
		P46935		Q8CAK1
		P46978		Q8CAQ8
		P47226		Q8CC88
		P47740		Q8CCB4
		P47753		Q8CCF0
		P47758		Q8CEC0
		P47856		Q8CES0
		P47911		Q8CGC7
		P47915		Q8CGY8
		P47930		Q8CHP8
		P47962		Q8CHT0
		P47964		Q8CI94
		P48024		Q8CIH9
		P48026		Q8CIM3
		P48036		Q8JZK9
		P48193		Q8JZN5
		P48428		Q8JZQ2
		P48432		Q8JZQ9
		P48453		Q8JZR0
		P48455		Q8JZU2
		P48725		Q8JZX4
		P48787		Q8K009
		P49070		Q8K1J6
		P49117		Q8K1N1
		P49138		Q8K1R3
		P49429		Q8K2B3
		P49443		Q8K2F0
		P49586		Q8K2T1
		P49615		Q8K310
		P49717		Q8K341
		P49718		Q8K370
		P49817		Q8K411
		P50136		Q8K4Z3
		P50171		Q8QZR5
		P50172		Q8QZS1
		P50247		Q8QZT1
		P50284		Q8QZY1
		P50285		Q8R016
		P50295		Q8R035
		P50396		Q8R0G9
		P50431		Q8R0Y6
		P50543		Q8R123
		P50580		Q8R164
		P50637		Q8R1A4
		P50752		Q8R1S0
		P51125		Q8R4N0
		P51150		Q8VBW6
		P51163		Q8VCW8
		P51175		Q8VD62
		P51655		Q8VDC0
		P51658		Q8VDD5
		P51660		Q8VDK1
		P51859		Q8VDN2
		P51943		Q8VDP4
		P51960		Q8VEK3
		P52293		Q8VEK6
		P52479		Q8VEM8
		P52483		Q8VIJ6
		P52760		Q91V12
		P52792		Q91V41
		P52840		Q91V92
		P52927		Q91VD9
		P53026		Q91VM5
		P53395		Q91VM9
		P53564		Q91VR2
		P53569		Q91VR5
		P53657		Q91W43
		P53808		Q91WK1
		P53811		Q91WK5
		P53986		Q91WS0
		P53996		Q91WT9
		P54276		Q91XU0
		P54279		Q91XU3
		P54726		Q91YI0
		P54729		Q91YP0
		P54775		Q91YT0
		P54923		Q91Z53
		P55014		Q91ZA3
		P55050		Q91ZE0
		P55096		Q91ZJ5
		P55200		Q91ZW3
		P55264		Q920E5
		P55302		Q920R0
		P56212		Q921G7
		P56213		Q921I1
		P56390		Q921J2
		P56391		Q921M7
		P56392		Q922B1
		P56394		Q922H2
		P56395		Q923D5
		P56399		Q924L1
		P56581		Q925I1
		P56593		Q93092
		P56654		Q99J39
		P56656		Q99JB2
		P56657		Q99JT1
		P56671		Q99JW2
		P56812		Q99JY0
		P56818		Q99JY9
		P56959		Q99K67
		P56960		Q99K85
		P57080		Q99KB8
		P57722		Q99KI0
		P57748		Q99KK2
		P57759		Q99KR7
		P57776		Q99L04
		P57784		Q99L13
		P58021		Q99L27
		P58137		Q99L47
		P58321		Q99LB2
		P58462		Q99LC3
		P58501		Q99LC5
		P58710		Q99LD8
		P58771		Q99LF4
		P58774		Q99LP6
		P58871		Q99LX0
		P58929		Q99MN9
		P59017		Q99MR6
		P59024		Q99MR8
		P59110		Q99NB1
		P59325		Q99PT1
		P59328		Q9CPP6
		P59708		Q9CPQ1
		P59759		Q9CPQ8
		P60122		Q9CPU0
		P60229		Q9CPV4
		P60670		Q9CPY7
		P60764		Q9CQ62
		P61025		Q9CQ69
		P61079		Q9CQ75
		P61082		Q9CQA3
		P61087		Q9CQC7
		P61205		Q9CQE1
		P61255		Q9CQE8
		P61290		Q9CQF3
		P61327		Q9CQJ8
		P61458		Q9CQN1
		P61514		Q9CQQ7
		P61620		Q9CQR4
		P61750		Q9CQZ6
		P61759		Q9CR09
		P61924		Q9CR11
		P61967		Q9CR21
		P61971		Q9CR62
		P61979		Q9CR68
		P62075		Q9CRB9
		P62077		Q9CVB6
		P62137		Q9CW03
		P62192		Q9CWF2
		P62196		Q9CWS0
		P62204		Q9CWX2
		P62245		Q9CWZ7
		P62257		Q9CXD6
		P62264		Q9CXW4
		P62267		Q9CYK1
		P62270		Q9CYR0
		P62274		Q9CYW4
		P62301		Q9CZ13
		P62313		Q9CZ30
		P62317		Q9CZ42
		P62320		Q9CZD3
		P62334		Q9CZL5
		P62715		Q9CZN7
		P62717		Q9CZS1
		P62737		Q9CZU6
		P62746		Q9CZW5
		P62751		Q9CZY3
		P62774		Q9D051
		P62821		Q9D0E1
		P62830		Q9D0F9
		P62843		Q9D0K2
		P62849		Q9D0M3
		P62855		Q9D0S9
		P62858		Q9D0T1
		P62869		Q9D154
		P62897		Q9D172
		P62911		Q9D1G1
		P62915		Q9D1I5
		P62918		Q9D1R9
		P62960		Q9D2G2
		P62962		Q9D2M8
		P62965		Q9D2U9
		P62984		Q9D338
		P62996		Q9D404
		P63001		Q9D4H1
		P63005		Q9D6M3
		P63013		Q9D6R2
		P63037		Q9D7B6
		P63073		Q9D7H3
		P63094		Q9D819
		P63147		Q9D855
		P63166		Q9D8E6
		P63168		Q9D8N0
		P63242		Q9D8S4
		P63254		Q9D8W5
		P63280		Q9D8W7
		P63323		Q9D964
		P63325		Q9D9V3
		P68433		Q9DB20
		P69566		Q9DB77
		P70122		Q9DBC7
		P70168		Q9DBF1
		P70174		Q9DBG3
		P70195		Q9DBJ1
		P70202		Q9DBL1
		P70217		Q9DC61
		P70232		Q9DC69
		P70266		Q9DCM0
		P70278		Q9DCM2
		P70288		Q9DCN1
		P70296		Q9DCS3
		P70335		Q9DCT8
		P70372		Q9DCW4
		P70378		Q9DCX2
		P70399		Q9DD18
		P70441		Q9EP69
		P70662		Q9EP89
		P70670		Q9EPL8
		P70671		Q9EQ20
		P70677		Q9EQ80
		P70691		Q9EQH3
		P70694		Q9EQU5
		P70697		Q9EQZ6
		P70698		Q9ERA6
		P70699		Q9ERU3
		P79457		Q9ES97
		P80314		Q9JHE7
		P80317		Q9JHI5
		P81183		Q9JHR7
		P81269		Q9JHU4
		P82347		Q9JHW2
		P83741		Q9JI39
		P83870		Q9JII6
		P83877		Q9JJL8
		P83882		Q9JKF7
		P83917		Q9JLT4
		P83940		Q9JLV5
		P84089		Q9JLZ3
		P86048		Q9JM76
		P97310		Q9QUH0
		P97311		Q9QUM9
		P97313		Q9QWY8
		P97314		Q9QXS1
		P97328		Q9QXZ0
		P97352		Q9QYC0
		P97360		Q9QYJ0
		P97364		Q9QZ05
		P97371		Q9QZE7
		P97372		Q9QZM2
		P97377		Q9QZQ8
		P97378		Q9R020
		P97379		Q9R0G7
		P97384		Q9R0P3
		P97414		Q9R0P5
		P97429		Q9R0P9
		P97434		Q9R0Q6
		P97449		Q9R0Q7
		P97452		Q9R0X4
		P97457		Q9R0Y5
		P97461		Q9R112
		P97471		Q9R1P0
		P97477		Q9R1P1
		P97478		Q9R226
		P97493		Q9WTL8
		P97494		Q9WTM5
		P97496		Q9WTN0
		P97742		Q9WTP7
		P97765		Q9WTU0
		P97801		Q9WU79
		P97825		Q9WUM4
		P97855		Q9WUM5
		P97863		Q9WUR2
		P97868		Q9WV92
		P97872		Q9Z0S1
		P97930		Q9Z0X1
		P98083		Q9Z130
		P98200		Q9Z1F9
		P99025		Q9Z1K5
		P99026		Q9Z1N5
		P99027		Q9Z1P6
		Q00422		Q9Z1Q9
		Q00519		Q9Z204
		Q00547		Q9Z277
		Q00612		Q9Z2I8
		Q00623		Q9Z2I9
		Q00731		Q9Z2M7
		Q00898		Q9Z2Q6
		Q00915		Q9Z2U0
		Q00PI9		Q9Z2Y8
		Q01149		Q9Z2Z6
		Q01320		Q9Z315
		Q01405		A2AJT4
		Q01514		B2KF05
		Q01730		B2RWS6
		Q02013		B7ZMP1
		Q02067		D3YXK2
		Q02566		D3Z7P3
		Q02788		E9Q401
		Q03173		E9Q5C9
		Q03347		E9Q6J5
		Q03517
		Q03958
		Q04750
		Q04857
		Q04859
		Q05421
		Q05793
		Q05816
		Q05860
		Q05CX5
		Q05D44
		Q05DJ9
		Q07076
		Q07133
		Q07417
		Q08024
		Q08091
		Q08093
		Q08122
		Q08639
		Q08857
		Q08943
		Q09PK2
		Q0GE24
		Q0P678
		Q0P688
		Q0VBH4
		Q0VBL3
		Q0VG62
		Q0VGB7
		Q0VGT3
		Q148R4
		Q148V8
		Q149C2
		Q149F3
		Q14AI6
		Q14BX6
		Q14C51
		Q14CH7
		Q14DH7
		Q1HFZ0
		Q20BD0
		Q2EG98
		Q2LKU9
		Q2MDF7
		Q2NL51
		Q2TPA8
		Q2VPA6
		Q2VPU4
		Q32MW3
		Q32NZ6
		Q3B7Z2
		Q3MIA8
		Q3TAW3
		Q3TBU7
		Q3TBW2
		Q3TBW9
		Q3TC33
		Q3TC93
		Q3TCD4
		Q3TCH7
		Q3TCJ1
		Q3TCN2
		Q3TCX3
		Q3TDN2
		Q3TDQ1
		Q3TEA8
		Q3TG45
		Q3TG90
		Q3TGF2
		Q3TGG2
		Q3TGS9
		Q3TH34
		Q3TH63
		Q3THE2
		Q3THJ3
		Q3THK7
		Q3THS6
		Q3TI14
		Q3TIU4
		Q3TIV5
		Q3TIX6
		Q3TJ56
		Q3TJD7
		Q3TJY1
		Q3TJZ6
		Q3TKY6
		Q3TLP5
		Q3TM89
		Q3TML0
		Q3TML4
		Q3TMM7
		Q3TMX5
		Q3TMX7
		Q3TNA1
		Q3TPX4
		Q3TQ27
		Q3TQZ4
		Q3TR08
		Q3TRH2
		Q3TRL2
		Q3TS02
		Q3TSG4
		Q3TT92
		Q3TTA7
		Q3TTF6
		Q3TTL2
		Q3TU36
		Q3TUE1
		Q3TUF7
		Q3TVK3
		Q3TWI9
		Q3TWW8
		Q3TX08
		Q3TXN1
		Q3TXS7
		Q3TY56
		Q3TYF1
		Q3U0L2
		Q3U0V1
		Q3U109
		Q3U133
		Q3U155
		Q3U182
		Q3U1G5
		Q3U1M7
		Q3U1V6
		Q3U2G2
		Q3U2P1
		Q3U319
		Q3U367
		Q3U3C9
		Q3U3J1
		Q3U422
		Q3U4F0
		Q3U4I7
		Q3U6K9
		Q3U741
		Q3U7R1
		Q3U816
		Q3U9G9
		Q3UA37
		Q3UBL8
		Q3UD01
		Q3UDD3
		Q3UDM0
		Q3UDW8
		Q3UE92
		Q3UEG6
		Q3UEJ6
		Q3UEL5
		Q3UEP4
		Q3UER8
		Q3UF75
		Q3UFY8
		Q3UGA5
		Q3UGB5
		Q3UGC7
		Q3UH59
		Q3UH70
		Q3UHA3
		Q3UHH1
		Q3UHH4
		Q3UHU8
		Q3UHX2
		Q3UI84
		Q3UID0
		Q3UIR3
		Q3UIX4
		Q3UJB0
		Q3UJF1
		Q3UJQ9
		Q3UJU9
		Q3UK02
		Q3UKJ7
		Q3ULB1
		Q3ULU4
		Q3ULW8
		Q3UM65
		Q3UMA3
		Q3UMF0
		Q3UMP4
		Q3UMU9
		Q3UN02
		Q3UNN8
		Q3UNS8
		Q3UNX5
		Q3UPC7
		Q3UPH1
		Q3UPL0
		Q3UPP8
		Q3UQ40
		Q3UQ44
		Q3UQ84
		Q3URE1
		Q3URI3
		Q3URK1
		Q3USH5
		Q3USX5
		Q3USZ8
		Q3UT23
		Q3UT49
		Q3UTH8
		Q3UTJ2
		Q3UTQ7
		Q3UUG6
		Q3UV17
		Q3UW64
		Q3UW66
		Q3UWQ3
		Q3UX61
		Q3UXD9
		Q3UXG7
		Q3UXQ3
		Q3UXZ9
		Q3UY34
		Q3UZ39
		Q3UZA1
		Q3UZZ6
		Q3V0K6
		Q3V0M1
		Q3V0X7
		Q3V117
		Q3V1H1
		Q3V1L4
		Q3V1M1
		Q3V1T4
		Q3V1V3
		Q3V2N7
		Q3V3C7
		Q3V3G9
		Q3V3K3
		Q3V3R1
		Q3V4B5
		Q3V4D5
		Q3ZN08
		Q45VK5
		Q499X9
		Q4FCQ7
		Q4JJC0
		Q4LDD4
		Q4LDG0
		Q4PLS0
		Q4QY64
		Q4VA36
		Q4VA53
		Q4VBG2
		Q501M9
		Q504N4
		Q505D7
		Q505G8
		Q52KE7
		Q52KI8
		Q52KR3
		Q52KR6
		Q52L67
		Q542V3
		Q543K9
		Q561M1
		Q570Y9
		Q571F8
		Q571G4
		Q571I9
		Q58A65
		Q59J78
		Q5BL07
		Q5DTK1
		Q5DW34
		Q5EG47
		Q5F201
		Q5FW57
		Q5FWK3
		Q5FWX7
		Q5HZG4
		Q5HZI1
		Q5I0W6
		Q5NBU5
		Q5NC75
		Q5NCB5
		Q5NCC2
		Q5NCE8
		Q5NCH7
		Q5NCR9
		Q5PPR4
		Q5PR69
		Q5PSV9
		Q5QNR3
		Q5QNV8
		Q5RIM6
		Q5RJG1
		Q5RKZ7
		Q5SQ20
		Q5SQB0
		Q5SQB5
		Q5SRY7
		Q5SSH7
		Q5SSK3
		Q5SSW2
		Q5SUE5
		Q5SUH6
		Q5SUQ9
		Q5SUR0
		Q5SUS9
		Q5SV42
		Q5SVF9
		Q5SVQ0
		Q5SVY0
		Q5SW19
		Q5SWD9
		Q5SWN2
		Q5SWR0
		Q5SWU9
		Q5SWZ5
		Q5SX07
		Q5SX39
		Q5SX40
		Q5SX46
		Q5SX75
		Q5SXC3
		Q5SXR6
		Q5U458
		Q5U4C2
		Q5U4E2
		Q5U5I3
		Q5XFR0
		Q5XG71
		Q5XG73
		Q5XJV5
		Q5XJY5
		Q60584
		Q60591
		Q60596
		Q60605
		Q60610
		Q60631
		Q60644
		Q60649
		Q60668
		Q60675
		Q60692
		Q60710
		Q60715
		Q60737
		Q60767
		Q60779
		Q60790
		Q60793
		Q60795
		Q60855
		Q60865
		Q60866
		Q60870
		Q60872
		Q60876
		Q60929
		Q60936
		Q60953
		Q60960
		Q60967
		Q60972
		Q60973
		Q60991
		Q60996
		Q61001
		Q61017
		Q61024
		Q61029
		Q61033
		Q61035
		Q61036
		Q61069
		Q61081
		Q61103
		Q61133
		Q61136
		Q61142
		Q61147
		Q61164
		Q61176
		Q61187
		Q61206
		Q61207
		Q61210
		Q61233
		Q61241
		Q61315
		Q61335
		Q61371
		Q61387
		Q61390
		Q61409
		Q61412
		Q61419
		Q61510
		Q61543
		Q61550
		Q61554
		Q61555
		Q61576
		Q61578
		Q61586
		Q61595
		Q61599
		Q61624
		Q61645
		Q61655
		Q61666
		Q61686
		Q61687
		Q61694
		Q61712
		Q61733
		Q61767
		Q61768
		Q61881
		Q61884
		Q61941
		Q61982
		Q61990
		Q62052
		Q62059
		Q62077
		Q62093
		Q62120
		Q62159
		Q62165
		Q62167
		Q62168
		Q62187
		Q62189
		Q62203
		Q62234
		Q62241
		Q62280
		Q62348
		Q62377
		Q62383
		Q62384
		Q62388
		Q62393
		Q62419
		Q62426
		Q62432
		Q62441
		Q62446
		Q62448
		Q62452
		Q62465
		Q62523
		Q63836
		Q63844
		Q63880
		Q63918
		Q64010
		Q64012
		Q640M1
		Q640Q5
		Q64133
		Q64152
		Q64191
		Q64310
		Q64311
		Q64321
		Q64339
		Q64374
		Q64430
		Q64435
		Q64436
		Q64437
		Q64442
		Q64449
		Q64459
		Q64464
		Q64471
		Q64511
		Q64516
		Q64522
		Q64524
		Q64669
		Q64674
		Q64700
		Q64704
		Q64727
		Q64737
		Q65Z40
		Q66JQ7
		Q66JV4
		Q66JX5
		Q66JY2
		Q67FY2
		Q68FE8
		Q68FG2
		Q68FH4
		Q68FL6
		Q69Z99
		Q69ZA1
		Q69ZK6
		Q69ZK7
		Q69ZL1
		Q69ZN6
		Q69ZN7
		Q69ZP3
		Q69ZR2
		Q69ZS7
		Q69ZX6
		Q6A026
		Q6A028
		Q6A068
		Q6A078
		Q6A099
		Q6A0A9
		Q6DFW4
		Q6DFZ2
		Q6GQT9
		Q6GT24
		Q6IE82
		Q6IFX2
		Q6IRU2
		Q6IRU5
		Q6JPI3
		Q6KAQ7
		Q6KAR6
		Q6KCD5
		Q6NSV5
		Q6NV72
		Q6NV83
		Q6NVF4
		Q6NVF7
		Q6NXI6
		Q6NXK2
		Q6NXL1
		Q6NXN1
		Q6NXW6
		Q6NZF1
		Q6NZG4
		Q6NZJ6
		Q6NZN0
		Q6NZQ6
		Q6P069
		Q6P1F6
		Q6P1G2
		Q6P264
		Q6P2B1
		Q6P2B2
		Q6P2K6
		Q6P3A8
		Q6P3D0
		Q6P4S6
		Q6P4S8
		Q6P4T2
		Q6P542
		Q6P5B0
		Q6P5D8
		Q6P5E4
		Q6P5G6
		Q6P7W0
		Q6P8I4
		Q6P8J0
		Q6P8J7
		Q6P8M1
		Q6P8N8
		Q6P8V7
		Q6P8X1
		Q6P9L6
		Q6P9S0
		Q6PAL7
		Q6PAM1
		Q6PAQ4
		Q6PAR5
		Q6PB44
		Q6PDD0
		Q6PDI5
		Q6PDK2
		Q6PDM1
		Q6PDM2
		Q6PDY2
		Q6PE01
		Q6PE66
		Q6PEB4
		Q6PF96
		Q6PFB2
		Q6PFD9
		Q6PFE3
		Q6PGC1
		Q6PGF5
		Q6PGG6
		Q6PGH1
		Q6PGH2
		Q6PGL7
		Q6PHQ9
		Q6PIJ4
		Q6PIP5
		Q6PIU9
		Q6PKB0
		Q6PNC0
		Q6Q2Z6
		Q6Q6R3
		Q6Q899
		Q6RHR9
		Q6RT24
		Q6T264
		Q6TDU8
		Q6TXD4
		Q6UKZ0
		Q6URW6
		Q6VN19
		Q6VNB8
		Q6VYI4
		Q6WVG3
		Q6XBG2
		Q6XLQ8
		Q6XPS7
		Q6XVG2
		Q6Y7W8
		Q6ZPI0
		Q6ZPR1
		Q6ZQ03
		Q6ZQ88
		Q6ZQ93
		Q6ZQB6
		Q6ZQF0
		Q6ZQH8
		Q6ZQK5
		Q6ZWN5
		Q6ZWQ0
		Q6ZWU9
		Q6ZWV3
		Q6ZWX6
		Q6ZWY3
		Q6ZWY8
		Q6ZWZ4
		Q6ZWZ7
		Q70FJ1
		Q71FD7
		Q71LX4
		Q78IK4
		Q78J03
		Q78JE5
		Q78JN3
		Q78JT3
		Q78PG9
		Q78PY7
		Q78ZA7
		Q791V5
		Q792Z1
		Q794H2
		Q7M739
		Q7TMA2
		Q7TMF2
		Q7TMI3
		Q7TMQ7
		Q7TMR0
		Q7TMY8
		Q7TNE3
		Q7TNG8
		Q7TPD1
		Q7TPM1
		Q7TPN9
		Q7TPQ3
		Q7TPV4
		Q7TQ48
		Q7TQ95
		Q7TQI3
		Q7TQK4
		Q7TRG6
		Q7TRH9
		Q7TRW1
		Q7TS04
		Q7TS99
		Q7TSG5
		Q7TSH2
		Q7TSJ7
		Q7TSV4
		Q7TSZ8
		Q7TT00
		Q7TT16
		Q7TT23
		Q7TT37
		Q80ST9
		Q80SY5
		Q80T69
		Q80TA9
		Q80TR8
		Q80TY5
		Q80TZ9
		Q80U87
		Q80UJ7
		Q80UK0
		Q80UM3
		Q80UU9
		Q80UV9
		Q80V23
		Q80V76
		Q80VD1
		Q80VI1
		Q80VN0
		Q80VN4
		Q80W21
		Q80W32
		Q80W47
		Q80W93
		Q80WC1
		Q80WC9
		Q80WJ6
		Q80WJ7
		Q80WR5
		Q80X32
		Q80X41
		Q80X45
		Q80X50
		Q80X52
		Q80X59
		Q80X68
		Q80X81
		Q80X82
		Q80X85
		Q80X98
		Q80XI4
		Q80XL6
		Q80XN0
		Q80XU3
		Q80Y14
		Q80Y19
		Q80Y44
		Q80Y84
		Q80YD1
		Q80YR5
		Q80YR9
		Q80YV3
		Q80Z25
		Q80ZA1
		Q80ZA7
		Q80ZV0
		Q810A7
		Q810B6
		Q810T2
		Q85ZW6
		Q8BFP9
		Q8BFQ4
		Q8BFQ8
		Q8BFR4
		Q8BFR5
		Q8BFU3
		Q8BFV2
		Q8BFW7
		Q8BFZ6
		Q8BG30
		Q8BG32
		Q8BG37
		Q8BGA8
		Q8BGB5
		Q8BGB7
		Q8BGC0
		Q8BGD8
		Q8BGD9
		Q8BGG9
		Q8BGJ5
		Q8BGJ9
		Q8BGL3
		Q8BGQ7
		Q8BGR9
		Q8BGT5
		Q8BGT7
		Q8BGX4
		Q8BGY7
		Q8BH00
		Q8BH04
		Q8BH57
		Q8BH64
		Q8BH74
		Q8BH80
		Q8BH97
		Q8BHD0
		Q8BHD7
		Q8BHG1
		Q8BHG2
		Q8BHJ5
		Q8BHJ9
		Q8BHN3
		Q8BHS3
		Q8BIW9
		Q8BIZ6
		Q8BJ05
		Q8BJ37
		Q8BJ64
		Q8BJ71
		Q8BJI4
		Q8BJW6
		Q8BJY7
		Q8BJZ4
		Q8BK30
		Q8BK63
		Q8BK64
		Q8BK67
		Q8BK72
		Q8BK75
		Q8BK80
		Q8BKC5
		Q8BKG3
		Q8BKS9
		Q8BL66
		Q8BL97
		Q8BM65
		Q8BMA5
		Q8BMA6
		Q8BMB0
		Q8BMD8
		Q8BMI0
		Q8BMJ2
		Q8BMJ3
		Q8BMK4
		Q8BML9
		Q8BMQ3
		Q8BMS4
		Q8BN57
		Q8BN58
		Q8BNU0
		Q8BP00
		Q8BP40
		Q8BP43
		Q8BP78
		Q8BPM2
		Q8BQ30
		Q8BQ46
		Q8BQM4
		Q8BQR4
		Q8BQR7
		Q8BR75
		Q8BRH0
		Q8BRN9
		Q8BSE0
		Q8BSF4
		Q8BSI6
		Q8BSL7
		Q8BSQ9
		Q8BSY0
		Q8BT60
		Q8BTG7
		Q8BTI8
		Q8BTM8
		Q8BTV2
		Q8BTY1
		Q8BTZ7
		Q8BU03
		Q8BU30
		Q8BU33
		Q8BU40
		Q8BU85
		Q8BU88
		Q8BUE7
		Q8BUH8
		Q8BUV3
		Q8BVA5
		Q8BVF2
		Q8BVJ3
		Q8BVJ9
		Q8BVU5
		Q8BVY0
		Q8BW87
		Q8BW94
		Q8BWC0
		Q8BWM0
		Q8BWN8
		Q8BWP5
		Q8BWQ1
		Q8BWW3
		Q8BWW4
		Q8BWW9
		Q8BWY3
		Q8BWY9
		Q8BX17
		Q8BX24
		Q8BX80
		Q8BX90
		Q8BY71
		Q8BY87
		Q8BYH8
		Q8BYJ6
		Q8BYK5
		Q8BYL4
		Q8BYW9
		Q8BZ09
		Q8BZ32
		Q8BZ71
		Q8BZF8
		Q8BZR9
		Q8C0C7
		Q8C0D9
		Q8C0E2
		Q8C0I4
		Q8C0S5
		Q8C0T9
		Q8C0V0
		Q8C0Z1
		Q8C134
		Q8C156
		Q8C166
		Q8C181
		Q8C196
		Q8C1A5
		Q8C1C2
		Q8C1E7
		Q8C1Z7
		Q8C2B3
		Q8C2E7
		Q8C2Q3
		Q8C2Q8
		Q8C3P7
		Q8C3X2
		Q8C3X4
		Q8C3Y4
		Q8C4B4
		Q8C4M7
		Q8C551
		Q8C569
		Q8C570
		Q8C5L7
		Q8C605
		Q8C624
		Q8C636
		Q8C650
		Q8C6B0
		Q8C6E0
		Q8C6K9
		Q8C7H1
		Q8C7R4
		Q8C7V3
		Q8C845
		Q8C8K6
		Q8C9B9
		Q8C9L1
		Q8C9X6
		Q8CA25
		Q8CB76
		Q8CB77
		Q8CBD1
		Q8CBG6
		Q8CBH7
		Q8CC86
		Q8CC96
		Q8CCB2
		Q8CCJ3
		Q8CCJ9
		Q8CCK0
		Q8CCP0
		Q8CDM1
		Q8CDN1
		Q8CDN6
		Q8CEB6
		Q8CEC6
		Q8CEI1
		Q8CET2
		Q8CFA2
		Q8CFC7
		Q8CFE2
		Q8CFI7
		Q8CFW7
		Q8CFX1
		Q8CG47
		Q8CG48
		Q8CG76
		Q8CGA4
		Q8CGB3
		Q8CGC4
		Q8CGF7
		Q8CGK3
		Q8CGP0
		Q8CGP2
		Q8CGW4
		Q8CH02
		Q8CH25
		Q8CHH5
		Q8CHI8
		Q8CHK4
		Q8CHP5
		Q8CHP6
		Q8CHQ9
		Q8CHR6
		Q8CI11
		Q8CI51
		Q8CI78
		Q8CI95
		Q8CI96
		Q8CIB5
		Q8CIB9
		Q8CID0
		Q8CIE6
		Q8CII2
		Q8CIM7
		Q8CIM8
		Q8CIN4
		Q8CIT9
		Q8CIV7
		Q8CJ27
		Q8CJF7
		Q8CJI4
		Q8JZN2
		Q8JZN7
		Q8JZS9
		Q8JZV7
		Q8JZZ0
		Q8K003
		Q8K012
		Q8K015
		Q8K019
		Q8K023
		Q8K039
		Q8K0C4
		Q8K0C9
		Q8K0D5
		Q8K0L3
		Q8K0X8
		Q8K0Z7
		Q8K114
		Q8K119
		Q8K120
		Q8K126
		Q8K154
		Q8K157
		Q8K183
		Q8K193
		Q8K1C0
		Q8K1J5
		Q8K1M6
		Q8K1X1
		Q8K1Z0
		Q8K215
		Q8K221
		Q8K224
		Q8K245
		Q8K298
		Q8K2A7
		Q8K2C6
		Q8K2F8
		Q8K2H6
		Q8K2K6
		Q8K2M0
		Q8K2Q9
		Q8K2Y7
		Q8K327
		Q8K363
		Q8K3A0
		Q8K3H0
		Q8K3J1
		Q8K3J5
		Q8K3K7
		Q8K3X4
		Q8K3X6
		Q8K409
		Q8K419
		Q8K441
		Q8K4B0
		Q8K4F5
		Q8K4H1
		Q8K4J6
		Q8K4P0
		Q8K4Z5
		Q8K5B2
		Q8K5C8
		Q8N9S3
		Q8QZR3
		Q8QZY2
		Q8R050
		Q8R059
		Q8R080
		Q8R081
		Q8R084
		Q8R086
		Q8R092
		Q8R0A0
		Q8R0A5
		Q8R0F6
		Q8R0F8
		Q8R0I0
		Q8R0L9
		Q8R0N6
		Q8R0V5
		Q8R0X7
		Q8R0Y8
		Q8R104
		Q8R149
		Q8R180
		Q8R1B4
		Q8R1F1
		Q8R1G2
		Q8R1I1
		Q8R1M2
		Q8R1Q8
		Q8R242
		Q8R2K1
		Q8R2K3
		Q8R2L5
		Q8R2P8
		Q8R2Q8
		Q8R2U0
		Q8R2V5
		Q8R317
		Q8R332
		Q8R344
		Q8R368
		Q8R3B7
		Q8R3C0
		Q8R3F5
		Q8R3G1
		Q8R3G9
		Q8R3K3
		Q8R3N1
		Q8R3Q6
		Q8R404
		Q8R422
		Q8R480
		Q8R4H7
		Q8R4I1
		Q8R4U7
		Q8R4X3
		Q8R550
		Q8VBT1
		Q8VBT9
		Q8VBU8
		Q8VBV3
		Q8VBW8
		Q8VC19
		Q8VC28
		Q8VC30
		Q8VC85
		Q8VCA4
		Q8VCA8
		Q8VCB3
		Q8VCC2
		Q8VCG1
		Q8VCH0
		Q8VCH6
		Q8VCM2
		Q8VCM4
		Q8VCN5
		Q8VCQ8
		Q8VCR2
		Q8VCR7
		Q8VCT3
		Q8VCT4
		Q8VCU1
		Q8VCX1
		Q8VCZ9
		Q8VD72
		Q8VDD8
		Q8VDD9
		Q8VDF2
		Q8VDG3
		Q8VDG7
		Q8VDJ3
		Q8VDM4
		Q8VDM6
		Q8VDP2
		Q8VDP3
		Q8VDR9
		Q8VDV8
		Q8VDW0
		Q8VE09
		Q8VE11
		Q8VE38
		Q8VE70
		Q8VE95
		Q8VEE1
		Q8VEJ9
		Q8VG40
		Q8VHI3
		Q8VHJ7
		Q8VHL1
		Q8VHM5
		Q8VHR5
		Q8VHX6
		Q8VI47
		Q8VIM6
		Q8WTY4
		Q91V01
		Q91V16
		Q91V64
		Q91V76
		Q91V89
		Q91VA0
		Q91VA6
		Q91VA7
		Q91VC3
		Q91VE0
		Q91VF2
		Q91VH2
		Q91VI7
		Q91VS7
		Q91VT4
		Q91VW3
		Q91VW5
		Q91VX2
		Q91VZ6
		Q91W19
		Q91W64
		Q91W78
		Q91W90
		Q91WD5
		Q91WD7
		Q91WE2
		Q91WF7
		Q91WG0
		Q91WH7
		Q91WK2
		Q91WL5
		Q91WM2
		Q91WM3
		Q91WN1
		Q91WQ3
		Q91WT7
		Q91WU0
		Q91X34
		Q91X44
		Q91X52
		Q91X76
		Q91X83
		Q91X91
		Q91XC8
		Q91XD4
		Q91XD6
		Q91XE0
		Q91XE4
		Q91XE8
		Q91XF0
		Q91XV3
		Q91Y97
		Q91YE3
		Q91YE5
		Q91YE6
		Q91YE7
		Q91YH5
		Q91YJ2
		Q91YM2
		Q91YM4
		Q91YN1
		Q91YP2
		Q91YQ5
		Q91YR1
		Q91YR7
		Q91YR9
		Q91YS8
		Q91YU8
		Q91YW3
		Q91YY4
		Q91Z25
		Q91Z83
		Q91ZU6
		Q91ZX7
		Q920A5
		Q920A7
		Q920B9
		Q920N2
		Q921D4
		Q921F4
		Q921H8
		Q921H9
		Q921K2
		Q921K8
		Q921M3
		Q921M4
		Q921R4
		Q921S7
		Q921T2
		Q921W0
		Q921W4
		Q921X9
		Q922B2
		Q922D8
		Q922E4
		Q922K7
		Q922Q1
		Q922Q4
		Q922Q8
		Q922Q9
		Q922U1
		Q922Y2
		Q924A2
		Q924C1
		Q924H7
		Q924M7
		Q924W5
		Q924Y0
[truncated: 932 more rows]

## Sheet: Site
Supplementary Table 7
Acetylome identified novel site			PLMD database			Common site
Protein accession	Position		Uniprot Accession	Position		Protein accession	Position
A2A690	641		A0A087WNZ7	1425		A2AJT4	730
A2A870	377		A0A087WNZ7	181		B2KF05	670
A2ALS5	262		A0A087WQ94	972		B2RWS6	1541
A2APV2	935		A0A087WS16	862		B2RWS6	1545
B1AYB6	1406		A0A087WS39	25		B2RWS6	1550
B2RRD7	894		A0A087WS76	494		B2RWS6	1554
B2RSH2	197		A0A087WS76	512		B2RWS6	1557
B2RSH2	35		A0A0A0MQD7	580		B2RWS6	1559
B2RSH2	92		A0A0A0MQD7	582		P45481	1628
B2RSH2	132		A0A0A0MQG1	191		B2RWS6	1553
B2RSH2	248		A0A0B4J1F9	1550		D3YXK2	497
P18872	181		A0A0B4J1F9	736		D3Z7P3	169
B2RWS6	1548		A0A0G2JDY5	60		D3Z7P3	163
B2RWS6	1549		A0A0G2JEL9	35		O08553	368
P45481	1798		A0A0G2JFQ5	244		O08583	80
B2RXS4	1742		A0A0G2JGI9	17		O08709	63
B7ZMP1	78		A0A0G2JGI9	203		O08709	209
B9EKR1	81		A0A0G2JGI9	334		O08709	144
C0HKE9	96		A0A0G2JGI9	5		O08709	141
D3YXJ0	376		A0A0G2JGI9	679		O08749	104
D3Z4S3	134		A0A0G2JGI9	816		O08749	143
D3Z7P3	181		A0A0G2JGI9	889		O08749	273
D3Z7P3	316		A0A0G2JGI9	898		O08749	277
E9Q3E1	302		A0A0G2JH06	482		O08749	132
E9Q3L2	1421		A0A0G2JH06	640		O08749	420
E9Q3L2	1486		A0A0J9YTU1	197		O08749	445
E9Q3L2	468		A0A0J9YU76	96		O08749	122
E9Q3L2	610		A0A0N4SUM4	289		O08749	334
E9Q3L2	1668		A0A0R4J014	173		O08749	66
E9Q3L2	1541		A0A0R4J018	72		O08749	410
E9Q401	1141		A0A0R4J052	41		O08749	155
E9Q401	2139		A0A0R4J0I6	422		O08756	107
E9Q5C9	509		A0A0R4J0K2	438		O08997	60
E9Q6J5	471		A0A0R4J170	1353		O09106	220
F6SEU4	710		A0A0R4J1A8	221		O09174	57
F6SEU4	504		A0A0R4J1F8	1079		O35143	83
F6ZDS4	797		A0A0R4J1W7	467		O35295	279
F6ZDS4	822		A0A0R4J260	341		O35295	72
F6ZDS4	787		A0A0R4J288	17		O35459	94
F8VPU2	265		A0A140LHQ8	394		O35459	97
F8VPU2	771		A0A140T8K2	183		O35459	76
G5E829	613		A0A140T8K6	71		O35459	150
G5E829	609		A0A140T8L3	15		O35643	322
G5E829	193		A0A171EBL2	323		O55028	184
Q9R0K7	347		A0A1B0GQV9	19		O55057	79
Q9R0K7	344		A0A1B0GS28	37		O55125	141
G5E8P1	644		A0A1B0GS28	39		O55125	193
O08539	13		A0A1B0GSW3	295		O55125	146
O08553	480		A0A1B0GSW3	377		O55125	191
O08599	13		A0A1B0GSW3	443		O55126	94
O08599	20		A0A1B0GSX0	34		O55126	86
O08599	294		A0A1D5RLR3	398		O55126	140
O08599	364		A0AUP1	339		O55131	185
O08599	339		A1A5B6	208		O55131	96
O08599	497		A1EGX6	84		O55222	426
Q61879	767		A1EGX6	88		O70172	89
Q61879	828		A2A4X6	84		O70435	206
O08709	56		A2A5N3	333		O70435	57
Q80YW0	268		A2A5R2	49		O70503	86
P70236	172		A2A654	1228		O88342	115
O35098	525		A2A654	1479		O88342	182
O35098	557		A2A6A1	1100		O88342	104
Q64G17	99		A2A6A1	1146		O88532	509
O35526	55		A2A6A1	307		O88569	112
O35633	8		A2A6A1	311		O88665	328
O35643	327		A2A6A1	479		O88696	207
O35643	318		A2A715	139		O88844	81
Q9DBG3	335		A2A761	462		O88844	233
O35927	428		A2A791	1439		O88844	224
O55022	169		A2A7B5	1616		O88844	243
O55106	689		A2A863	664		O88986	365
O55125	157		A2AAJ9	6346		P01108	149
O55126	70		A2AAY5	598		P01942	17
O55131	207		A2AE89	150		P01942	140
O55131	218		A2AEX6	33		P01942	41
O55131	180		A2AFI6	152		P01942	12
O55143	757		A2AFI6	155		P02088	96
O55143	611		A2AFR3	1195		P03930	54
O55234	91		A2AGH6	15		P03930	57
P70182	125		A2AGH6	1773		P04370	145
O70172	91		A2AGH6	1800		P04370	222
O70172	140		A2AGH6	80		P05064	330
O70378	5		A2AIL4	161		P05064	312
O70589	41		A2AIL4	166		P05064	42
O88342	569		A2AIM4	220		P05064	14
O88343	335		A2AIX1	2276		P05201	290
O88343	448		A2AJK6	676		P05202	90
O88456	179		A2AJK6	681		P05202	404
O88456	172		A2AJL3	150		P05202	234
O88532	910		A2AJL3	155		P05202	82
O88741	203		A2AKK5	331		P05202	59
O88851	159		A2AKX3	2440		P05202	338
O88851	122		A2ALV5	815		P05202	345
O88935	311		A2AM29	219		P05202	396
O88998	224		A2AM29	254		P05202	227
O89053	132		A2AM29	325		P05202	309
O89053	339		A2AMW0	240		P05202	363
P01942	57		A2AN08	3813		P05202	296
P03995	83		A2AN08	3838		P05202	302
P03995	199		A2ANY6	2115		P06151	155
P03995	257		A2ANY6	4819		P06151	81
P05064	208		A2APB8	128		P07356	227
P05063	153		A2APB8	307		P07724	588
P05064	147		A2APB8	375		P07724	236
P05063	42		A2APB8	465		P07724	229
P05063	14		A2APB8	523		P07724	264
P05063	13		A2APB8	75		P07724	267
P05064	13		A2APY7	114		P07724	305
P68181	84		A2AQ19	418		P11499	275
P68369	401		A2AQ19	48		P07901	437
P68369	311		A2AQA9	1022		P11499	354
P68369	394		A2AQA9	1052		P07901	586
P68369	163		A2AQA9	1432		P07901	568
P68369	370		A2AQA9	1454		P08249	78
P05480	202		A2AQA9	1510		P08249	296
P06837	37		A2AQA9	1545		P08249	297
P07724	97		A2AQA9	1814		P08249	301
Q00896	292		A2AQA9	1953		P08249	307
P11499	399		A2AQA9	2021		P08249	165
P11499	180		A2AQA9	2133		P08249	329
P07901	447		A2AQA9	2302		P08249	335
P08414	370		A2AQA9	2347		P08249	203
P08551	316		A2AQA9	2508		P09405	102
P08551	268		A2AQA9	2545		P09405	643
P08551	392		A2AQA9	2564		P09411	220
P08551	282		A2AQA9	2594		P09671	130
P08551	371		A2AQA9	2934		P09671	132
P08553	296		A2AQA9	2936		P09671	122
P09405	79		A2AQA9	3612		P09671	114
P09411	156		A2AQA9	3970		P09671	68
P09528	54		A2AQA9	4035		P0C0S6	5
P0DP28	22		A2AQA9	4052		P0C0S6	8
P0DP28	95		A2AQA9	562		P0C0S6	12
P60843	291		A2AQA9	567		P0C0S6	14
P10630	175		A2AQA9	571		P10126	392
P11531	900		A2AQA9	585		P10126	165
P11798	56		A2AQA9	5984		P10639	3
P11798	250		A2AQA9	708		P10649	144
P11798	258		A2AQA9	987		P10649	173
P11798	146		A2AR02	180		P10649	136
P11798	291		A2ARI4	108		P10649	31
P11798	42		A2AS89	199		P10649	129
P12367	269		A2AS89	204		P10649	50
P12382	386		A2AS89	223		P10922	82
P12382	392		A2AS89	259		P10922	59
P12382	280		A2ASZ8	329		P11499	559
P12382	383		A2AT02	146		P11499	577
P12658	246		A2ATU0	156		P11499	438
P12960	955		A2ATU0	184		P11983	400
P12960	437		A2ATU0	189		P12367	132
P12960	852		A2ATU0	554		P12382	677
P13595	638		A2ATU0	801		P12382	726
P13595	117		A2ATU0	804		P12970	97
P14094	179		A2ATU0	819		P14094	289
P14094	21		A2ATU0	828		P14115	55
P14094	14		A2AUC9	476		P14148	62
P14094	217		A2AUC9	482		P14152	107
P14733	124		A2AUM9	1714		P14152	205
P14733	103		A2AVJ7	761		P14152	199
P14733	135		A2AWL7	795		P14152	118
P14824	607		A2AWP8	217		P14733	110
P14824	99		A2AWT3	2		P14733	272
P14873	98		A2BDX3	420		P14733	484
P14873	506		A2BH40	1663		P14824	81
P14873	296		A2BH40	1878		P15105	291
P15105	103		A2BH40	1903		P15864	106
P15105	259		A2BH40	24		P16330	79
P15105	372		A2BH40	69		P16332	210
P15508	1472		A2BI37	11		P16332	604
Q62261	124		A2BIE1	1221		P16546	2333
Q62261	224		A2CG63	906		P16546	2052
Q62261	62		A2RTL5	317		P16546	2078
P16125	308		A3KGI2	73		P16546	1853
P16125	310		A3KGI3	1773		P16858	64
P16125	82		A3KGL9	17		P16858	217
P16330	274		A4Q9E8	498		P16858	225
P16330	101		A4Q9E8	499		P16858	213
P16330	216		A6H611	124		P16858	192
P16330	399		A6H611	168		P17182	60
P16330	260		A6H619	768		P17182	89
P16330	370		A6H619	820		P17182	406
P16330	376		A6H630	40		P17182	80
P16330	232		A6H690	375		P17710	243
P16330	243		A6PWD2	672		P17710	936
P16330	254		A6X919	672		P17742	49
P16330	73		A7XV14	172		P17742	131
P16330	87		A7XV14	174		P17742	82
P16330	174		A8DUK4	133		P17742	125
P16330	385		A8DUK4	145		P18760	44
P16546	637		A8DUK4	18		P18760	144
P16546	1334		A8DUK4	9		P18760	121
P16546	864		B1AR13	124		P18760	78
P16546	1698		B1AR13	130		P18760	114
P16546	718		B1AR13	48		P18760	19
P16546	1781		B1AR13	65		P18760	92
P16546	441		B1AR13	96		P19096	1575
P16546	1856		B1AR13	98		P19096	673
P16546	144		B1AR17	1119		P19096	786
P16546	150		B1AT36	33		P19096	1697
P16546	1138		B1AWN8	131		P19096	1840
P16546	1784		B1AWZ3	89		P19157	82
P16546	250		B1AX33	29		P19253	191
P16546	592		B1AXN3	416		P19536	73
P16546	1938		B1AY13	600		P19536	85
Q61696	500		B1AZI6	253		P19536	120
P63017	500		B1AZI6	457		P19783	78
P63017	348		B1AZP2	827		P19783	67
P17156	249		B1B1D3	724		P19783	164
P17183	64		B2KF05	100		P20029	269
P17183	5		B2KF05	105		P20108	254
P17710	247		B2KF05	447		P22599	292
P17710	566		B2KF05	451		P23198	44
P17710	389		B2KF05	455		P24270	449
P17710	80		B2KF05	545		P24288	368
P17710	819		B2KF05	549		P24288	134
P17710	544		B2KF05	794		P24527	337
P17710	485		B2KF05	89		P24549	252
P17710	783		B2KFW1	751		P26040	253
P17710	794		B2RQC6	1228		P26043	60
P17710	884		B2RQC6	1246		P26443	187
P17710	600		B2RQC6	1309		P26443	399
P17751	14		B2RQC6	1325		P26443	363
P17751	194		B2RQC6	186		P26443	84
P17751	6		B2RQG2	491		P26443	90
P17751	188		B2RQG2	544		P26443	200
P17751	156		B2RQG2	586		P26443	503
P17751	149		B2RS91	60		P26443	477
P18826	73		B2RT14	107		P26443	480
P18872	98		B2RT14	74		P26443	457
P18872	278		B2RW07	39		P26443	545
P18872	35		B2RW07	62		P26443	527
P18872	101		B2RWH8	479		P26516	204
P18872	105		B2RWS6	14		P26516	45
P18872	193		B2RWS6	1703		P27048	32
P19096	1920		B2RWS6	1706		P27659	373
P19096	489		B2RWS6	292		P28271	615
P19258	82		B2RWS6	79		P28474	113
P20357	1698		B2RWS6	980		P28663	203
P20357	1762		B2RX88	177		P29341	104
P20444	172		B2RXM2	7		P29595	48
P20444	628		B2RXR6	41		P29758	107
P20444	352		B2RY53	177		P31786	55
P22315	289		B2RY53	46		P31786	61
P23242	13		B2RY53	49		P32020	438
P23506	124		B2RY56	125		P32020	453
P23506	105		B2RY56	135		P32020	522
P24527	434		B3GLJ6	93		P34884	78
P24547	436		B7ZMP1	194		P35278	117
P26040	60		B7ZMP1	406		P35279	164
P26883	35		B7ZMP1	411		P35486	244
P27048	8		B7ZMP1	465		P35486	83
P27601	121		B7ZNL3	251		P35486	267
P28652	33		B7ZNL3	259		P35486	63
P28652	43		B9EJA2	1544		P35486	385
P28660	16		D3YTY9	396		P35486	77
P28660	905		D3YU60	68		P35486	39
P28738	167		D3YUD4	203		P35486	321
P30275	332		D3YUG3	18		P35486	313
P30275	338		D3YW09	101		P35980	30
P30275	344		D3YWM4	55		P38647	360
P30275	296		D3YX49	112		P38647	610
P30275	149		D3YX49	228		P38647	138
P30561	16		D3YXK2	316		P38647	143
P30561	20		D3YXK2	458		P38647	300
P33175	599		D3YXK2	54		P38647	288
P33175	603		D3YXK2	629		P38647	291
P35278	18		D3YY09	106		P38647	345
P35288	168		D3YY91	243		P38647	175
P35486	85		D3YYI5	252		P38647	76
P35585	396		D3YZB0	475		P38647	135
P35802	189		D3YZC1	62		P39054	299
P35803	298		D3YZP9	74		P40124	80
P39053	393		D3YZR0	76		P40124	326
P39053	257		D3YZR0	80		P40142	327
P39053	90		D3Z041	303		P40142	241
P39053	382		D3Z0B3	26		P40142	204
P39053	299		D3Z0L4	128		P40142	352
P39053	598		D3Z1A9	50		P40142	314
P39053	571		D3Z1F5	33		P40142	144
P39054	257		D3Z1N9	63		P41216	420
P39054	90		D3Z2H9	13		P42125	76
P40124	365		D3Z2H9	181		P42125	283
P40124	375		D3Z2H9	223		P42125	229
P42208	174		D3Z2J5	587		P42669	272
P42669	86		D3Z2P8	118		P42669	261
P43006	40		D3Z2X2	2013		P42669	265
P43006	569		D3Z420	853		P42669	159
P43006	525		D3Z4C0	788		P45481	1584
P45376	86		D3Z5B7	98		P45481	1587
P45481	1588		D3Z5G7	315		P45481	1589
P46096	41		D3Z6P0	229		P45481	1592
P46096	196		D3Z6Q9	27		P45481	1593
P46096	236		D3Z6W1	498		P45481	1596
P46096	189		D3Z6Z0	39		P45481	1598
P46460	587		D3Z794	45		P45481	1217
P46460	275		D3Z7P3	135		P45591	44
P46460	44		D3Z7P3	202		P45952	79
P46660	290		D3Z7P3	223		P47199	208
P46660	88		D3Z7P3	284		P47738	430
P47708	653		D3Z7P3	294		P47738	377
P47708	582		D3Z7X0	478		P47738	385
P47708	587		D3Z7X0	535		P47738	370
P47754	133		D3Z7X0	538		P47754	97
P47791	324		D3Z7X0	542		P47757	235
P47802	38		D4AFX7	693		P47757	57
P47809	222		D4QGC2	136		P47791	75
P47857	727		D6RCZ0	2		P47934	268
P47857	690		D6RG95	102		P47934	609
P47857	144		D6RG95	108		P47934	315
P47857	744		D6RG95	84		P47934	261
P47857	372		D6RGB1	25		P47934	195
P47857	738		E0CYM0	16		P47963	123
P47857	750		E0CYU2	183		P48678	108
P47857	682		E0CYV0	62		P48678	270
P47857	678		E0CZ22	1313		P48758	49
P48318	294		E9PUR0	1775		P48758	157
P48320	309		E9PUR0	226		P48771	33
P48320	286		E9PV24	387		P48962	96
P48722	272		E9PV66	1103		P48962	163
P48774	72		E9PV86	677		P48962	263
P51881	33		E9PV95	176		P48962	63
P51881	92		E9PVP0	76		P49312	298
P49722	64		E9PVU0	334		P49722	171
Q61598	210		E9PVU7	27		P50544	279
P50516	202		E9PVX6	11		P50544	196
P50516	393		E9PVX6	198		P51174	322
P50516	139		E9PVX6	2344		P51174	358
P50518	150		E9PVX6	2928		P51174	156
P50518	156		E9PVX6	3040		P51174	92
P50518	59		E9PVX6	391		P51174	81
P50518	52		E9PVZ8	1632		P51174	42
P51855	178		E9PVZ8	2010		P51410	121
P51863	239		E9PVZ8	2875		P51881	272
P51863	300		E9PWB6	63		P51881	268
P52480	336		E9PWE8	33		P51881	155
P52480	433		E9PWH2	347		P51881	163
Q61324	102		E9PWW9	1053		P51881	63
P54285	205		E9PWW9	1064		P51881	105
P54728	45		E9PWW9	1386		P51881	96
P54822	35		E9PWW9	515		P52196	14
P55012	1071		E9PWW9	578		P52196	136
P55012	1054		E9PWY6	365		P52480	135
P56375	96		E9PX68	22		P52480	270
P56480	201		E9PY14	269		P52480	166
P60335	23		E9PY46	868		P52480	311
Q7TPR4	31		E9PYB0	498		P52503	41
P58281	691		E9PYB0	606		P52503	112
P58281	658		E9PYB0	658		P52825	418
P58389	103		E9PYF4	53		P52825	305
P60202	105		E9PYF4	58		P53810	202
P60202	144		E9PYJ9	136		P53810	200
P61021	116		E9PYK3	1260		P53994	29
P61089	92		E9PYL2	1061		P54071	193
P61202	157		E9PYL2	1214		P54071	199
P61202	150		E9PYL2	615		P54071	272
P61264	54		E9PYL2	751		P54071	275
P61264	82		E9PZ26	1034		P54071	69
P61294	164		E9PZ26	23		P54071	155
P61957	42		E9PZ26	277		P54071	384
P61965	112		E9PZ26	324		P54071	180
P61982	125		E9PZ26	331		P54071	280
P61982	142		E9PZ26	368		P54071	67
P62071	106		E9PZ26	413		P54071	243
P62071	159		E9PZ26	418		P54071	166
P62141	140		E9PZ26	516		P54071	282
P63087	147		E9PZ26	519		P54071	256
P62259	28		E9PZ26	554		P54227	119
P62482	276		E9PZ26	644		P54728	51
P62482	274		E9PZ26	887		P54823	104
P62482	124		E9PZJ8	1145		P54869	350
P62743	45		E9PZJ8	30		P56135	48
P62743	130		E9PZJ8	573		P56382	21
P62761	36		E9PZJ8	766		P56382	44
Q8BGZ1	32		E9PZJ8	770		P56480	522
P62814	108		E9PZM7	1169		P56480	124
P62814	460		E9PZW0	1287		P56480	426
Q9D1G1	58		E9PZW0	1293		P56480	485
Q9D1G1	116		E9Q043	708		P56480	198
P63011	173		E9Q1G1	59		P57780	215
Q99JI6	5		E9Q1U1	797		P57780	626
P62874	57		E9Q1V8	50		P58044	176
P62983	48		E9Q1W3	4213		P58252	445
P62983	6		E9Q1Y3	1150		P58281	663
Q9QX11	269		E9Q2I4	450		P58389	302
P63101	11		E9Q2S9	145		P59999	89
P63101	120		E9Q368	349		P60710	61
P63158	157		E9Q3G8	16		P60710	326
Q8BGY2	47		E9Q3G8	385		P60710	328
P63300	18		E9Q3G8	597		P60710	50
P63318	380		E9Q3G8	698		P60710	315
P63318	199		E9Q401	4384		P60766	144
P63318	645		E9Q411	1056		P60843	174
P63328	323		E9Q411	1916		P60867	34
P63328	466		E9Q4F7	740		P61027	102
P68037	9		E9Q4N6	1142		P61089	74
P68037	73		E9Q4P0	110		P61089	82
P68404	595		E9Q4T4	91		P61161	368
P68404	355		E9Q4X2	1250		P61161	219
P68404	607		E9Q4Y4	1925		P61161	322
P68510	142		E9Q4Y4	2437		P61161	46
P70398	1722		E9Q5C9	33		P61222	431
P84075	49		E9Q5C9	607		P61358	98
P84091	319		E9Q5C9	666		P61922	470
P84091	59		E9Q5G1	905		P61922	452
P84091	281		E9Q5G3	544		P61922	231
P84244	80		E9Q5T3	207		P61982	120
P84244	19		E9Q616	1004		P62082	74
P84244	24		E9Q616	1048		P62141	146
P84244	37		E9Q616	1055		P62141	25
P84244	10		E9Q616	1062		P62242	37
P84244	15		E9Q616	1076		P62259	118
P84244	57		E9Q616	1132		P62259	123
P97315	173		E9Q616	1176		P62281	38
P97315	141		E9Q616	1183		P62331	7
P97390	432		E9Q616	1209		P62702	134
P97427	254		E9Q616	1224		P62743	56
P97427	368		E9Q616	1260		P62754	211
P97427	487		E9Q616	1302		P62806	78
P97447	4		E9Q616	1309		P62806	9
Q01768	31		E9Q616	1328		P62806	13
Q01768	26		E9Q616	1391		P62806	17
Q01853	696		E9Q616	1428		P62806	6
Q02053	980		E9Q616	1461		P62806	92
Q02780	299		E9Q616	1519		P62827	99
Q04207	122		E9Q616	1612		P62852	57
Q04447	298		E9Q616	1680		P62852	52
Q04447	304		E9Q616	1775		P62862	51
Q04447	313		E9Q616	1949		P62889	44
Q04447	247		E9Q616	2116		P62900	75
Q04447	307		E9Q616	2333		P62908	108
Q04447	11		E9Q616	2352		P63017	601
Q04886	135		E9Q616	2575		P63017	246
Q08288	61		E9Q616	2605		P63028	93
Q08642	330		E9Q616	272		P63030	72
Q08642	532		E9Q616	2721		P63038	473
Q08642	51		E9Q616	2987		P63038	191
Q0II04	206		E9Q616	3003		P63038	130
Q0VE82	355		E9Q616	3209		P63038	469
Q11011	713		E9Q616	3937		P63038	396
Q11011	456		E9Q616	4024		P63038	72
Q14DN9	361		E9Q616	4031		P63038	352
Q6P1I6	593		E9Q616	4226		P63038	91
Q3TDX8	449		E9Q616	4233		P63085	136
Q3THW5	5		E9Q616	4330		P63101	138
Q3THW5	14		E9Q616	4337		P63158	12
Q3TL44	934		E9Q616	4353		P63276	19
Q3TL44	301		E9Q616	4381		P67778	4
Q3TL44	659		E9Q616	4651		P67984	69
Q3TL44	431		E9Q616	4883		P68040	130
Q3TLH4	49		E9Q616	5015		P68040	183
Q3TMH2	243		E9Q616	503		P68254	80
Q3TUH1	106		E9Q616	543		P68372	58
Q3TUH1	139		E9Q616	590		P70349	21
Q3U1J4	1067		E9Q616	680		P70349	30
Q3U2A8	441		E9Q616	731		P70404	226
Q3U5Q7	293		E9Q616	755		P70404	159
Q3UFF7	223		E9Q616	762		P70404	206
Q3UHB1	285		E9Q616	799		P80313	172
Q3UHB1	258		E9Q616	816		P80315	288
Q3UHB1	353		E9Q616	857		P80315	375
Q3UHB1	336		E9Q616	883		P80316	223
Q3UHB1	314		E9Q616	927		P80318	222
Q3UHL1	161		E9Q616	941		P84091	354
Q3UHL1	11		E9Q6J5	1386		P84091	256
Q3ULJ0	33		E9Q6J5	2845		P84091	405
Q3UM45	176		E9Q6J5	376		P84099	80
Q3UNZ8	191		E9Q6J5	534		P84244	28
Q3UTZ3	565		E9Q6Y8	417		P85094	178
Q3UV70	206		E9Q740	110		P97315	112
Q3UVL4	477		E9Q740	201		P97315	161
Q3V0G7	633		E9Q740	322		P97315	137
Q3V1U8	45		E9Q740	330		P97351	144
Q4KMM3	216		E9Q740	508		P97450	41
Q4KMM3	220		E9Q740	84		P97450	46
Q4KMM3	549		E9Q774	13		P97450	99
Q569Z5	272		E9Q7B0	302		P97450	94
Q569Z5	263		E9Q7E2	1240		P97807	169
Q56A07	86		E9Q7G0	1507		P97807	289
Q8CEG8	281		E9Q7G0	1681		P97807	220
Q8BRK8	69		E9Q7G0	1748		P97807	77
Q5HZI9	154		E9Q7L0	282		P97807	210
Q5M8N0	130		E9Q7N9	106		P97807	63
Q5M8N0	39		E9Q7N9	112		P97823	224
Q5M8N4	28		E9Q7N9	2585		P99024	58
Q91Z61	29		E9Q7S8	447		P99028	83
Q5RJG7	64		E9Q805	184		P99029	70
Q5SQX6	141		E9Q876	1735		Q01768	39
Q5SQX6	421		E9Q9K8	564		Q03265	427
Q5SYD0	524		E9QA57	803		Q03265	434
Q5XG69	366		E9QN01	181		Q03265	239
Q60749	194		F2Z3U3	251		Q03265	240
Q60771	203		F6QBN8	459		Q03265	167
Q60771	116		F6R9G0	215		Q03265	498
Q9WUA6	161		F6RSH1	467		Q03265	503
Q60864	395		F6RSK3	144		Q03265	539
Q61151	200		F6RT34	163		Q03265	531
Q61151	209		F6SC55	59		Q03265	261
Q61171	196		F6SVV1	8		Q03265	230
Q61301	185		F6SXM5	155		Q03265	161
Q61316	272		F6T356	71		Q05920	442
Q61316	329		F6U238	106		Q05920	992
Q61466	173		F6U238	190		Q05920	1119
Q61481	40		F6U238	266		Q05920	319
Q61481	375		F6U238	538		Q05920	297
Q61545	432		F6U238	92		Q05920	1090
Q61545	438		F6VMK9	168		Q05920	1061
Q61548	238		F6VVY4	35		Q06138	301
Q61548	231		F6VW30	61		Q06185	34
Q61548	163		F6VWU8	171		Q11011	833
Q61644	62		F6VWU8	173		Q2VPQ9	69
Q61644	162		F6XDW8	4		Q2VPQ9	74
Q61644	120		F6XLV1	1626		Q3TC72	233
Q61644	250		F6XPZ0	1192		Q3TC72	202
Q61644	115		F6XVM5	57		Q3THK3	407
Q61644	208		F6XXE6	673		Q3THW5	8
Q61699	272		F6XXE6	687		Q3THW5	12
Q61818	1076		F6XXE6	735		Q3TKT4	626
Q61818	1079		F6XXE6	803		Q3TQI7	6
Q61879	1417		F6Y6L6	220		Q3TWF6	455
Q61937	141		F6YJW4	168		Q3U186	557
Q61937	150		F6Z1R4	148		Q3UEB3	459
Q61937	154		F6Z1R4	153		Q3UFF7	221
Q61937	265		F6ZHD8	647		Q3UGR5	50
Q62108	441		F7ARY2	27		Q3UIU2	63
Q62108	403		F7CB97	276		Q3UIU2	9
Q62108	162		F8VPN3	114		Q3UIU2	24
Q62108	157		F8VPN3	116		Q3ULD5	433
Q62108	242		F8VPU6	315		Q3ULF4	709
Q62261	932		F8VPV0	2303		Q3UM45	134
Q62261	659		F8VPZ9	1076		Q3UMR5	331
Q62261	1991		F8VPZ9	363		Q3UMR5	315
Q62261	1354		F8VQ05	136		Q3UMR5	218
Q62261	497		F8VQ39	27		Q3UNZ8	203
Q62261	1312		G3UW82	1323		Q3UNZ8	328
Q62261	1678		G3UWD7	43		Q3URS9	126
Q62420	34		G3UWE1	45		Q3UUI3	65
Q8BUN5	378		G3UWL2	79		Q3UUI3	46
Q63810	142		G3UXF4	73		Q3UUI3	197
Q63943	504		G3UXJ6	224		Q3UUI3	192
Q64105	175		G3UXT7	7		Q569Z5	776
Q641P0	244		G3UYU0	114		Q569Z6	452
Q641P0	254		G3X8Q1	1424		Q569Z6	516
Q64332	135		G3X8R0	147		Q5DTI6	863
Q64332	244		G3X8U3	155		Q5F285	43
Q64332	129		G3X972	1089		Q5SV85	509
Q64332	319		G3X981	292		Q60520	876
Q6ZWY9	121		G3X982	330		Q60597	401
Q6ZWY9	6		G3X982	532		Q60597	970
Q64487	1670		G3X982	895		Q60597	564
Q64521	113		G3X9B1	693		Q60598	124
Q64525	13		G3X9L6	144		Q60598	235
Q64525	12		G3X9L6	147		Q60676	40
Q68FD5	637		G3X9L6	148		Q60759	240
Q68FD5	1441		G3X9Y6	101		Q60854	316
Q68FD5	1443		G3X9Y6	123		Q60864	325
Q68FD5	1209		G3X9Y6	175		Q60930	32
Q68FD5	1264		G3X9Y6	25		Q60930	40
Q68FD5	1609		G3X9Y6	273		Q60930	121
Q68FD5	227		G3X9Y6	278		Q60930	73
Q68FD5	245		G3X9Y6	294		Q60930	75
Q68FD5	1516		G3XA66	59		Q60931	15
Q68FD5	450		G5E897	438		Q60931	20
Q68FD5	806		G5E897	463		Q60931	28
Q80SW1	270		G5E897	72		Q60931	224
Q68FL4	442		G5E8C2	460		Q60931	109
Q80SW1	267		G5E8Z2	323		Q60931	163
Q80SW1	286		H3BIX0	509		Q60931	63
Q68FM6	735		H3BJB6	192		Q60932	33
Q69ZJ7	524		K7N6R9	282		Q60932	41
Q69ZS6	506		M0QWP1	79		Q60932	109
Q6A4J8	935		O08529	226		Q60932	122
Q6P1B1	287		O08529	230		Q61026	640
Q6P1Y8	111		O08529	26		Q61026	780
Q6P5F9	560		O08529	260		Q61026	785
Q6P5F9	757		O08529	360		Q61074	380
Q6P5U7	555		O08529	414		Q61102	216
Q6P5U7	431		O08529	637		Q61102	251
Q6PDG5	33		O08529	7		Q61102	350
Q6PDQ2	297		O08529	76		Q61166	83
Q6PDX6	362		O08530	10		Q61183	644
Q6PE15	239		O08539	146		Q61191	813
Q6PEB6	155		O08547	38		Q61425	241
Q6PER3	66		O08553	258		Q61425	212
Q6PER3	76		O08553	293		Q61425	81
Q6PH08	674		O08553	423		Q61425	202
Q6PH08	435		O08553	472		Q61553	74
Q6PHZ2	43		O08553	520		Q61553	471
Q6PIC6	458		O08553	525		Q61598	293
Q6PIC6	434		O08553	56		Q61598	288
Q6PIC6	763		O08573	110		Q61598	164
Q6PIC6	1009		O08583	163		Q61656	40
Q6PIC6	146		O08583	233		Q61753	58
Q6PIC6	833		O08583	4		Q61792	23
Q6PIC6	688		O08583	85		Q62261	2268
Q6PIE5	523		O08585	210		Q62261	1815
Q6PIE5	1016		O08585	229		Q62261	1913
Q6PIE5	154		O08586	6		Q62318	189
Q6PIE5	485		O08600	211		Q62376	118
Q6PIE5	561		O08601	184		Q62418	288
Q6ZWY9	21		O08601	278		Q62425	74
Q6ZWY9	24		O08601	352		Q64433	8
Q6ZWY9	16		O08601	463		Q64433	40
Q6ZWY9	17		O08601	521		Q64433	70
Q6ZWY9	13		O08638	1021		Q64433	86
Q6ZWY9	12		O08638	1087		Q64475	21
Q71RI9	427		O08638	1088		Q64475	24
Q76MZ3	188		O08638	1256		Q64475	16
Q76MZ3	475		O08638	1452		Q64475	17
Q76MZ3	542		O08638	1649		Q64475	13
Q7JJ13	344		O08638	658		Q64475	6
Q7TME0	756		O08638	78		Q64475	12
Q7TMF3	107		O08638	86		Q64478	12
Q7TQD2	80		O08638	973		Q64478	13
Q7TQD2	170		O08709	106		Q64478	16
Q7TQF7	218		O08709	173		Q64478	17
Q7TQF7	233		O08709	182		Q64514	1217
Q7TQF7	215		O08709	199		Q64514	708
Q7TSC1	49		O08709	97		Q64521	634
Q7TSJ2	156		O08740	37		Q64523	96
Q7TSQ8	758		O08749	127		Q64525	21
Q7TSQ8	217		O08749	146		Q64525	24
Q80SW1	359		O08749	159		Q64525	16
Q80TE7	182		O08749	166		Q64525	17
Q80TJ1	1111		O08749	271		Q64525	6
Q80TL0	215		O08749	284		Q66GT5	184
Q80U28	981		O08749	288		Q66GT5	85
Q80U40	909		O08749	346		Q6A4J8	1085
Q80UG5	488		O08749	430		Q6DIC0	609
Q80UG8	624		O08749	505		Q6P2L6	790
Q80VA5	684		O08749	72		Q6P8J2	29
Q80WB5	142		O08756	104		Q6P8J2	134
Q80WG5	501		O08756	105		Q6PB66	965
Q80XC2	57		O08756	212		Q6PB66	1048
Q80YW5	117		O08756	52		Q6PB66	147
Q810U3	123		O08756	53		Q6PB66	755
Q810V0	671		O08756	69		Q6PGB6	37
Q810V0	678		O08756	79		Q6PGB6	34
Q811D0	817		O08756	9		Q6W8Q3	55
Q811D0	316		O08756	99		Q6ZQ38	574
Q811P8	341		O08784	132		Q6ZQ38	971
Q8BG05	126		O08784	144		Q6ZQF7	32
Q8BG51	105		O08784	153		Q6ZQF7	38
Q8BGD5	618		O08784	241		Q6ZWV7	43
Q8BGH4	101		O08784	318		Q71RI9	117
Q8BH44	342		O08784	327		Q71RI9	420
Q8BH55	736		O08784	459		Q78IK2	16
Q8BH55	221		O08784	626		Q7TMF3	47
Q8BHC1	140		O08784	630		Q7TMF3	53
Q8BHE8	288		O08784	922		Q7TMK9	100
Q8BIJ6	538		O08784	976		Q7TMM9	58
Q8BIP0	453		O08788	230		Q7TNE1	322
Q8BIZ1	1114		O08788	618		Q7TPR4	195
Q8BKX1	160		O08795	142		Q7TPR4	676
Q8BM89	581		O08795	149		Q7TSG2	770
Q8BMF3	454		O08795	166		Q7TSQ8	853
Q8BMF3	569		O08795	180		Q80SW1	108
Q8BMF4	457		O08795	452		Q80SW1	246
Q8BPN8	1780		O08795	457		Q80TA6	139
Q8BPN8	2063		O08797	170		Q80X90	1510
Q8BPN8	1912		O08797	361		Q80ZS3	193
Q8BTF8	192		O08797	96		Q8BFW4	406
Q9Z204	42		O08804	275		Q8BGC4	214
Q8BVE3	147		O08807	211		Q8BGC4	35
Q8BWF0	278		O08807	253		Q8BGV0	353
Q8BX10	140		O08915	112		Q8BH59	406
Q8BXX9	80		O08972	142		Q8BH59	578
Q8BYC6	830		O08992	177		Q8BH59	377
Q8BYI9	1301		O08997	25		Q8BH69	27
Q8BYM8	308		O08997	3		Q8BH86	91
Q8BZ60	277		O08997	68		Q8BH95	101
Q8C0M9	53		O09000	609		Q8BH95	211
Q8C0P5	77		O09000	612		Q8BH95	115
Q8C163	327		O09000	613		Q8BIJ6	479
Q8C1B7	195		O09000	680		Q8BIJ6	725
Q8CHH9	173		O09061	203		Q8BIJ6	775
Q8C1Y8	168		O09061	227		Q8BIJ6	781
Q8C460	331		O09100	324		Q8BIJ6	787
Q8C5P7	162		O09106	412		Q8BIJ6	233
Q8C8N2	502		O09106	74		Q8BIJ6	222
Q8C8N2	103		O09106	89		Q8BIP0	376
Q8C8N2	100		O09110	200		Q8BJM7	385
Q8C8R3	407		O09111	43		Q8BJU0	161
Q8C8R3	1302		O09131	109		Q8BKX6	171
Q8C8R3	1383		O09131	151		Q8BKZ9	394
Q8C8R3	1399		O09131	189		Q8BMF3	551
Q8C8R3	382		O09131	43		Q8BMF3	558
Q8CC88	640		O09131	57		Q8BMF3	119
Q8CCN5	215		O09158	127		Q8BMF4	461
Q8CFI5	243		O09165	63		Q8BMF4	468
Q8CG72	115		O09167	21		Q8BMF4	632
Q8CHC4	346		O09167	60		Q8BMS1	350
Q8CHC4	313		O09167	78		Q8BMS1	728
Q8CHC8	1048		O09172	169		Q8BMS1	644
Q8CHH9	369		O09172	263		Q8BMS1	411
Q8CHH9	198		O09172	90		Q8BMS1	303
Q8CHH9	251		O09173	104		Q8BMS1	569
Q8CI94	618		O09173	414		Q8BMS1	60
Q8CI94	254		O09173	5		Q8BMS1	129
Q8CI94	552		O09174	100		Q8BMS1	353
Q8CI94	438		O09174	117		Q8BMS1	493
Q8CI94	290		O09174	204		Q8BMS1	46
Q8CJ40	181		O09174	267		Q8BMS1	519
Q8JZQ9	198		O09174	269		Q8BMS1	540
Q8JZU0	339		O09174	276		Q8BP27	149
Q8JZX4	276		O09174	340		Q8BP47	140
Q8JZY2	40		O09174	376		Q8BP67	27
Q8K0G5	86		O09174	86		Q8BRB7	856
Q8K0S0	146		O35071	44		Q8BRB7	860
Q8K0T0	767		O35126	776		Q8BRG8	304
Q8K1N1	346		O35127	101		Q8BRH4	1761
Q8K212	642		O35127	80		Q8BVI4	121
Q8K2T1	277		O35129	147		Q8BW00	123
Q8K310	828		O35129	200		Q8BW75	52
Q8K341	162		O35129	216		Q8BWF0	253
Q8K370	836		O35129	224		Q8BWF0	128
Q8K400	925		O35129	236		Q8BWF0	353
Q8K400	140		O35129	244		Q8BWF0	347
Q8K411	125		O35129	250		Q8BWF0	172
Q8K411	999		O35129	262		Q8BWF0	114
Q8QZR5	490		O35129	6		Q8BWF0	123
Q8R0A7	381		O35129	89		Q8BWT1	137
Q8R0G9	134		O35129	97		Q8BWT1	214
Q8R331	66		O35143	103		Q8BWT1	234
Q8R3P0	227		O35143	49		Q8BWT1	13
Q8R3P0	305		O35143	52		Q8BWU8	23
Q8R3S6	117		O35143	64		Q8BXJ2	639
Q8R3T5	66		O35143	90		Q8BXJ2	646
Q8R5C5	329		O35144	337		Q8BZ21	813
Q8VCE6	129		O35206	1316		Q8BZ21	816
Q8VCE6	135		O35215	110		Q8C0D7	148
Q8VCX5	311		O35215	33		Q8C0D7	156
Q8VD62	206		O35215	83		Q8C0D7	236
Q8VDC0	444		O35218	680		Q8C0D7	127
Q8VDD5	760		O35226	122		Q8C0D7	129
Q8VDN2	476		O35226	364		Q8C0D7	146
Q8VDP4	215		O35231	353		Q8C1B7	366
Q8VDQ8	212		O35286	17		Q8C5H8	407
Q8VDQ8	210		O35286	234		Q8C5H8	108
Q8VE33	231		O35286	754		Q8C5H8	64
Q8VE33	284		O35295	148		Q8CAK1	222
Q8VEK3	9		O35295	292		Q8CAQ8	639
Q8VHW2	96		O35317	299		Q8CAQ8	725
Q8VIJ6	203		O35326	167		Q8CCB4	110
Q91V41	59		O35350	316		Q8CCF0	438
Q91V41	34		O35350	347		Q8CEC0	598
Q91V61	169		O35379	504		Q8CES0	235
Q91V92	151		O35382	18		Q8CGC7	497
Q91V92	958		O35382	9		Q8CGY8	991
Q91V92	530		O35386	108		Q8CHP8	300
Q91V92	1067		O35386	120		Q8CHP8	80
Q91V92	230		O35386	218		Q8CHT0	129
Q91V92	968		O35386	231		Q8CHT0	98
Q91VD9	607		O35386	252		Q8CHT0	401
Q91VM5	30		O35386	311		Q8CHT0	92
Q91VM5	147		O35386	59		Q8CI94	811
Q91VR2	136		O35423	247		Q8CI94	364
Q91VR2	43		O35423	249		Q8CIH9	81
Q91VR2	39		O35423	256		Q8CIM3	115
Q91WC3	376		O35423	258		Q8JZK9	321
Q91WK5	93		O35423	322		Q8JZN5	525
Q91WM1	440		O35423	330		Q8JZQ2	487
Q91WT9	72		O35423	334		Q8JZQ2	307
Q91Y86	308		O35423	38		Q8JZR0	361
Q91YD9	129		O35423	73		Q8JZU2	277
Q91YJ5	650		O35459	111		Q8K009	227
Q91ZR3	7		O35459	147		Q8K1J6	402
Q920I9	342		O35459	230		Q8K1R3	285
Q920I9	337		O35459	316		Q8K1R3	288
Q920R0	843		O35459	320		Q8K1R3	306
Q921G7	486		O35459	326		Q8K2B3	179
Q921J2	97		O35469	350		Q8K2B3	250
Q922B1	209		O35469	352		Q8K2B3	498
Q922B1	295		O35488	173		Q8K2B3	550
Q922H2	43		O35488	291		Q8K2B3	633
Q922J3	14		O35488	325		Q8K2B3	636
Q923T9	43		O35488	398		Q8K2B3	547
Q925N0	192		O35488	403		Q8K2B3	480
Q925N0	60		O35488	540		Q8K2B3	608
Q99020	271		O35488	600		Q8K2F0	306
Q99104	389		O35488	616		Q8K310	522
Q99J39	145		O35490	132		Q8K411	942
Q99J99	230		O35490	138		Q8K411	945
Q99JG2	467		O35490	150		Q8K411	1006
Q99JT1	290		O35490	207		Q8K411	770
Q99K85	333		O35490	232		Q8K411	305
Q99K85	318		O35490	241		Q8K411	892
Q99K85	51		O35490	258		Q8K411	883
Q99KK2	404		O35490	283		Q8K4Z3	263
Q99KK2	336		O35490	340		Q8K4Z3	138
Q99L90	123		O35490	349		Q8QZS1	220
Q99L90	130		O35490	377		Q8QZS1	352
Q99LD8	51		O35490	386		Q8QZS1	91
Q99LX0	32		O35490	40		Q8QZT1	187
Q99M01	202		O35490	82		Q8QZT1	199
Q99MN1	139		O35490	93		Q8QZT1	254
Q99MN1	38		O35490	98		Q8QZT1	171
Q99MR6	525		O35493	479		Q8QZT1	242
Q99NB1	373		O35593	264		Q8QZT1	248
Q99NH0	1661		O35600	683		Q8QZT1	121
Q99NH0	1666		O35625	517		Q8QZT1	220
Q99PJ2	191		O35633	258		Q8QZT1	260
Q99PJ2	195		O35638	607		Q8QZY1	465
Q99PL6	358		O35639	126		Q8R016	391
Q99PL6	202		O35639	137		Q8R035	94
Q99PU5	211		O35639	154		Q8R0G9	795
Q99PU5	148		O35639	177		Q8R0G9	786
Q99PV8	433		O35639	196		Q8R0Y6	479
Q99PV8	793		O35639	263		Q8R0Y6	128
Q9CPY7	66		O35639	293		Q8R0Y6	229
Q9CQ91	10		O35639	69		Q8R123	283
Q9CQA1	166		O35640	222		Q8R164	119
Q9CQE1	89		O35640	267		Q8R1A4	1952
Q9CR09	114		O35643	117		Q8R1S0	172
Q9CVB6	256		O35643	265		Q8R4N0	55
Q9Z2U0	52		O35643	282		Q8R4N0	80
Q9CWS0	199		O35643	335		Q8VBW6	341
Q9CWZ7	123		O35643	5		Q8VCW8	398
Q9CXD6	247		O35658	101		Q8VCW8	614
Q9CY27	16		O35658	116		Q8VCW8	179
Q9CY27	60		O35658	272		Q8VCW8	182
Q9CY27	291		O35658	276		Q8VCW8	581
Q9CYR6	350		O35658	77		Q8VDD5	299
Q9CYT6	329		O35658	88		Q8VDK1	178
Q9CYT6	357		O35658	91		Q8VEK3	541
Q9CZ30	190		O35658	95		Q8VEK3	585
Q9CZ42	319		O35660	136		Q8VEK3	328
Q9CZT8	72		O35660	52		Q8VEK3	527
Q9CZU6	366		O35660	83		Q8VEK6	403
Q9CZU6	370		O35683	64		Q8VEM8	201
Q9CZU6	215		O35685	251		Q8VEM8	204
Q9CZW5	191		O35685	328		Q8VEM8	242
Q9D0F9	3		O35691	156		Q8VIJ6	330
Q9D0K2	451		O35691	20		Q91V12	50
Q9D0K2	480		O35691	237		Q91V12	158
Q9D0K2	176		O35691	253		Q91VD9	709
Q9D154	317		O35711	216		Q91VD9	467
Q9D154	137		O35728	103		Q91VD9	450
Q9D172	114		O35728	169		Q91VM9	219
Q9D1K7	59		O35737	167		Q91VM9	64
Q9D289	35		O35737	185		Q91VM9	256
Q9D2P8	79		O35737	349		Q91VR2	138
Q9D2U9	12		O35841	153		Q91VR2	55
Q9D338	241		O35841	202		Q91VR2	49
Q9D5R2	139		O35841	302		Q91VR2	154
Q9D6M3	83		O35841	444		Q91VR5	117
Q9D6M3	100		O35841	448		Q91W43	519
Q9D7X1	167		O35841	51		Q91W43	78
Q9D8S4	160		O35855	142		Q91WK1	95
Q9D8W5	368		O35855	322		Q91WS0	37
Q9D964	385		O35857	105		Q91WS0	104
Q9DAR7	141		O35857	146		Q91XU0	628
Q9DAR7	137		O35857	177		Q91XU3	101
Q9DB60	157		O35857	217		Q91YI0	7
Q9DB77	429		O35857	415		Q91YP0	174
Q9DB77	430		O35887	165		Q91YT0	394
Q9DB77	109		O35887	98		Q91YT0	81
Q9DC07	23		O35904	1017		Q91YT0	375
Q9DCN1	413		O35943	189		Q91YT0	64
Q9DCS3	210		O35943	194		Q91YT0	66
Q9DCX2	148		O35945	252		Q91YT0	36
Q9EP69	10		O35945	367		Q91Z53	66
Q9EP69	342		O35945	378		Q91ZA3	184
Q9EPK7	302		O35945	410		Q91ZA3	146
Q9EPL8	312		O35945	412		Q91ZA3	61
Q9EQF6	49		O35945	57		Q91ZE0	378
Q9EQF6	115		O35945	62		Q91ZE0	373
Q9EQH3	38		O35945	91		Q91ZJ5	301
Q9EQU5	82		O54724	111		Q91ZJ5	438
Q9EQZ6	855		O54724	154		Q91ZJ5	184
Q9EQZ6	884		O54734	174		Q91ZW3	439
Q9ERA6	156		O54734	286		Q920E5	57
Q9ERD7	58		O54734	359		Q920E5	144
Q9ES97	707		O54754	324		Q920R0	527
Q9JHU4	1113		O54754	329		Q921G7	283
Q9JHU4	1183		O54754	990		Q921G7	356
Q9JHU4	2700		O54781	532		Q921I1	696
Q9JHU4	1117		O54786	45		Q921M7	92
Q9JHU4	1123		O54826	305		Q921M7	207
Q9JIS5	515		O54833	103		Q922B1	151
Q9JIS5	485		O54833	248		Q923D5	13
Q9JJK2	75		O54879	12		Q924L1	292
Q9JJK2	134		O54879	126		Q924L1	209
Q9JJV2	133		O54879	43		Q925I1	134
Q9JLB0	532		O54909	241		Q925I1	490
Q9JLB0	539		O54909	64		Q925I1	512
Q9JLC8	945		O54916	755		Q93092	269
Q9JLJ2	298		O54931	662		Q93092	321
Q9JLJ2	344		O54941	146		Q93092	115
Q9JLM8	435		O54941	328		Q93092	219
Q9JLV5	542		O54984	38		Q99J39	385
Q9QUP5	78		O54988	464		Q99JB2	145
Q9QUP5	342		O54998	66		Q99JT1	529
Q9QUP5	345		O55017	1253		Q99JW2	288
Q9QUP5	245		O55022	105		Q99JY0	202
Q9QUP5	85		O55022	136		Q99JY9	244
Q9QWY8	262		O55022	163		Q99JY9	251
Q9QX60	56		O55023	181		Q99JY9	348
Q9QXL2	1065		O55023	260		Q99JY9	254
Q9QXS1	4147		O55023	264		Q99K67	52
Q9QXS1	4006		O55023	49		Q99K67	138
Q9QXS1	193		O55023	52		Q99K67	780
Q9QYB5	140		O55023	59		Q99KB8	114
Q9QYB5	280		O55023	61		Q99KI0	689
Q9QYB5	167		O55028	163		Q99KI0	228
Q9QYB8	136		O55028	192		Q99KI0	605
Q9QYC0	148		O55028	233		Q99KI0	739
Q9QYC0	140		O55029	212		Q99KI0	523
Q9QYJ0	134		O55029	318		Q99KI0	517
Q9QYR6	282		O55029	386		Q99KI0	520
Q9QYR6	74		O55029	569		Q99KI0	591
Q9QYX7	1859		O55029	627		Q99KI0	700
Q9QZE7	247		O55029	64		Q99KI0	723
Q9R020	137		O55057	16		Q99KI0	730
Q9R0G7	1150		O55060	140		Q99KI0	305
Q9R0K7	592		O55060	67		Q99KI0	309
Q9R0K7	588		O55060	72		Q99KI0	573
Q9R0K7	589		O55112	594		Q99KI0	304
Q9R0Q6	103		O55125	143		Q99KI0	717
Q9R0Q6	82		O55125	238		Q99KI0	50
Q9R0Q6	36		O55125	279		Q99KR7	166
Q9R0X4	292		O55125	37		Q99L04	265
Q9R0X4	102		O55125	51		Q99L13	241
Q9R0X4	183		O55125	65		Q99L13	237
Q9R0Y5	9		O55125	66		Q99L27	291
Q9R1P0	127		O55125	73		Q99L27	13
Q9R1T4	367		O55125	80		Q99L47	152
Q9R1T4	249		O55126	77		Q99LB2	159
Q9R1V6	559		O55131	194		Q99LB2	99
Q9R1V7	471		O55131	220		Q99LB2	106
Q9R226	152		O55131	234		Q99LC3	122
Q9WTN0	293		O55131	372		Q99LC3	285
Q9WTN0	30		O55135	228		Q99LC3	191
Q9WTU0	834		O55137	303		Q99LC3	75
Q9WTU0	838		O55137	304		Q99LC3	242
Q9WUA3	699		O55137	338		Q99LC3	277
Q9WUA3	687		O55137	42		Q99LC5	75
Q9WUA3	485		O55142	15		Q99LC5	164
Q9WUB3	78		O55142	29		Q99LC5	69
Q9WUC3	80		O55142	63		Q99LF4	496
Q9WUM4	337		O55142	73		Q99LP6	157
Q9WUR2	158		O55142	8		Q99LX0	148
Q9WV34	369		O55142	95		Q99MN9	103
Q9WV92	413		O55143	460		Q99MR8	577
Q9WV92	280		O55143	476		Q99MR8	193
Q9WV92	347		O55143	514		Q99NB1	389
Q9WV92	136		O55201	1011		Q99PT1	178
Q9Z0E0	272		O55201	1078		Q9CPP6	40
Q9Z0E0	283		O55201	712		Q9CPP6	46
Q9Z0R4	1287		O55203	238		Q9CPP6	36
Q9Z0S1	49		O55222	191		Q9CPQ1	61
Q9Z140	166		O55222	220		Q9CPQ8	24
Q9Z140	355		O55222	85		Q9CPQ8	61
Q9Z1B3	1036		O55234	207		Q9CPQ8	66
Q9Z1B3	755		O55234	257		Q9CPQ8	55
Q9Z1B3	691		O70133	1026		Q9CPU0	140
Q9Z1B3	172		O70133	14		Q9CPV4	273
Q9Z1B3	1028		O70133	148		Q9CQ62	42
Q9Z1F9	621		O70133	201		Q9CQ62	260
Q9Z1G3	21		O70133	266		Q9CQ62	110
Q9Z1G3	84		O70133	5		Q9CQ69	33
Q9Z1G4	303		O70161	265		Q9CQ75	13
Q9Z1N5	36		O70161	268		Q9CQ75	64
Q9Z1S5	198		O70167	357		Q9CQA3	235
Q9Z1S5	152		O70194	124		Q9CQC7	55
Q9Z1W9	324		O70194	171		Q9CQC7	120
Q9Z218	710		O70194	41		Q9CQE1	107
Q9Z218	610		O70194	53		Q9CQE1	166
Q9Z2C4	141		O70250	100		Q9CQE1	45
Q9Z2H5	392		O70250	241		Q9CQE8	20
Q9Z2Q6	176		O70251	147		Q9CQF3	23
Q9Z2W0	21		O70251	176		Q9CQJ8	121
Q9Z2Y3	98		O70251	185		Q9CQN1	433
Q9Z2Y3	102		O70251	60		Q9CQN1	426
Q9Z2Y8	125		O70251	7		Q9CQN1	264
Q9Z2Y8	132		O70251	78		Q9CQN1	111
Q9Z315	170		O70252	37		Q9CQQ7	162
Q9Z315	175		O70258	280		Q9CQQ7	244
			O70274	52		Q9CQQ7	238
			O70310	305		Q9CQQ7	225
			O70310	310		Q9CQQ7	233
			O70318	229		Q9CQQ7	221
			O70318	507		Q9CQQ7	144
			O70325	58		Q9CQR4	127
			O70400	190		Q9CQR4	27
			O70400	22		Q9CQR4	37
			O70400	307		Q9CQR4	17
			O70400	71		Q9CQZ6	40
			O70405	162		Q9CQZ6	29
			O70405	606		Q9CR11	131
			O70410	96		Q9CR21	97
			O70435	110		Q9CR21	92
			O70435	179		Q9CR21	88
			O70435	183		Q9CR62	162
			O70435	196		Q9CR68	168
			O70435	230		Q9CRB9	157
			O70435	238		Q9CVB6	77
			O70435	52		Q9CVB6	275
			O70439	106		Q9CW03	105
			O70456	124		Q9CW03	106
			O70475	107		Q9CWF2	58
			O70475	129		Q9CWX2	154
			O70475	173		Q9CXD6	260
			O70475	190		Q9CXD6	253
			O70475	207		Q9CXD6	264
			O70475	267		Q9CXW4	67
			O70475	329		Q9CXW4	52
			O70475	330		Q9CYK1	199
			O70475	339		Q9CYR0	103
			O70475	355		Q9CYW4	130
			O70475	370		Q9CYW4	15
			O70475	431		Q9CZ13	138
			O70475	434		Q9CZ13	134
			O70475	6		Q9CZ30	79
			O70492	128		Q9CZ42	63
			O70494	553		Q9CZD3	214
			O70494	6		Q9CZL5	124
			O70503	117		Q9CZL5	92
			O70503	244		Q9CZL5	120
			O70503	249		Q9CZN7	469
			O70503	97		Q9CZN7	464
			O70546	719		Q9CZN7	103
			O70546	799		Q9CZS1	385
			O70591	132		Q9CZS1	53
			O88271	142		Q9CZU6	375
			O88271	163		Q9CZU6	327
			O88271	176		Q9CZU6	321
			O88271	186		Q9CZU6	103
			O88286	988		Q9CZU6	459
			O88307	1996		Q9CZY3	68
			O88342	180		Q9D051	354
			O88342	21		Q9D0E1	697
			O88342	219		Q9D0F9	419
			O88342	223		Q9D0F9	234
			O88342	256		Q9D0F9	523
			O88342	28		Q9D0F9	457
			O88342	321		Q9D0K2	455
			O88342	480		Q9D0K2	418
			O88342	7		Q9D0M3	318
			O88342	81		Q9D0S9	128
			O88342	90		Q9D0T1	21
			O88342	95		Q9D172	149
			O88428	455		Q9D172	186
			O88451	224		Q9D172	162
			O88451	234		Q9D172	155
			O88451	239		Q9D1I5	152
			O88451	64		Q9D1R9	36
			O88451	72		Q9D2G2	273
			O88451	86		Q9D2G2	274
			O88451	98		Q9D2G2	278
			O88455	369		Q9D2G2	268
			O88456	173		Q9D2M8	66
			O88491	1382		Q9D2U9	13
			O88491	1383		Q9D2U9	16
			O88508	676		Q9D2U9	17
			O88532	516		Q9D404	174
			O88543	125		Q9D4H1	454
			O88543	281		Q9D6R2	223
			O88544	251		Q9D6R2	336
			O88545	105		Q9D6R2	58
			O88545	99		Q9D6R2	177
			O88569	104		Q9D6R2	214
			O88569	113		Q9D6R2	343
			O88569	120		Q9D7B6	48
			O88569	168		Q9D7H3	163
			O88569	173		Q9D819	228
			O88569	46		Q9D819	57
			O88587	187		Q9D855	83
			O88587	252		Q9D855	88
			O88622	334		Q9D855	96
			O88685	19		Q9D855	78
			O88685	214		Q9D855	19
			O88685	73		Q9D855	12
			O88693	117		Q9D8E6	106
			O88696	196		Q9D8N0	434
			O88696	199		Q9D8N0	147
			O88696	210		Q9D8N0	212
			O88696	239		Q9D8S4	173
			O88737	890		Q9D8W7	41
			O88833	155		Q9D9V3	232
			O88844	115		Q9DB20	53
			O88844	126		Q9DB20	54
			O88844	151		Q9DB20	60
			O88844	159		Q9DB20	192
			O88844	27		Q9DB20	172
			O88844	345		Q9DB20	97
			O88844	400		Q9DB20	162
			O88844	58		Q9DB20	70
			O88844	87		Q9DB20	51
			O88844	93		Q9DB77	98
			O88848	106		Q9DB77	66
			O88851	124		Q9DB77	199
			O88851	156		Q9DBC7	367
			O88876	32		Q9DBF1	86
			O88878	209		Q9DBF1	462
			O88908	99		Q9DBG3	282
			O88933	5		Q9DBG3	322
			O88962	94		Q9DBG3	327
			O88986	167		Q9DBG3	265
			O88986	170		Q9DBJ1	39
			O88986	184		Q9DBJ1	113
			O88986	186		Q9DBL1	284
			O88986	190		Q9DBL1	278
			O88986	323		Q9DC61	477
			O88986	366		Q9DC69	189
			O88986	380		Q9DCM0	172
			O88986	382		Q9DCM2	158
			O88986	42		Q9DCM2	93
			O88990	116		Q9DCM2	167
			O88990	277		Q9DCS3	316
			O88990	48		Q9DCT8	23
			O88998	144		Q9DCT8	138
			O89017	179		Q9DCW4	110
			O89023	345		Q9DCX2	32
			O89079	278		Q9DCX2	63
			O89079	65		Q9DCX2	72
			O89106	11		Q9DCX2	73
			O89106	135		Q9DCX2	117
			O89110	226		Q9DCX2	121
			P00015	73		Q9DCX2	149
			P00015	87		Q9DCX2	78
			P00015	9		Q9DCX2	95
			P00184	108		Q9DCX2	99
			P00186	174		Q9DD18	61
			P00186	288		Q9EP89	346
			P00186	440		Q9EP89	383
			P00329	105		Q9EP89	223
			P00329	169		Q9EQ20	87
			P00329	20		Q9EQ20	117
			P00329	227		Q9EQ20	47
			P00329	229		Q9EQ20	55
			P00329	232		Q9EQ80	105
			P00329	234		Q9EQ80	100
			P00329	316		Q9ERU3	18
			P00329	326		Q9JHE7	214
			P00329	33		Q9JHI5	239
			P00329	331		Q9JHI5	56
			P00329	339		Q9JHR7	436
			P00329	340		Q9JHU4	1109
			P00329	355		Q9JHU4	752
			P00329	40		Q9JHU4	4281
			P00375	174		Q9JHW2	68
			P00375	33		Q9JI39	230
			P00375	92		Q9JII6	127
			P00493	103		Q9JJL8	110
			P00493	115		Q9JKF7	231
			P00493	151		Q9JLT4	376
			P00493	166		Q9JLT4	285
			P00493	83		Q9JLT4	153
			P00520	902		Q9JLV5	235
			P00920	18		Q9JLZ3	75
			P01027	1360		Q9JLZ3	80
			P01108	323		Q9JLZ3	84
			P01108	417		Q9JLZ3	186
			P01901	167		Q9JLZ3	135
			P01942	100		Q9JLZ3	88
			P01942	8		Q9JLZ3	179
			P01942	91		Q9JM76	56
			P02088	133		Q9QUH0	20
			P02088	145		Q9QUM9	181
			P02088	18		Q9QUM9	104
			P02088	60		Q9QXS1	1418
			P02088	67		Q9QXS1	3309
			P02088	83		Q9QXZ0	6166
			P02089	18		Q9QZ05	1258
			P02089	60		Q9QZM2	262
			P02301	116		Q9QZQ8	123
			P02301	123		Q9R0P3	4
			P02301	15		Q9R0P5	78
			P02301	37		Q9R0P5	19
			P02301	57		Q9R0P9	19
			P02301	80		Q9R0Q6	174
			P02340	126		Q9R0Q7	33
			P02340	299		Q9R0Q7	35
			P02340	314		Q9R0Y5	27
			P02340	315		Q9R112	173
			P02340	325		Q9R112	134
			P02340	364		Q9R1P1	77
			P02340	366		Q9WTL8	500
			P02340	367		Q9WTM5	9
			P02340	375		Q9WTN0	25
			P02340	376		Q9WTP7	34
			P02340	380		Q9WTP7	29
			P02468	1091		Q9WTP7	64
			P02469	1697		Q9WU79	356
			P02469	1736		Q9WUM5	94
			P02762	127		Q9WUM5	105
			P02762	46		Q9WUM5	54
			P02762	49		Q9WUM5	57
			P02762	91		Q9WUM5	192
			P03930	46		Q9WUR2	90
			P03930	48		Q9Z0S1	244
			P03958	232		Q9Z0X1	243
			P03958	54		Q9Z130	97
			P04104	205		Q9Z1K5	140
			P04117	10		Q9Z1N5	188
			P04117	101		Q9Z1P6	48
			P04117	106		Q9Z1Q9	951
			P04117	108		Q9Z277	410
			P04117	113		Q9Z2I8	74
			P04117	121		Q9Z2I9	139
			P04117	22		Q9Z2I9	215
			P04117	32		Q9Z2I9	120
			P04117	38		Q9Z2I9	93
			P04117	59		Q9Z2I9	88
			P04117	66		Q9Z2M7	145
			P04117	80		Q9Z2Q6	296
			P04117	82		Q9Z2Z6	170
			P04117	97
			P04247	134
			P04247	146
			P04247	148
			P04247	43
			P04247	46
			P04247	78
			P05063	147
			P05063	200
			P05063	230
			P05064	108
			P05064	111
			P05064	153
			P05064	294
			P05064	322
			P05064	99
			P05132	267
			P05201	166
			P05201	318
			P05201	369
			P05201	378
			P05201	396
			P05202	107
			P05202	122
			P05202	150
			P05202	159
			P05202	185
			P05202	235
			P05202	279
			P05202	364
			P05202	387
			P05202	430
			P05202	52
			P05202	58
			P05202	73
			P05202	94
			P05213	326
			P05213	40
			P05213	96
			P05627	56
			P05784	103
			P05784	124
			P05784	160
			P05784	180
			P05784	200
			P05784	240
			P05977	100
			P05977	101
			P05977	135
			P05977	26
			P05977	38
			P05977	43
			P05977	50
			P05977	63
			P05977	86
			P06151	118
			P06151	126
			P06151	14
			P06151	224
			P06151	228
			P06151	232
			P06151	243
			P06151	318
			P06151	328
			P06151	5
			P06151	57
			P06151	59
			P06151	76
			P06683	493
			P06728	136
			P06728	51
			P06745	112
			P06745	116
			P06745	142
			P06745	226
			P06745	234
			P06745	241
			P06745	25
			P06745	423
			P06745	454
			P06745	461
			P06745	62
			P06745	89
			P06795	415
			P06801	324
			P06801	330
			P06801	337
			P06801	351
			P06801	362
			P06801	370
			P06801	422
			P06801	476
			P06801	492
			P06801	523
			P06801	525
			P06876	438
			P06876	441
			P07091	18
			P07091	22
			P07091	26
			P07091	31
			P07091	35
			P07091	48
			P07091	57
			P07309	35
			P07310	101
			P07310	11
			P07310	116
			P07310	15
			P07310	156
			P07310	170
			P07310	172
			P07310	196
			P07310	242
			P07310	259
			P07310	265
			P07310	298
			P07310	304
			P07310	307
			P07310	32
			P07310	365
			P07310	41
			P07310	9
			P07356	115
			P07356	148
			P07356	152
			P07356	157
			P07356	169
			P07356	176
			P07356	212
			P07356	233
			P07356	245
			P07356	279
			P07356	28
			P07356	302
			P07356	310
			P07356	313
			P07356	324
			P07356	329
			P07356	49
			P07356	81
			P07724	223
			P07724	28
			P07724	309
			P07724	376
			P07724	421
			P07724	460
			P07724	524
			P07724	543
			P07724	558
			P07724	75
			P07742	471
			P07758	147
			P07758	181
			P07758	214
			P07758	292
			P07901	112
			P07901	191
			P07901	204
			P07901	208
			P07901	209
			P07901	224
			P07901	293
			P07901	315
			P07901	408
			P07901	41
			P07901	411
			P07901	444
			P07901	459
			P07901	479
			P07901	486
			P07901	490
			P07901	500
			P07901	514
			P07901	540
			P07901	547
			P07901	559
			P07901	566
			P07901	577
			P07901	58
			P07901	583
			P07901	616
			P07901	632
			P07901	633
			P07901	655
			P07901	69
			P07901	84
			P08003	102
			P08003	124
			P08003	134
			P08003	211
			P08003	249
			P08003	265
			P08003	328
			P08003	339
			P08003	342
			P08003	347
			P08003	355
			P08003	359
			P08003	379
			P08003	384
			P08003	478
			P08003	499
			P08003	508
			P08003	526
			P08003	563
			P08003	575
			P08003	622
			P08003	96
			P08030	114
			P08030	34
			P08030	51
			P08030	57
			P08030	7
			P08032	1905
			P08074	161
			P08113	140
			P08113	161
			P08113	168
			P08113	265
			P08113	270
			P08113	300
			P08113	303
			P08113	320
			P08113	340
			P08113	348
			P08113	356
			P08113	360
			P08113	404
			P08113	410
			P08113	428
			P08113	434
			P08113	455
			P08113	467
			P08113	473
			P08113	479
			P08113	486
			P08113	537
			P08113	547
			P08113	593
			P08113	597
			P08113	603
			P08113	613
			P08113	623
			P08113	633
			P08113	671
			P08113	682
			P08113	683
			P08113	72
			P08113	733
			P08113	75
			P08113	87
			P08113	95
			P08113	97
			P08121	1399
			P08121	1417
			P08207	23
			P08207	28
			P08207	47
			P08207	54
			P08207	57
			P08228	10
			P08228	123
			P08228	129
			P08228	137
			P08228	4
			P08228	71
			P08228	92
			P08249	105
			P08249	157
			P08249	185
			P08249	215
			P08249	239
			P08249	26
			P08249	269
			P08249	281
			P08249	314
			P08249	324
			P08249	328
			P08249	45
			P08249	91
			P08752	35
			P09041	131
			P09041	156
			P09041	30
			P09055	774
			P09055	794
			P09103	105
			P09103	108
			P09103	116
			P09103	132
			P09103	202
			P09103	209
			P09103	224
			P09103	232
			P09103	265
			P09103	273
			P09103	278
			P09103	310
			P09103	311
			P09103	328
			P09103	33
			P09103	330
			P09103	340
			P09103	354
			P09103	368
			P09103	387
			P09103	411
			P09103	417
			P09103	438
			P09103	446
			P09103	469
			P09103	67
			P09103	83
			P09242	159
			P09405	109
			P09405	116
			P09405	125
			P09405	132
			P09405	15
			P09405	16
			P09405	230
			P09405	320
			P09405	326
			P09405	350
			P09405	372
			P09405	379
			P09405	400
			P09405	429
			P09405	431
			P09405	446
			P09405	469
			P09405	478
			P09405	509
			P09405	522
			P09405	546
			P09405	569
			P09405	574
			P09405	607
			P09405	621
			P09405	63
			P09405	71
			P09405	87
			P09405	9
			P09405	95
			P09405	96
			P09411	11
			P09411	131
			P09411	133
			P09411	141
			P09411	146
			P09411	191
			P09411	192
			P09411	199
			P09411	216
			P09411	264
			P09411	272
			P09411	291
			P09411	323
			P09411	353
			P09411	361
			P09411	388
			P09411	406
			P09411	41
			P09411	48
			P09411	6
			P09411	75
			P09411	86
			P09411	91
			P09450	237
			P09450	36
			P09541	140
			P09542	109
			P09602	11
			P09602	31
			P09602	36
			P09602	48
			P09602	51
			P09602	64
			P09602	82
			P09671	108
			P09671	134
			P09671	154
			P09671	202
			P09671	221
			P09671	25
			P09671	53
			P09671	75
			P09671	89
			P09813	67
			P0C027	133
			P0C0S6	102
			P0C0S6	116
			P0C605	322
			P0C7A0	72
			P0CG49	11
			P0CG49	27
			P0CG49	33
			P0CG49	48
			P0CG49	63
			P0CL69	147
			P0DOV2	556
			P10085	102
			P10085	104
			P10085	99
			P10107	166
			P10107	185
			P10107	242
			P10107	250
			P10107	26
			P10107	262
			P10107	29
			P10107	312
			P10107	318
			P10107	332
			P10107	53
			P10107	58
			P10107	71
			P10107	9
			P10107	90
			P10126	146
			P10126	154
			P10126	172
			P10126	179
			P10126	212
			P10126	244
			P10126	255
			P10126	273
			P10126	386
			P10126	395
			P10126	408
			P10126	41
			P10126	439
			P10126	44
			P10126	443
			P10126	79
			P10518	179
			P10518	184
			P10518	199
			P10518	252
			P10518	87
			P10605	220
			P10605	223
			P10605	245
			P10605	268
			P10630	194
			P10630	239
			P10630	292
			P10630	55
			P10639	39
			P10639	8
			P10639	81
			P10639	85
			P10639	94
			P10639	96
			P10648	141
			P10648	4
			P10648	43
			P10648	78
			P10648	84
			P10649	122
			P10649	124
			P10649	199
			P10649	52
			P10649	69
			P10711	14
			P10853	109
			P10853	117
			P10853	12
			P10853	121
			P10853	126
			P10853	13
			P10853	16
			P10853	17
			P10853	21
			P10853	24
			P10853	25
			P10853	35
			P10853	44
			P10853	47
			P10853	58
			P10853	6
			P10854	12
			P10854	6
			P10922	12
			P10922	27
			P11031	3
			P11031	35
			P11031	5
			P11031	53
			P11031	68
			P11103	148
			P11103	414
			P11103	418
			P11103	97
			P11260	60
			P11276	1049
			P11276	1622
			P11276	1634
			P11276	181
			P11276	2026
			P11276	2029
			P11276	2071
			P11276	444
			P11276	486
			P11276	554
			P11276	655
			P11276	91
			P11352	112
			P11352	119
			P11352	146
			P11352	164
			P11352	62
			P11352	86
			P11352	95
			P11438	145
			P11440	20
			P11440	201
			P11440	245
			P11440	283
			P11440	33
			P11440	6
			P11440	9
			P11499	204
			P11499	219
			P11499	273
			P11499	428
			P11499	435
			P11499	477
			P11499	481
			P11499	491
			P11499	53
			P11499	531
			P11499	538
			P11499	550
			P11499	551
			P11499	565
			P11499	568
			P11499	623
			P11499	624
			P11499	646
			P11499	649
			P11499	72
			P11588	158
			P11589	68
			P11679	107
			P11679	128
			P11679	164
			P11679	184
			P11679	191
			P11679	203
			P11679	204
			P11679	213
			P11679	331
			P11679	358
			P11679	479
			P11679	490
			P11714	414
			P11714	432
			P11725	144
			P11725	221
			P11725	231
			P11725	238
			P11725	243
			P11725	274
			P11725	275
			P11725	289
			P11725	292
			P11725	307
			P11725	38
			P11725	70
			P11725	80
			P11725	88
			P11798	226
			P11928	43
			P11930	300
			P11930	313
			P11983	272
			P11983	317
			P11983	365
			P11983	466
			P11983	484
			P11983	494
			P11983	532
			P12367	240
			P12382	629
			P12658	180
			P12710	121
			P12710	20
			P12710	31
			P12710	36
			P12710	46
			P12710	49
			P12710	57
			P12710	6
			P12710	78
			P12710	84
			P12710	90
			P12710	96
			P12710	99
			P12787	109
			P12787	145
			P12787	58
			P12787	68
			P12787	83
			P12790	433
			P12849	56
			P12970	101
			P12970	125
			P12970	131
			P12970	150
			P12970	212
			P12970	217
			P12970	26
			P12970	34
			P12970	37
			P12970	48
			P12970	75
			P13011	198
			P13011	205
			P13020	191
			P13020	366
			P13020	392
			P13020	540
			P13020	546
			P13020	582
			P13020	621
			P13412	79
			P13439	162
			P13541	1375
			P13541	247
			P13542	1560
			P13595	684
			P13634	160
			P13634	46
			P13707	106
			P13707	130
			P13707	178
			P13707	282
			P13707	289
			P13707	296
			P13707	313
			P13707	318
			P13707	62
			P13707	68
			P13745	196
			P13864	1114
			P13864	1116
			P13864	1118
			P13864	1122
			P13864	1124
			P13864	81
			P14069	22
			P14069	26
			P14069	35
			P14069	40
			P14069	47
			P14115	110
			P14115	47
			P14115	94
			P14131	105
			P14131	109
			P14131	131
			P14131	50
			P14131	60
			P14131	98
			P14148	129
			P14148	146
			P14148	149
			P14148	178
			P14148	183
			P14148	203
			P14148	224
			P14148	234
			P14148	81
			P14152	103
			P14152	110
			P14152	122
			P14152	149
			P14152	164
			P14152	179
			P14152	214
			P14152	220
			P14152	239
			P14152	248
			P14152	298
			P14152	318
			P14152	324
			P14206	11
			P14206	212
			P14206	52
			P14206	57
			P14206	89
			P14211	111
			P14211	143
			P14211	151
			P14211	153
			P14211	159
			P14211	164
			P14211	207
			P14211	209
			P14211	215
			P14211	232
			P14211	238
			P14211	248
			P14211	360
			P14211	368
			P14211	374
			P14211	43
			P14211	48
			P14211	55
			P14211	62
			P14211	64
			P14211	80
			P14211	98
			P14246	270
			P14246	279
			P14685	205
			P14685	219
			P14685	370
			P14685	499
			P14685	72
			P14733	112
			P14733	192
			P14733	242
			P14733	262
			P14733	331
			P14733	34
			P14733	380
			P14824	102
			P14824	224
			P14824	247
			P14824	299
			P14824	3
			P14824	306
			P14824	314
			P14824	34
			P14824	370
			P14824	40
			P14824	418
			P14824	442
			P14824	456
			P14824	478
			P14824	483
			P14824	568
			P14824	579
			P14824	587
			P14824	620
			P14824	644
			P14824	68
			P14824	75
			P14869	10
			P14869	57
			P14869	77
			P14873	1972
			P15089	124
			P15105	118
			P15105	14
			P15105	25
			P15105	268
			P15105	333
			P15105	91
			P15331	402
			P15508	118
			P15508	124
			P15508	224
			P15508	90
			P15532	100
			P15532	12
			P15532	124
			P15532	128
			P15532	26
			P15532	31
			P15532	39
			P15532	49
			P15532	56
			P15532	85
			P15626	136
			P15626	144
			P15626	173
			P15626	199
			P15626	32
			P15864	121
			P15864	127
			P15864	136
			P15864	137
			P15864	159
			P15864	160
			P15864	168
			P15864	17
[truncated: 10,215 more rows]
