# Supplementary material for: Acetylome analyses provide novel insights into the effects of chronic intermittent hypoxia on hippocampus-dependent cognitive impairment
Source: Front Mol Neurosci. 2024 Feb 22;17:1324458. doi: 10.3389/fnmol.2024.1324458 (PMC10917988; doi:10.3389/fnmol.2024.1324458)
Supplement: Supplementary file 10 [file Table_9.xlsx]

## Sheet: compare
Supplementary Table 9
	CIH_vs_Con_Pvalue	CIH_vs_Con_FC	CIH1	CIH2	CIH3	CON1	CON2	CON3
MIP-1alpha_CCL3.(77)	0.00105401	0.705778	2.42	2.65	2.87	3.75	3.75	3.75
KC_CXCL1.(57)	0.00408826	1.8911	21.46	24.83	23.17	13.81	13.81	9.11
IL-10.(56)	0.0106824	1.81925	204.17	254.4	286.16	149.54	129.91	129.91
Eotaxin-2_CCL24.(73)	0.0164266	1.82935	755.13	1111.48	1054.65	523.68	521.31	551.89
IP-10_CXCL10.(35)	0.0178642	0.840324	444.99	407.41	387.75	514.58	480.61	480.61
ENA-78_CXCL5.(20)	0.0192815	2.88849	57.37	92.08	105.69	34.37	29.62	24.34
IL-6.(38)	0.0257452	1.7555	5.27	7.33	8.15	4.01	4.01	3.8
TNF-alpha.(21)	0.029553	1.61426	44.36	57.96	59.3	37.31	37.31	25.5
SCYB16_CXCL16.(65)	0.0305275	1.66034	6.46	9.65	9.26	5.3	4.68	5.3
I-309_CCL1.(26)	0.0333399	1.62128	2.72	3.53	4.11	2.28	1.94	2.17
IL-4.(39)	0.0394701	4.97389	27.43	67.1	76.92	13.43	10.52	10.52
SDF-1alpha_CXCL12.(67)	0.0402314	1.06158	93.28	88.52	90.93	86.06	83.55	87.3
RANTES_CCL5.(55)	0.0505162	2.77572	24.33	56.03	54.79	18.14	14.58	15.97
MIP-3beta_CCL19.(64)	0.0523016	2.87978	153.28	331.66	378.59	108.28	95.79	95.79
BCA-1_CXCL113.(28)	0.0571844	1.45302	77.47	73.24	83.72	71.1	43.92	46.32
IL-1beta.(19)	0.0775081	4.23722	20.45	69.11	79.59	13.31	11.86	14.75
IFN-gamma.(34)	0.0902187	1.20378	6.31	7.23	8.14	5.85	5.85	6.31
CTACK-CCL27.(62)	0.0956373	0.751033	417.4	382.54	310.86	400.05	527.15	551.83
GM-CSF.(22)	0.0957317	1.79464	0.64	0.64	0.73	0.24	0.64	0.24
I-TAC_CXCL11.(37)	0.109318	1.70601	201.53	321.27	336.11	158.37	105.61	239.48
TARC_CCL17.(63)	0.117123	1.09595	20.89	22.3	19.52	19.52	19.52	18.18
Eotaxin_CCL11.(74)	0.184812	1.52564	2.07	3.36	1.71	1.35	1.62	1.71
MCP-1_CCL2.(51)	0.264684	1.22711	34.01	51.21	51.21	43.16	34.01	34.01
MCP-5_CCL12.(48)	0.29766	1.16976	4.33	4.65	4.25	4.8	3.12	3.39
Fractalkine_CX3CL.(25)	0.404182	1.09033	301.74	247.55	298.56	294.73	236.68	246.2
IL-2.(36)	0.584639	1.03576	2.9	2.51	2.7	2.42	2.61	2.8
MIP-1beta_CCL4.(75)	0.655574	1.05585	15.23	13.15	10.94	13.15	10.94	13.15
IL-16.(29)	0.680921	1.02657	196.88	185.52	223.85	191.25	196.88	202.43
MCP-3_CCL7.(46)	0.847452	1.0346	3.73	3.28	2.26	3.43	2.98	2.55
MIP-3alpha_CCL20.(12)	0.950528	0.987997	4.23	4.23	4.71	6.01	3.86	3.46
MDC_CCL22.(52)	0.996077	0.999346	5.47	5.69	4.13	5.91	4.58	4.81
